# Supplementary material for: Transcriptome data of cultivated tetraploid and hexaploid wheat variety during grain development
Source: Data Brief. 2018 Dec 21;22:551–6. doi: 10.1016/j.dib.2018.12.058 (PMC6321973; doi:10.1016/j.dib.2018.12.058)
Supplement: Supplementary file 2 — Supplementary material [file mmc2.xlsx]

## Sheet: PDW233 vs PBW343 Up-regualated 
test_id	gene_id	gene	locus	sample_1	sample_2	status	sample_1_FPKM_Value	sample_2_FPKM_Value	log2(fold_change)	test_stat	p_value	q_value	significant
EPlTAEG00000003399	EPlTAEG00000003399	U1	5D:127541005-127541166	NRCPB-233	NRCPB-343	OK	0	112.919	inf	#NAME?	5e-05	0.00878357	yes
EPlTAEG00000008430	EPlTAEG00000008430	5.8S_rRNA	IWGSC_CSS_4DS_scaff_2299443:5440-5554	NRCPB-233	NRCPB-343	OK	0	335.376	inf	#NAME?	5e-05	0.00878357	yes
TRAES3BF080600010CFD_g	TRAES3BF080600010CFD_g	-	3B:196679435-196684249	NRCPB-233	NRCPB-343	OK	0	3.42087	inf	#NAME?	5e-05	0.00878357	yes
Traes_1AL_EAE37DF16	Traes_1AL_EAE37DF16	-	1A:242930930-242935313	NRCPB-233	NRCPB-343	OK	0	1.66667	inf	#NAME?	5e-05	0.00878357	yes
Traes_1AS_49B9E658F	Traes_1AS_49B9E658F	-	IWGSC_CSS_1AS_scaff_3311228:1045-3964	NRCPB-233	NRCPB-343	OK	0	1.43249	inf	#NAME?	5e-05	0.00878357	yes
Traes_1BL_04EBF6A19	Traes_1BL_04EBF6A19	-	1B:206675470-206677236	NRCPB-233	NRCPB-343	OK	0	2.14689	inf	#NAME?	5e-05	0.00878357	yes
Traes_1BL_E595222FC	Traes_1BL_E595222FC	-	1B:284350977-284354741	NRCPB-233	NRCPB-343	OK	0	4.82121	inf	#NAME?	5e-05	0.00878357	yes
Traes_1DL_260008870	Traes_1DL_260008870	-	IWGSC_CSS_1DL_scaff_2230610:5437-6284	NRCPB-233	NRCPB-343	OK	0	8.06998	inf	#NAME?	5e-05	0.00878357	yes
Traes_1DL_4A4BCC71B	Traes_1DL_4A4BCC71B	-	IWGSC_CSS_1DL_scaff_2289564:389-7783	NRCPB-233	NRCPB-343	OK	0	1.80868	inf	#NAME?	5e-05	0.00878357	yes
Traes_1DL_715725157	Traes_1DL_715725157	-	IWGSC_CSS_1DL_scaff_884441:4017-9049	NRCPB-233	NRCPB-343	OK	0	1.73599	inf	#NAME?	5e-05	0.00878357	yes
TRAES3BF048900010CFD_g	TRAES3BF048900010CFD_g		3B:517298091-517300897	NRCPB-233	NRCPB-343	OK	0	3.00447	inf	#NAME?	5e-05	0.00878357	yes
Traes_1DL_761EC8AFA	Traes_1DL_761EC8AFA	-	1D:29232851-29234303	NRCPB-233	NRCPB-343	OK	0	1.40245	inf	#NAME?	5e-05	0.00878357	yes
Traes_1DL_CAA9298F0	Traes_1DL_CAA9298F0	-	1D:84309156-84312739	NRCPB-233	NRCPB-343	OK	0	1.48738	inf	#NAME?	5e-05	0.00878357	yes
Traes_1DS_0DF78825D	Traes_1DS_0DF78825D	-	IWGSC_CSS_1DS_scaff_1272031:79-3923	NRCPB-233	NRCPB-343	OK	0	3.41443	inf	#NAME?	5e-05	0.00878357	yes
Traes_1DS_27349324C	Traes_1DS_27349324C	-	1D:343734-346499	NRCPB-233	NRCPB-343	OK	0	1.17974	inf	#NAME?	5e-05	0.00878357	yes
Traes_1DS_486DB7BFE	Traes_1DS_486DB7BFE	-	IWGSC_CSS_1DS_scaff_1902038:14428-18318	NRCPB-233	NRCPB-343	OK	0	1.18501	inf	#NAME?	5e-05	0.00878357	yes
Traes_1DS_8B0FC9013	Traes_1DS_8B0FC9013	-	IWGSC_CSS_1DS_scaff_1900000:861-3642	NRCPB-233	NRCPB-343	OK	0	1.71679	inf	#NAME?	5e-05	0.00878357	yes
Traes_1DS_9C041C718	Traes_1DS_9C041C718	-	1D:71685520-71691217	NRCPB-233	NRCPB-343	OK	0	3.30052	inf	#NAME?	5e-05	0.00878357	yes
Traes_1DS_A477459F0	Traes_1DS_A477459F0	-	1D:55557927-55562007	NRCPB-233	NRCPB-343	OK	0	2.70138	inf	#NAME?	5e-05	0.00878357	yes
Traes_1DS_FB0573101	Traes_1DS_FB0573101	-	1D:4004222-4006189	NRCPB-233	NRCPB-343	OK	0	26.7253	inf	#NAME?	5e-05	0.00878357	yes
TRAES3BF085800050CFD_g	TRAES3BF085800050CFD_g	-	v443_0858:47530-47794	NRCPB-233	NRCPB-343	OK	0	29.5969	inf	#NAME?	5e-05	0.00878357	yes
Traes_2AL_355107900	Traes_2AL_355107900	-	2A:249568935-249574290	NRCPB-233	NRCPB-343	OK	0	4.9023	inf	#NAME?	5e-05	0.00878357	yes
Traes_2AL_37DC69E9B	Traes_2AL_37DC69E9B	-	2A:97664845-97667541	NRCPB-233	NRCPB-343	OK	0	2.29759	inf	#NAME?	5e-05	0.00878357	yes
Traes_2AL_D8305F1D2	Traes_2AL_D8305F1D2	-	2A:227405768-227409179	NRCPB-233	NRCPB-343	OK	0	1.13001	inf	#NAME?	5e-05	0.00878357	yes
Traes_2AS_29AE99A14	Traes_2AS_29AE99A14	-	IWGSC_CSS_2AS_scaff_5308525:5450-7667	NRCPB-233	NRCPB-343	OK	0	1.71403	inf	#NAME?	5e-05	0.00878357	yes
TRAES3BF117100170CFD_g	TRAES3BF117100170CFD_g	-	3B:176763598-176765507	NRCPB-233	NRCPB-343	OK	0	4.70097	inf	#NAME?	5e-05	0.00878357	yes
Traes_2AS_2FBCA527B	Traes_2AS_2FBCA527B	-	IWGSC_CSS_2AS_scaff_5219331:11574-13663	NRCPB-233	NRCPB-343	OK	0	4.31085	inf	#NAME?	5e-05	0.00878357	yes
Traes_2DL_08ED30064	Traes_2DL_08ED30064	-	2D:26544158-26546180	NRCPB-233	NRCPB-343	OK	0	9.81234	inf	#NAME?	5e-05	0.00878357	yes
Traes_2DL_0F9239600	Traes_2DL_0F9239600	-	IWGSC_CSS_2DL_scaff_9762094:0-1066	NRCPB-233	NRCPB-343	OK	0	5.25558	inf	#NAME?	5e-05	0.00878357	yes
Traes_2DL_2BBBA8AF9	Traes_2DL_2BBBA8AF9	-	2D:23990004-23993009	NRCPB-233	NRCPB-343	OK	0	3.45013	inf	#NAME?	5e-05	0.00878357	yes
Traes_2DL_3B42FE767	Traes_2DL_3B42FE767	-	2D:27918351-27919357	NRCPB-233	NRCPB-343	OK	0	16.5672	inf	#NAME?	5e-05	0.00878357	yes
Traes_2DL_6371DA8EA	Traes_2DL_6371DA8EA	-	2D:135799759-135805208	NRCPB-233	NRCPB-343	OK	0	1.54584	inf	#NAME?	5e-05	0.00878357	yes
Traes_2DL_787806003	Traes_2DL_787806003	-	IWGSC_CSS_2DL_scaff_111786:1-348	NRCPB-233	NRCPB-343	OK	0	35.4519	inf	#NAME?	5e-05	0.00878357	yes
Traes_2DL_9532E066D	Traes_2DL_9532E066D	-	2D:144239171-144240579	NRCPB-233	NRCPB-343	OK	0	2.21081	inf	#NAME?	5e-05	0.00878357	yes
Traes_2DL_9AD287243	Traes_2DL_9AD287243	-	2D:26274598-26275744	NRCPB-233	NRCPB-343	OK	0	14.4035	inf	#NAME?	5e-05	0.00878357	yes
Traes_2DL_9C21F2843	Traes_2DL_9C21F2843	-	2D:132397106-132399201	NRCPB-233	NRCPB-343	OK	0	2.00018	inf	#NAME?	5e-05	0.00878357	yes
Traes_2DL_BA1B746DF	Traes_2DL_BA1B746DF	-	2D:86239358-86240484	NRCPB-233	NRCPB-343	OK	0	21.5747	inf	#NAME?	5e-05	0.00878357	yes
Traes_2DL_BEDDAC0D4	Traes_2DL_BEDDAC0D4	-	2D:27780250-27784278	NRCPB-233	NRCPB-343	OK	0	3.19839	inf	#NAME?	5e-05	0.00878357	yes
Traes_2DL_D2ABF15B2	Traes_2DL_D2ABF15B2	-	2D:31707806-31716140	NRCPB-233	NRCPB-343	OK	0	2.45753	inf	#NAME?	5e-05	0.00878357	yes
Traes_2DL_D992459FF	Traes_2DL_D992459FF	-	2D:136833018-136834097	NRCPB-233	NRCPB-343	OK	0	7.77665	inf	#NAME?	5e-05	0.00878357	yes
Traes_2DL_DBF946197	Traes_2DL_DBF946197	-	2D:31209368-31218035	NRCPB-233	NRCPB-343	OK	0	1.0856	inf	#NAME?	5e-05	0.00878357	yes
Traes_2DL_DE3909A32	Traes_2DL_DE3909A32	-	2D:113578073-113580667	NRCPB-233	NRCPB-343	OK	0	2.90158	inf	#NAME?	5e-05	0.00878357	yes
Traes_2DL_E6BEDF7DD	Traes_2DL_E6BEDF7DD	-	2D:133401161-133405528	NRCPB-233	NRCPB-343	OK	0	3.38328	inf	#NAME?	5e-05	0.00878357	yes
Traes_2DL_EEB703072	Traes_2DL_EEB703072	-	IWGSC_CSS_2DL_scaff_9908486:306-4880	NRCPB-233	NRCPB-343	OK	0	1.41181	inf	#NAME?	5e-05	0.00878357	yes
Traes_2DS_1D89E0C7E	Traes_2DS_1D89E0C7E	-	IWGSC_CSS_2DS_scaff_4189586:1-262	NRCPB-233	NRCPB-343	OK	0	24.2401	inf	#NAME?	5e-05	0.00878357	yes
Traes_2DS_3CC5F156F	Traes_2DS_3CC5F156F	-	2D:10197746-10199137	NRCPB-233	NRCPB-343	OK	0	3.56728	inf	#NAME?	5e-05	0.00878357	yes
Traes_2DS_46D766017	Traes_2DS_46D766017	-	2D:128823476-128826384	NRCPB-233	NRCPB-343	OK	0	3.2284	inf	#NAME?	5e-05	0.00878357	yes
Traes_2DS_47C677592	Traes_2DS_47C677592	-	IWGSC_CSS_2DS_scaff_5329412:734-7259	NRCPB-233	NRCPB-343	OK	0	1.30092	inf	#NAME?	5e-05	0.00878357	yes
Traes_2DS_561549A20	Traes_2DS_561549A20	-	2D:51725150-51727717	NRCPB-233	NRCPB-343	OK	0	2.77635	inf	#NAME?	5e-05	0.00878357	yes
Traes_2DS_65B31416B	Traes_2DS_65B31416B	-	IWGSC_CSS_2DS_scaff_5389501:0-2452	NRCPB-233	NRCPB-343	OK	0	4.18873	inf	#NAME?	5e-05	0.00878357	yes
Traes_2DS_81BDC3C01	Traes_2DS_81BDC3C01	-	2D:48255316-48256867	NRCPB-233	NRCPB-343	OK	0	10.4399	inf	#NAME?	5e-05	0.00878357	yes
Traes_2DS_8A578A9E8	Traes_2DS_8A578A9E8	-	2D:21017293-21018221	NRCPB-233	NRCPB-343	OK	0	2.93793	inf	#NAME?	5e-05	0.00878357	yes
Traes_2DS_A8043C04C	Traes_2DS_A8043C04C	-	2D:4945632-4949056	NRCPB-233	NRCPB-343	OK	0	1.20003	inf	#NAME?	5e-05	0.00878357	yes
Traes_2DS_D1BD339B9	Traes_2DS_D1BD339B9	-	2D:56770525-56773192	NRCPB-233	NRCPB-343	OK	0	1.98046	inf	#NAME?	5e-05	0.00878357	yes
Traes_2DS_F7D244C5A	Traes_2DS_F7D244C5A	-	2D:55917233-55917866	NRCPB-233	NRCPB-343	OK	0	16.8075	inf	#NAME?	5e-05	0.00878357	yes
Traes_1BL_F29317EE2	Traes_1BL_F29317EE2	-	IWGSC_CSS_1BL_scaff_3791022:4791-8849	NRCPB-233	NRCPB-343	OK	0	1.8989	inf	#NAME?	5e-05	0.00878357	yes
Traes_3AL_161A28CE8	Traes_3AL_161A28CE8	-	3A:176368974-176372211	NRCPB-233	NRCPB-343	OK	0	2.24712	inf	#NAME?	5e-05	0.00878357	yes
Traes_3AS_924A341AA	Traes_3AS_924A341AA	-	3A:8895951-8897382	NRCPB-233	NRCPB-343	OK	0	2.97347	inf	#NAME?	5e-05	0.00878357	yes
Traes_3DL_72FAC0DEB	Traes_3DL_72FAC0DEB	-	3D:16599530-16602163	NRCPB-233	NRCPB-343	OK	0	4.21537	inf	#NAME?	5e-05	0.00878357	yes
Traes_3DL_87DCDC123	Traes_3DL_87DCDC123	-	IWGSC_CSS_3DL_scaff_6811886:70-480	NRCPB-233	NRCPB-343	OK	0	8.74943	inf	#NAME?	5e-05	0.00878357	yes
Traes_3DL_C89A9BB09	Traes_3DL_C89A9BB09	-	3D:64278579-64281427	NRCPB-233	NRCPB-343	OK	0	2.12834	inf	#NAME?	5e-05	0.00878357	yes
Traes_3DL_D03A43799	Traes_3DL_D03A43799	-	3D:100934605-100937737	NRCPB-233	NRCPB-343	OK	0	2.8175	inf	#NAME?	5e-05	0.00878357	yes
Traes_3DS_5D934B1CE	Traes_3DS_5D934B1CE	-	IWGSC_CSS_3DS_scaff_2574141:8-3027	NRCPB-233	NRCPB-343	OK	0	2.36278	inf	#NAME?	5e-05	0.00878357	yes
Traes_3DS_B975F070D	Traes_3DS_B975F070D	-	IWGSC_CSS_3DS_scaff_2590484:132-2167	NRCPB-233	NRCPB-343	OK	0	4.99144	inf	#NAME?	5e-05	0.00878357	yes
Traes_3DS_F431C10E9	Traes_3DS_F431C10E9	-	3D:2069941-2073306	NRCPB-233	NRCPB-343	OK	0	2.40773	inf	#NAME?	5e-05	0.00878357	yes
Traes_4AL_450759DB9	Traes_4AL_450759DB9	-	4A:213845125-213849095	NRCPB-233	NRCPB-343	OK	0	5.25942	inf	#NAME?	5e-05	0.00878357	yes
Traes_4BS_17B59D7B7	Traes_4BS_17B59D7B7	-	4B:118609532-118613485	NRCPB-233	NRCPB-343	OK	0	2.13011	inf	#NAME?	5e-05	0.00878357	yes
Traes_4DL_26CDE7D19	Traes_4DL_26CDE7D19	-	4D:115989760-115991184	NRCPB-233	NRCPB-343	OK	0	1.31567	inf	#NAME?	5e-05	0.00878357	yes
Traes_4DL_2DBB03D7E	Traes_4DL_2DBB03D7E	-	IWGSC_CSS_4DL_scaff_14434602:69-3791	NRCPB-233	NRCPB-343	OK	0	1.65267	inf	#NAME?	5e-05	0.00878357	yes
Traes_4DL_75D95241A	Traes_4DL_75D95241A	-	4D:117463713-117465085	NRCPB-233	NRCPB-343	OK	0	2.31715	inf	#NAME?	5e-05	0.00878357	yes
Traes_4DL_CA9D24688	Traes_4DL_CA9D24688	-	4D:26138249-26144363	NRCPB-233	NRCPB-343	OK	0	1.98597	inf	#NAME?	5e-05	0.00878357	yes
Traes_4DS_0856C9F23	Traes_4DS_0856C9F23	-	IWGSC_CSS_4DS_scaff_2315421:24480-29159	NRCPB-233	NRCPB-343	OK	0	2.52976	inf	#NAME?	5e-05	0.00878357	yes
Traes_4DS_20B446B15	Traes_4DS_20B446B15	-	4D:63007269-63011864	NRCPB-233	NRCPB-343	OK	0	1.66381	inf	#NAME?	5e-05	0.00878357	yes
Traes_4DS_5A55A295B	Traes_4DS_5A55A295B	-	4D:92095980-92104311	NRCPB-233	NRCPB-343	OK	0	1.81971	inf	#NAME?	5e-05	0.00878357	yes
Traes_4DS_5E52DD1CF	Traes_4DS_5E52DD1CF	-	IWGSC_CSS_4DS_scaff_1800970:2-3751	NRCPB-233	NRCPB-343	OK	0	1.1996	inf	#NAME?	5e-05	0.00878357	yes
Traes_4DS_AD829B4BA	Traes_4DS_AD829B4BA	-	4D:49583903-49585342	NRCPB-233	NRCPB-343	OK	0	3.00273	inf	#NAME?	5e-05	0.00878357	yes
Traes_4DS_AEEF6FF24	Traes_4DS_AEEF6FF24	-	IWGSC_CSS_4DS_scaff_2323550:3252-6808	NRCPB-233	NRCPB-343	OK	0	2.28005	inf	#NAME?	5e-05	0.00878357	yes
Traes_4DS_D70F0E360	Traes_4DS_D70F0E360	-	IWGSC_CSS_4DS_scaff_2281062:1957-4904	NRCPB-233	NRCPB-343	OK	0	4.18191	inf	#NAME?	5e-05	0.00878357	yes
Traes_4DS_DE0D4FCF6	Traes_4DS_DE0D4FCF6	-	4D:1775754-1778000	NRCPB-233	NRCPB-343	OK	0	3.47147	inf	#NAME?	5e-05	0.00878357	yes
Traes_4DS_F311D64BE	Traes_4DS_F311D64BE	-	4D:45486870-45492898	NRCPB-233	NRCPB-343	OK	0	4.80485	inf	#NAME?	5e-05	0.00878357	yes
Traes_4DS_F33F58A71	Traes_4DS_F33F58A71	XIPI	4D:81634177-81635655	NRCPB-233	NRCPB-343	OK	0	29.7491	inf	#NAME?	5e-05	0.00878357	yes
Traes_4DS_F4D15D939	Traes_4DS_F4D15D939	-	4D:52170565-52174509	NRCPB-233	NRCPB-343	OK	0	2.64794	inf	#NAME?	5e-05	0.00878357	yes
Traes_4DS_FB62AE30B	Traes_4DS_FB62AE30B	-	IWGSC_CSS_4DS_scaff_2300956:17540-18260	NRCPB-233	NRCPB-343	OK	0	9.65012	inf	#NAME?	5e-05	0.00878357	yes
Traes_4DS_FE38A59D0	Traes_4DS_FE38A59D0	-	4D:46435001-46437891	NRCPB-233	NRCPB-343	OK	0	6.90022	inf	#NAME?	5e-05	0.00878357	yes
Traes_1DL_4D7C10235	Traes_1DL_4D7C10235	-	1D:117040518-117041121	NRCPB-233	NRCPB-343	OK	0	15.8385	inf	#NAME?	5e-05	0.00878357	yes
Traes_5AL_E4C37F0BC	Traes_5AL_E4C37F0BC	-	5A:123008158-123010942	NRCPB-233	NRCPB-343	OK	0	1.8824	inf	#NAME?	5e-05	0.00878357	yes
Traes_5DL_024D77406	Traes_5DL_024D77406	-	5D:155035927-155044843	NRCPB-233	NRCPB-343	OK	0	1.05874	inf	#NAME?	5e-05	0.00878357	yes
Traes_5DL_0716E5B9C	Traes_5DL_0716E5B9C	-	5D:108739965-108744065	NRCPB-233	NRCPB-343	OK	0	1.00231	inf	#NAME?	5e-05	0.00878357	yes
Traes_5DL_0F8668BC6	Traes_5DL_0F8668BC6	-	5D:67965244-67971474	NRCPB-233	NRCPB-343	OK	0	3.76877	inf	#NAME?	5e-05	0.00878357	yes
Traes_5DL_13DA2CD69	Traes_5DL_13DA2CD69	-	5D:152509606-152514288	NRCPB-233	NRCPB-343	OK	0	1.36786	inf	#NAME?	5e-05	0.00878357	yes
Traes_5DL_341019561	Traes_5DL_341019561	-	5D:48120816-48122979	NRCPB-233	NRCPB-343	OK	0	2.57489	inf	#NAME?	5e-05	0.00878357	yes
Traes_5DL_51E9FC7F9	Traes_5DL_51E9FC7F9	-	5D:95308321-95311021	NRCPB-233	NRCPB-343	OK	0	7.47137	inf	#NAME?	5e-05	0.00878357	yes
Traes_5DL_56AA11E4E	Traes_5DL_56AA11E4E	-	5D:138524582-138530419	NRCPB-233	NRCPB-343	OK	0	1.58913	inf	#NAME?	5e-05	0.00878357	yes
Traes_5DL_5CF11D5A7	Traes_5DL_5CF11D5A7	-	5D:62924125-62932068	NRCPB-233	NRCPB-343	OK	0	1.80779	inf	#NAME?	5e-05	0.00878357	yes
Traes_5DL_67A38E9B7	Traes_5DL_67A38E9B7	-	5D:43561008-43563086	NRCPB-233	NRCPB-343	OK	0	3.202	inf	#NAME?	5e-05	0.00878357	yes
Traes_5DL_7CC12693F	Traes_5DL_7CC12693F	-	5D:124502981-124507517	NRCPB-233	NRCPB-343	OK	0	2.45039	inf	#NAME?	5e-05	0.00878357	yes
Traes_5DL_846E99E88	Traes_5DL_846E99E88	-	IWGSC_CSS_5DL_scaff_4606160:4480-8111	NRCPB-233	NRCPB-343	OK	0	3.2749	inf	#NAME?	5e-05	0.00878357	yes
Traes_5DL_8BBB72707	Traes_5DL_8BBB72707	-	5D:65903996-65905224	NRCPB-233	NRCPB-343	OK	0	7.18363	inf	#NAME?	5e-05	0.00878357	yes
Traes_5DL_B23815690	Traes_5DL_B23815690	-	5D:59966019-59969797	NRCPB-233	NRCPB-343	OK	1.44123	40.1718	4.80081	4.0589	5e-05	0.00878357	yes
Traes_5DL_CD0F9AE04	Traes_5DL_CD0F9AE04	-	5D:140263954-140266128	NRCPB-233	NRCPB-343	OK	0	2.15559	inf	#NAME?	5e-05	0.00878357	yes
Traes_5DL_EED5188AC	Traes_5DL_EED5188AC	-	5D:138578314-138585003	NRCPB-233	NRCPB-343	OK	0	11.9066	inf	#NAME?	5e-05	0.00878357	yes
Traes_5DL_FAD14F008	Traes_5DL_FAD14F008	-	5D:95395048-95398110	NRCPB-233	NRCPB-343	OK	0	4.75359	inf	#NAME?	5e-05	0.00878357	yes
Traes_5DL_FC8BF23F3	Traes_5DL_FC8BF23F3	-	5D:102154569-102155353	NRCPB-233	NRCPB-343	OK	0	8.27316	inf	#NAME?	5e-05	0.00878357	yes
Traes_5DS_0E203025F	Traes_5DS_0E203025F	-	5D:36945313-36948570	NRCPB-233	NRCPB-343	OK	0	5.44153	inf	#NAME?	5e-05	0.00878357	yes
Traes_5DS_68BC2269E	Traes_5DS_68BC2269E	-	5D:29334658-29337284	NRCPB-233	NRCPB-343	OK	0	4.16917	inf	#NAME?	5e-05	0.00878357	yes
Traes_5DS_C2F26C333	Traes_5DS_C2F26C333	-	IWGSC_CSS_5DS_scaff_797522:23-1323	NRCPB-233	NRCPB-343	OK	0	2.45744	inf	#NAME?	5e-05	0.00878357	yes
Traes_6AL_48202E971	Traes_6AL_48202E971	-	6A:198904889-198906311	NRCPB-233	NRCPB-343	OK	0	6.99775	inf	#NAME?	5e-05	0.00878357	yes
Traes_6AL_64BAE3CE7	Traes_6AL_64BAE3CE7	-	6A:201876567-201878611	NRCPB-233	NRCPB-343	OK	0	4.40648	inf	#NAME?	5e-05	0.00878357	yes
Traes_6AL_979D45530	Traes_6AL_979D45530	-	6A:206986391-206996381	NRCPB-233	NRCPB-343	OK	0	1.41362	inf	#NAME?	5e-05	0.00878357	yes
Traes_6AS_7C0E7D3D7	Traes_6AS_7C0E7D3D7	-	IWGSC_CSS_6AS_scaff_4194476:5-5634	NRCPB-233	NRCPB-343	OK	0	1.5132	inf	#NAME?	5e-05	0.00878357	yes
Traes_6BL_3F25C5D41	Traes_6BL_3F25C5D41	-	IWGSC_CSS_6BL_scaff_4395060:97-1246	NRCPB-233	NRCPB-343	OK	0	13.4275	inf	#NAME?	5e-05	0.00878357	yes
Traes_6DL_0DB1C44F9	Traes_6DL_0DB1C44F9	-	6D:172708817-172710358	NRCPB-233	NRCPB-343	OK	0	1.75513	inf	#NAME?	5e-05	0.00878357	yes
Traes_6DL_0EF6FCB35	Traes_6DL_0EF6FCB35	-	IWGSC_CSS_6DL_scaff_2819605:857-4869	NRCPB-233	NRCPB-343	OK	0	3.33303	inf	#NAME?	5e-05	0.00878357	yes
Traes_6DL_22C536081	Traes_6DL_22C536081	-	6D:126331851-126334230	NRCPB-233	NRCPB-343	OK	0	2.43719	inf	#NAME?	5e-05	0.00878357	yes
Traes_6DL_502CF6461	Traes_6DL_502CF6461	-	6D:170900983-170902993	NRCPB-233	NRCPB-343	OK	0	8.21116	inf	#NAME?	5e-05	0.00878357	yes
Traes_6DL_5336D3942	Traes_6DL_5336D3942	-	6D:171059634-171060967	NRCPB-233	NRCPB-343	OK	0	3.75992	inf	#NAME?	5e-05	0.00878357	yes
Traes_6DL_F504536D5	Traes_6DL_F504536D5	-	6D:176098498-176105431	NRCPB-233	NRCPB-343	OK	0	2.36507	inf	#NAME?	5e-05	0.00878357	yes
Traes_6DS_09E50610A	Traes_6DS_09E50610A	-	6D:87505802-87513528	NRCPB-233	NRCPB-343	OK	0	1.41888	inf	#NAME?	5e-05	0.00878357	yes
Traes_6DS_204661A07	Traes_6DS_204661A07	-	6D:4619329-4622257	NRCPB-233	NRCPB-343	OK	0	2.23774	inf	#NAME?	5e-05	0.00878357	yes
Traes_6DS_2E2FF9774	Traes_6DS_2E2FF9774	-	IWGSC_CSS_6DS_scaff_2126347:294-2792	NRCPB-233	NRCPB-343	OK	0	1.83796	inf	#NAME?	5e-05	0.00878357	yes
Traes_6DS_E0F641998	Traes_6DS_E0F641998	-	IWGSC_CSS_6DS_scaff_2125475:7408-9752	NRCPB-233	NRCPB-343	OK	0	2.61349	inf	#NAME?	5e-05	0.00878357	yes
Traes_7AS_EBD5F1F54	Traes_7AS_EBD5F1F54	-	7A:19125416-19127182	NRCPB-233	NRCPB-343	OK	0	39.341	inf	#NAME?	5e-05	0.00878357	yes
Traes_7BS_721120525	Traes_7BS_721120525	-	7B:34650606-34654401	NRCPB-233	NRCPB-343	OK	0	5.14131	inf	#NAME?	5e-05	0.00878357	yes
Traes_1DL_BDFCAAEC6	Traes_1DL_BDFCAAEC6	-	1D:25964526-25971286	NRCPB-233	NRCPB-343	OK	0	1.36145	inf	#NAME?	5e-05	0.00878357	yes
Traes_7DL_175492122	Traes_7DL_175492122	-	7D:76460245-76462905	NRCPB-233	NRCPB-343	OK	0	2.23162	inf	#NAME?	5e-05	0.00878357	yes
Traes_7DL_2DE6C6D33	Traes_7DL_2DE6C6D33	-	7D:231141740-231143668	NRCPB-233	NRCPB-343	OK	0	23.4304	inf	#NAME?	5e-05	0.00878357	yes
Traes_7DL_3F49AF0E1	Traes_7DL_3F49AF0E1	-	7D:185813112-185816920	NRCPB-233	NRCPB-343	OK	0	2.11875	inf	#NAME?	5e-05	0.00878357	yes
Traes_7DL_439F5CB72	Traes_7DL_439F5CB72	-	7D:74597632-74599339	NRCPB-233	NRCPB-343	OK	0	3.46448	inf	#NAME?	5e-05	0.00878357	yes
Traes_7DL_4990079A1	Traes_7DL_4990079A1	-	7D:220910898-220916506	NRCPB-233	NRCPB-343	OK	0	2.49048	inf	#NAME?	5e-05	0.00878357	yes
Traes_7DL_4F6AF3237	Traes_7DL_4F6AF3237	-	7D:150407616-150410131	NRCPB-233	NRCPB-343	OK	0	5.27229	inf	#NAME?	5e-05	0.00878357	yes
Traes_7DL_6D84217D0	Traes_7DL_6D84217D0	-	7D:218083989-218085388	NRCPB-233	NRCPB-343	OK	0	9.93893	inf	#NAME?	5e-05	0.00878357	yes
Traes_7DL_6F6E91869	Traes_7DL_6F6E91869	-	7D:212246424-212251099	NRCPB-233	NRCPB-343	OK	0	2.47983	inf	#NAME?	5e-05	0.00878357	yes
Traes_7DL_C02DC21EF	Traes_7DL_C02DC21EF	-	7D:50167475-50173957	NRCPB-233	NRCPB-343	OK	0	1.02067	inf	#NAME?	5e-05	0.00878357	yes
Traes_7DL_D24C5A8D7	Traes_7DL_D24C5A8D7	-	7D:76220191-76224963	NRCPB-233	NRCPB-343	OK	0	1.64186	inf	#NAME?	5e-05	0.00878357	yes
Traes_7DL_DB979A72F	Traes_7DL_DB979A72F	-	7D:184280178-184284353	NRCPB-233	NRCPB-343	OK	0	1.8909	inf	#NAME?	5e-05	0.00878357	yes
Traes_7DL_DD253C3D7	Traes_7DL_DD253C3D7	-	7D:145628733-145631854	NRCPB-233	NRCPB-343	OK	0	4.39644	inf	#NAME?	5e-05	0.00878357	yes
Traes_7DL_EADD30B1F	Traes_7DL_EADD30B1F	-	IWGSC_CSS_7DL_scaff_3356501:11572-15761	NRCPB-233	NRCPB-343	OK	0	4.03614	inf	#NAME?	5e-05	0.00878357	yes
Traes_1DL_DBAFFE190	Traes_1DL_DBAFFE190	-	IWGSC_CSS_1DL_scaff_2196313:0-603	NRCPB-233	NRCPB-343	OK	0	4.06781	inf	#NAME?	5e-05	0.00878357	yes
Traes_7DL_F6D0A2329	Traes_7DL_F6D0A2329	-	7D:236035452-236039461	NRCPB-233	NRCPB-343	OK	0	4.24057	inf	#NAME?	5e-05	0.00878357	yes
Traes_7DS_12C14942B	Traes_7DS_12C14942B	-	IWGSC_CSS_7DS_scaff_3824351:162-1433	NRCPB-233	NRCPB-343	OK	0	16.773	inf	#NAME?	5e-05	0.00878357	yes
Traes_7DS_560C3917F	Traes_7DS_560C3917F	-	7D:162492156-162496792	NRCPB-233	NRCPB-343	OK	0	3.76396	inf	#NAME?	5e-05	0.00878357	yes
Traes_7DS_695861FED	Traes_7DS_695861FED	-	IWGSC_CSS_7DS_scaff_3964835:2643-5889	NRCPB-233	NRCPB-343	OK	0	6.04704	inf	#NAME?	5e-05	0.00878357	yes
Traes_7DS_A498CCC7D	Traes_7DS_A498CCC7D	-	7D:137436208-137437348	NRCPB-233	NRCPB-343	OK	0	16.9667	inf	#NAME?	5e-05	0.00878357	yes
Traes_1DL_F0FE02681	Traes_1DL_F0FE02681	-	IWGSC_CSS_1DL_scaff_1677028:1017-4660	NRCPB-233	NRCPB-343	OK	0	1.28126	inf	#NAME?	5e-05	0.00878357	yes
Traes_7DS_AB0063463	Traes_7DS_AB0063463	-	7D:30313157-30319884	NRCPB-233	NRCPB-343	OK	0	1.51769	inf	#NAME?	5e-05	0.00878357	yes
Traes_7DS_C8938031B	Traes_7DS_C8938031B	-	7D:97292733-97295065	NRCPB-233	NRCPB-343	OK	0	8.45543	inf	#NAME?	5e-05	0.00878357	yes
Traes_7DS_D6F2F8B45	Traes_7DS_D6F2F8B45	-	IWGSC_CSS_7DS_scaff_1781680:0-203	NRCPB-233	NRCPB-343	OK	0	96.1738	inf	#NAME?	5e-05	0.00878357	yes
Traes_7DS_EF5DEDD5E	Traes_7DS_EF5DEDD5E	-	7D:153641529-153643308	NRCPB-233	NRCPB-343	OK	0	2.48857	inf	#NAME?	5e-05	0.00878357	yes
Traes_1DS_69B305004	Traes_1DS_69B305004	-	1D:61357212-61364391	NRCPB-233	NRCPB-343	OK	0	1.31544	inf	#NAME?	5e-05	0.00878357	yes
Traes_2BL_0B0A027E0	Traes_2BL_0B0A027E0	-	IWGSC_CSS_2BL_scaff_7998044:1331-2319	NRCPB-233	NRCPB-343	OK	0	5.56545	inf	#NAME?	5e-05	0.00878357	yes
Traes_2BL_8C60DF19B	Traes_2BL_8C60DF19B	-	IWGSC_CSS_2BL_scaff_8080616:0-844	NRCPB-233	NRCPB-343	OK	0	3.61376	inf	#NAME?	5e-05	0.00878357	yes
Traes_2BS_D9A2BA05F	Traes_2BS_D9A2BA05F	-	IWGSC_CSS_2BS_scaff_2667383:47-824	NRCPB-233	NRCPB-343	OK	0	7.0955	inf	#NAME?	5e-05	0.00878357	yes
Traes_2DL_03CAA3B80	Traes_2DL_03CAA3B80	-	IWGSC_CSS_2DL_scaff_9856755:1023-4672	NRCPB-233	NRCPB-343	OK	0	2.52594	inf	#NAME?	5e-05	0.00878357	yes
Traes_2DL_25D1C00171	Traes_2DL_25D1C00171	-	IWGSC_CSS_2DL_scaff_9903647:1233-1653	NRCPB-233	NRCPB-343	OK	0	19.567	inf	#NAME?	5e-05	0.00878357	yes
Traes_2DL_2FA12570A	Traes_2DL_2FA12570A	-	2D:35249655-35256391	NRCPB-233	NRCPB-343	OK	0	1.84673	inf	#NAME?	5e-05	0.00878357	yes
Traes_2DL_7B9B3C3D8	Traes_2DL_7B9B3C3D8	-	IWGSC_CSS_2DL_scaff_9908623:1516-4439	NRCPB-233	NRCPB-343	OK	0	8.19042	inf	#NAME?	5e-05	0.00878357	yes
Traes_2DL_A43662FF2	Traes_2DL_A43662FF2	-	2D:111052798-111055328	NRCPB-233	NRCPB-343	OK	0	2.0579	inf	#NAME?	5e-05	0.00878357	yes
Traes_2DL_ADC51BF73	Traes_2DL_ADC51BF73	-	2D:69936309-69937428	NRCPB-233	NRCPB-343	OK	0	4.22853	inf	#NAME?	5e-05	0.00878357	yes
Traes_2DL_CDABD0076	Traes_2DL_CDABD0076	-	2D:124242338-124244642	NRCPB-233	NRCPB-343	OK	0	1.55047	inf	#NAME?	5e-05	0.00878357	yes
Traes_2DL_D18909E20	Traes_2DL_D18909E20	-	2D:115067936-115074785	NRCPB-233	NRCPB-343	OK	0	2.04613	inf	#NAME?	5e-05	0.00878357	yes
Traes_2DL_EC89759D6	Traes_2DL_EC89759D6	-	IWGSC_CSS_2DL_scaff_8090239:0-257	NRCPB-233	NRCPB-343	OK	0	25.3704	inf	#NAME?	5e-05	0.00878357	yes
Traes_2DL_F94447F39	Traes_2DL_F94447F39	-	2D:28847214-28852605	NRCPB-233	NRCPB-343	OK	0	2.39922	inf	#NAME?	5e-05	0.00878357	yes
Traes_2DS_30A56657D	Traes_2DS_30A56657D	-	IWGSC_CSS_2DS_scaff_5366350:265-4061	NRCPB-233	NRCPB-343	OK	0	5.01716	inf	#NAME?	5e-05	0.00878357	yes
Traes_2DS_8B6A73B45	Traes_2DS_8B6A73B45	-	2D:51617525-51622393	NRCPB-233	NRCPB-343	OK	0	2.83926	inf	#NAME?	5e-05	0.00878357	yes
Traes_2DS_99C1C80D3	Traes_2DS_99C1C80D3	-	IWGSC_CSS_2DS_scaff_5336992:5950-6711	NRCPB-233	NRCPB-343	OK	0	8.39258	inf	#NAME?	5e-05	0.00878357	yes
Traes_2DS_A230B58ED	Traes_2DS_A230B58ED	-	2D:117080193-117082053	NRCPB-233	NRCPB-343	OK	0	2.08984	inf	#NAME?	5e-05	0.00878357	yes
Traes_2DS_B1CD8F65A	Traes_2DS_B1CD8F65A	-	2D:7126029-7127080	NRCPB-233	NRCPB-343	OK	0	4.60747	inf	#NAME?	5e-05	0.00878357	yes
Traes_2DS_B8DAE16C8	Traes_2DS_B8DAE16C8	-	2D:97170904-97177063	NRCPB-233	NRCPB-343	OK	0	2.38817	inf	#NAME?	5e-05	0.00878357	yes
Traes_2DS_DFADDF6CE	Traes_2DS_DFADDF6CE	-	2D:51622582-51628854	NRCPB-233	NRCPB-343	OK	0	2.91368	inf	#NAME?	5e-05	0.00878357	yes
Traes_2DS_E533726D9	Traes_2DS_E533726D9	-	IWGSC_CSS_2DS_scaff_5335607:7464-10624	NRCPB-233	NRCPB-343	OK	0	3.23479	inf	#NAME?	5e-05	0.00878357	yes
Traes_3AL_CE8F085CB	Traes_3AL_CE8F085CB	-	3A:176550796-176552906	NRCPB-233	NRCPB-343	OK	0	11.6722	inf	#NAME?	5e-05	0.00878357	yes
Traes_3DL_068DD8B12	Traes_3DL_068DD8B12	-	3D:90428705-90432854	NRCPB-233	NRCPB-343	OK	0	1.33496	inf	#NAME?	5e-05	0.00878357	yes
Traes_3DL_7375E28E9	Traes_3DL_7375E28E9	-	IWGSC_CSS_3DL_scaff_6919492:3982-4441	NRCPB-233	NRCPB-343	OK	0	14.0191	inf	#NAME?	5e-05	0.00878357	yes
Traes_3DL_985147035	Traes_3DL_985147035	-	3D:120421035-120423293	NRCPB-233	NRCPB-343	OK	0	2.65925	inf	#NAME?	5e-05	0.00878357	yes
Traes_3DL_A6030B9BF	Traes_3DL_A6030B9BF	-	IWGSC_CSS_3DL_scaff_6893927:61-3171	NRCPB-233	NRCPB-343	OK	0	2.25676	inf	#NAME?	5e-05	0.00878357	yes
Traes_3DL_B30D79790	Traes_3DL_B30D79790	-	IWGSC_CSS_3DL_scaff_4447739:131-3039	NRCPB-233	NRCPB-343	OK	0	2.27706	inf	#NAME?	5e-05	0.00878357	yes
Traes_3DL_FE8DE19B1	Traes_3DL_FE8DE19B1	-	3D:43448934-43449491	NRCPB-233	NRCPB-343	OK	0	3.62116	inf	#NAME?	5e-05	0.00878357	yes
Traes_3DS_47EDC1C9D	Traes_3DS_47EDC1C9D	-	IWGSC_CSS_3DS_scaff_2597561:1863-2887	NRCPB-233	NRCPB-343	OK	0	26.4499	inf	#NAME?	5e-05	0.00878357	yes
Traes_3DS_AB2FEEB5A	Traes_3DS_AB2FEEB5A	-	IWGSC_CSS_3DS_scaff_2588724:0-1291	NRCPB-233	NRCPB-343	OK	0	3.61307	inf	#NAME?	5e-05	0.00878357	yes
Traes_3DS_F098DCA10	Traes_3DS_F098DCA10	-	IWGSC_CSS_3DS_scaff_1294080:0-457	NRCPB-233	NRCPB-343	OK	0	30.9465	inf	#NAME?	5e-05	0.00878357	yes
Traes_4DL_193A0E1DE	Traes_4DL_193A0E1DE	-	4D:29094396-29099091	NRCPB-233	NRCPB-343	OK	0	2.20901	inf	#NAME?	5e-05	0.00878357	yes
Traes_4DL_373599ECC	Traes_4DL_373599ECC	-	4D:42998959-43001565	NRCPB-233	NRCPB-343	OK	0	2.79203	inf	#NAME?	5e-05	0.00878357	yes
Traes_4DL_393E2572F	Traes_4DL_393E2572F	-	4D:120011094-120012714	NRCPB-233	NRCPB-343	OK	0	1.77739	inf	#NAME?	5e-05	0.00878357	yes
Traes_4DL_413A26B1D	Traes_4DL_413A26B1D	-	IWGSC_CSS_4DL_scaff_14360399:7-1304	NRCPB-233	NRCPB-343	OK	0	4.03471	inf	#NAME?	5e-05	0.00878357	yes
Traes_4DL_4C8E1BC03	Traes_4DL_4C8E1BC03	-	4D:119771341-119773071	NRCPB-233	NRCPB-343	OK	0	2.42064	inf	#NAME?	5e-05	0.00878357	yes
Traes_4DL_A2A45BF15	Traes_4DL_A2A45BF15	-	4D:21459907-21460060	NRCPB-233	NRCPB-343	OK	0	77.43	inf	#NAME?	5e-05	0.00878357	yes
Traes_4DS_C1039862B	Traes_4DS_C1039862B	-	4D:17278711-17281645	NRCPB-233	NRCPB-343	OK	0	1.08583	inf	#NAME?	5e-05	0.00878357	yes
Traes_4DS_EF6AEA8A0	Traes_4DS_EF6AEA8A0	-	4D:36457149-36463408	NRCPB-233	NRCPB-343	OK	0	2.27628	inf	#NAME?	5e-05	0.00878357	yes
Traes_5BS_24E6B4649	Traes_5BS_24E6B4649	-	IWGSC_CSS_5BS_scaff_2284491:524-3968	NRCPB-233	NRCPB-343	OK	0	3.85881	inf	#NAME?	5e-05	0.00878357	yes
Traes_5DL_8EB78B599	Traes_5DL_8EB78B599	-	5D:157729390-157735717	NRCPB-233	NRCPB-343	OK	0	1.95116	inf	#NAME?	5e-05	0.00878357	yes
Traes_5DL_9E4CFB3BC	Traes_5DL_9E4CFB3BC	-	5D:149779330-149785282	NRCPB-233	NRCPB-343	OK	0	2.30967	inf	#NAME?	5e-05	0.00878357	yes
Traes_5DL_B772C2382	Traes_5DL_B772C2382	-	5D:111890697-111896781	NRCPB-233	NRCPB-343	OK	0	3.09984	inf	#NAME?	5e-05	0.00878357	yes
Traes_5DL_C48FC795E	Traes_5DL_C48FC795E	-	5D:160288907-160292082	NRCPB-233	NRCPB-343	OK	0	3.22358	inf	#NAME?	5e-05	0.00878357	yes
Traes_6AL_B16BE80B8	Traes_6AL_B16BE80B8	-	6A:185925513-185927527	NRCPB-233	NRCPB-343	OK	0	2.43541	inf	#NAME?	5e-05	0.00878357	yes
Traes_6BS_FCCB37C59	Traes_6BS_FCCB37C59	-	IWGSC_CSS_6BS_scaff_3031349:2-1605	NRCPB-233	NRCPB-343	OK	0	10.9097	inf	#NAME?	5e-05	0.00878357	yes
Traes_6DL_2440ED50B	Traes_6DL_2440ED50B	-	IWGSC_CSS_6DL_scaff_3250210:5988-7199	NRCPB-233	NRCPB-343	OK	0	4.07648	inf	#NAME?	5e-05	0.00878357	yes
Traes_6DL_2FA904E4F	Traes_6DL_2FA904E4F	-	IWGSC_CSS_6DL_scaff_175863:212-3072	NRCPB-233	NRCPB-343	OK	0	3.84236	inf	#NAME?	5e-05	0.00878357	yes
Traes_6DL_535521683	Traes_6DL_535521683	-	IWGSC_CSS_6DL_scaff_1885085:78-1507	NRCPB-233	NRCPB-343	OK	0	4.22547	inf	#NAME?	5e-05	0.00878357	yes
Traes_6DL_9872F14C6	Traes_6DL_9872F14C6	-	6D:158631313-158640879	NRCPB-233	NRCPB-343	OK	0	1.39856	inf	#NAME?	5e-05	0.00878357	yes
Traes_6DS_A4EB5D089	Traes_6DS_A4EB5D089	-	6D:3878853-3881424	NRCPB-233	NRCPB-343	OK	0	2.63163	inf	#NAME?	5e-05	0.00878357	yes
Traes_7DL_2015AB202	Traes_7DL_2015AB202	-	7D:118869736-118874016	NRCPB-233	NRCPB-343	OK	0	4.90324	inf	#NAME?	5e-05	0.00878357	yes
Traes_7DL_3C42D059E	Traes_7DL_3C42D059E	-	7D:209018990-209023008	NRCPB-233	NRCPB-343	OK	0	2.63978	inf	#NAME?	5e-05	0.00878357	yes
Traes_7DL_3F75D5279	Traes_7DL_3F75D5279	-	7D:145862701-145865001	NRCPB-233	NRCPB-343	OK	0	1.41468	inf	#NAME?	5e-05	0.00878357	yes
Traes_7DL_5B27EFCFC	Traes_7DL_5B27EFCFC	-	7D:74706423-74710755	NRCPB-233	NRCPB-343	OK	0	1.96753	inf	#NAME?	5e-05	0.00878357	yes
Traes_7DL_9869AAC5C	Traes_7DL_9869AAC5C	-	7D:211159246-211162483	NRCPB-233	NRCPB-343	OK	0	5.81577	inf	#NAME?	5e-05	0.00878357	yes
Traes_7DL_BBB690AC1	Traes_7DL_BBB690AC1	-	7D:218874492-218878087	NRCPB-233	NRCPB-343	OK	0	1.12123	inf	#NAME?	5e-05	0.00878357	yes
Traes_7DL_E45C5A4CF	Traes_7DL_E45C5A4CF	-	7D:236602892-236606115	NRCPB-233	NRCPB-343	OK	0	4.06552	inf	#NAME?	5e-05	0.00878357	yes
Traes_7DL_ECF3548C6	Traes_7DL_ECF3548C6	-	7D:219145698-219148237	NRCPB-233	NRCPB-343	OK	0	2.88524	inf	#NAME?	5e-05	0.00878357	yes
Traes_7DL_FA5960D35	Traes_7DL_FA5960D35	-	7D:76433727-76437332	NRCPB-233	NRCPB-343	OK	0	2.38896	inf	#NAME?	5e-05	0.00878357	yes
Traes_7DS_7B0F96270	Traes_7DS_7B0F96270	-	7D:101307211-101309541	NRCPB-233	NRCPB-343	OK	0	1.26619	inf	#NAME?	5e-05	0.00878357	yes
Traes_7DS_814109E8B	Traes_7DS_814109E8B	-	IWGSC_CSS_7DS_scaff_3939686:4638-7314	NRCPB-233	NRCPB-343	OK	0	4.10537	inf	#NAME?	5e-05	0.00878357	yes
Traes_1AS_60C6924681	Traes_1AS_60C6924681	-	1A:131111403-131112322	NRCPB-233	NRCPB-343	OK	0	3.31805	inf	#NAME?	0.0001	0.0154194	yes
Traes_1DL_60AD3A630	Traes_1DL_60AD3A630	-	IWGSC_CSS_1DL_scaff_2259927:0-8266	NRCPB-233	NRCPB-343	OK	0	1.05927	inf	#NAME?	0.0001	0.0154194	yes
Traes_1DL_C265CBB34	Traes_1DL_C265CBB34	-	IWGSC_CSS_1DL_scaff_2079728:0-559	NRCPB-233	NRCPB-343	OK	0	10.0989	inf	#NAME?	0.0001	0.0154194	yes
Traes_2AL_E6C429BE0	Traes_2AL_E6C429BE0	-	IWGSC_CSS_2AL_scaff_6399922:519-3104	NRCPB-233	NRCPB-343	OK	0	1.45733	inf	#NAME?	0.0001	0.0154194	yes
Traes_2AL_F39CAB37B	Traes_2AL_F39CAB37B	-	IWGSC_CSS_2AL_scaff_6317098:871-1411	NRCPB-233	NRCPB-343	OK	0	6.56797	inf	#NAME?	0.0001	0.0154194	yes
Traes_2DL_256EA81C0	Traes_2DL_256EA81C0	-	2D:78572202-78573883	NRCPB-233	NRCPB-343	OK	0	2.21152	inf	#NAME?	0.0001	0.0154194	yes
Traes_2DL_74E015594	Traes_2DL_74E015594	-	2D:72389778-72392319	NRCPB-233	NRCPB-343	OK	0	1.79288	inf	#NAME?	0.0001	0.0154194	yes
Traes_2DL_AB324879E	Traes_2DL_AB324879E	-	2D:91639801-91643870	NRCPB-233	NRCPB-343	OK	0	1.354	inf	#NAME?	0.0001	0.0154194	yes
Traes_4DS_B8D8E1233	Traes_4DS_B8D8E1233	-	IWGSC_CSS_4DS_scaff_2227892:110-2077	NRCPB-233	NRCPB-343	OK	0	1.90265	inf	#NAME?	0.0001	0.0154194	yes
Traes_4DS_F484B1A35	Traes_4DS_F484B1A35	-	4D:9893178-9901885	NRCPB-233	NRCPB-343	OK	0	1.85169	inf	#NAME?	0.0001	0.0154194	yes
Traes_5BL_E0E3EC75D	Traes_5BL_E0E3EC75D	-	IWGSC_CSS_5BL_scaff_10814320:4695-5533	NRCPB-233	NRCPB-343	OK	0	3.73488	inf	#NAME?	0.0001	0.0154194	yes
Traes_5DL_3DB0B04CD	Traes_5DL_3DB0B04CD	-	5D:81166106-81169512	NRCPB-233	NRCPB-343	OK	0	3.05449	inf	#NAME?	0.0001	0.0154194	yes
Traes_5DL_52EC7112A	Traes_5DL_52EC7112A	-	IWGSC_CSS_5DL_scaff_4604886:601-2197	NRCPB-233	NRCPB-343	OK	0	2.58124	inf	#NAME?	0.0001	0.0154194	yes
Traes_5DL_831BD5039	Traes_5DL_831BD5039	-	5D:144023747-144027752	NRCPB-233	NRCPB-343	OK	0	1.27567	inf	#NAME?	0.0001	0.0154194	yes
Traes_5DL_C0FDCC7F9	Traes_5DL_C0FDCC7F9	-	5D:108512203-108514755	NRCPB-233	NRCPB-343	OK	0	2.95229	inf	#NAME?	0.0001	0.0154194	yes
Traes_5DS_947703B41	Traes_5DS_947703B41	-	5D:36283382-36284869	NRCPB-233	NRCPB-343	OK	0	2.47329	inf	#NAME?	0.0001	0.0154194	yes
Traes_5DS_FB851A705	Traes_5DS_FB851A705	-	5D:72232827-72236431	NRCPB-233	NRCPB-343	OK	0	2.18181	inf	#NAME?	0.0001	0.0154194	yes
Traes_6DS_D1AFFC860	Traes_6DS_D1AFFC860	-	IWGSC_CSS_6DS_scaff_2061246:1016-11176	NRCPB-233	NRCPB-343	OK	0	1.23051	inf	#NAME?	0.0001	0.0154194	yes
Traes_7DL_554049079	Traes_7DL_554049079	-	7D:198539778-198543488	NRCPB-233	NRCPB-343	OK	0	1.30982	inf	#NAME?	0.0001	0.0154194	yes
Traes_7DL_FCA4D310B	Traes_7DL_FCA4D310B	-	7D:67840571-67844601	NRCPB-233	NRCPB-343	OK	0	1.95014	inf	#NAME?	0.0001	0.0154194	yes
Traes_7DS_D7710AC8D	Traes_7DS_D7710AC8D	-	7D:24502790-24504692	NRCPB-233	NRCPB-343	OK	0	3.20575	inf	#NAME?	0.0001	0.0154194	yes
Traes_2DL_40765C6BA	Traes_2DL_40765C6BA	-	2D:87628963-87631096	NRCPB-233	NRCPB-343	OK	0	1.41305	inf	#NAME?	0.0001	0.0154194	yes
Traes_2DL_A90DB533D	Traes_2DL_A90DB533D	-	2D:26673912-26677669	NRCPB-233	NRCPB-343	OK	0	1.63047	inf	#NAME?	0.0001	0.0154194	yes
Traes_3DL_0DABCB66E	Traes_3DL_0DABCB66E	-	3D:51142865-51147000	NRCPB-233	NRCPB-343	OK	0	1.03696	inf	#NAME?	0.0001	0.0154194	yes
Traes_5AS_EBCEA6601	Traes_5AS_EBCEA6601	-	IWGSC_CSS_5AS_scaff_1517992:0-860	NRCPB-233	NRCPB-343	OK	0	3.61124	inf	#NAME?	0.0001	0.0154194	yes
Traes_5BL_261CFAA1E	Traes_5BL_261CFAA1E	-	5B:168164425-168165706	NRCPB-233	NRCPB-343	OK	0	2.29167	inf	#NAME?	0.0001	0.0154194	yes
Traes_5DL_6F3D4F14E	Traes_5DL_6F3D4F14E	-	5D:57500766-57501667	NRCPB-233	NRCPB-343	OK	0	7.31434	inf	#NAME?	0.0001	0.0154194	yes
Traes_5DS_4A0738B07	Traes_5DS_4A0738B07	-	IWGSC_CSS_5DS_scaff_2765802:5180-8466	NRCPB-233	NRCPB-343	OK	0	1.74641	inf	#NAME?	0.0001	0.0154194	yes
Traes_6DL_EAE1FE96A	Traes_6DL_EAE1FE96A	-	6D:46240695-46243236	NRCPB-233	NRCPB-343	OK	0	1.45048	inf	#NAME?	0.0001	0.0154194	yes
Traes_7DL_DBE26A5B3	Traes_7DL_DBE26A5B3	-	IWGSC_CSS_7DL_scaff_3312134:0-1643	NRCPB-233	NRCPB-343	OK	0	1.84002	inf	#NAME?	0.0001	0.0154194	yes
Traes_7DS_91647DECC	Traes_7DS_91647DECC	-	7D:4722836-4723657	NRCPB-233	NRCPB-343	OK	0	5.35825	inf	#NAME?	0.0001	0.0154194	yes
TRAES3BF091900040CFD_g	TRAES3BF091900040CFD_g	-	v443_0919:192755-193983	NRCPB-233	NRCPB-343	OK	0	6.10472	inf	#NAME?	0.00015	0.0206095	yes
Traes_1DL_8D037A653	Traes_1DL_8D037A653	-	1D:130835959-130839084	NRCPB-233	NRCPB-343	OK	0	1.55545	inf	#NAME?	0.00015	0.0206095	yes
TRAES3BF270500070CFD_g	TRAES3BF270500070CFD_g	-	3B:12144741-12146925	NRCPB-233	NRCPB-343	OK	0	1.32363	inf	#NAME?	0.00015	0.0206095	yes
Traes_1DL_EFDDF3BAA	Traes_1DL_EFDDF3BAA	-	1D:111173327-111176888	NRCPB-233	NRCPB-343	OK	0	3.35885	inf	#NAME?	0.00015	0.0206095	yes
Traes_1DS_03043A8E4	Traes_1DS_03043A8E4	-	IWGSC_CSS_1DS_scaff_1915654:3121-5939	NRCPB-233	NRCPB-343	OK	0	1.56163	inf	#NAME?	0.00015	0.0206095	yes
Traes_2BL_E475B6AE6	Traes_2BL_E475B6AE6	-	IWGSC_CSS_2BL_scaff_8088031:6716-8249	NRCPB-233	NRCPB-343	OK	0	2.37356	inf	#NAME?	0.00015	0.0206095	yes
Traes_3DS_0EA003D25	Traes_3DS_0EA003D25	-	IWGSC_CSS_3DS_scaff_2552617:1-1443	NRCPB-233	NRCPB-343	OK	0	2.03686	inf	#NAME?	0.00015	0.0206095	yes
Traes_4AS_6CE64CB5B	Traes_4AS_6CE64CB5B	-	4A:28084123-28086867	NRCPB-233	NRCPB-343	OK	0	1.63617	inf	#NAME?	0.00015	0.0206095	yes
Traes_4DL_C9B1CD2AE	Traes_4DL_C9B1CD2AE	-	4D:58808218-58810491	NRCPB-233	NRCPB-343	OK	0	2.13016	inf	#NAME?	0.00015	0.0206095	yes
Traes_4DS_E607D3719	Traes_4DS_E607D3719	-	4D:10709957-10711339	NRCPB-233	NRCPB-343	OK	0	4.81867	inf	#NAME?	0.00015	0.0206095	yes
Traes_5DL_3B463825A	Traes_5DL_3B463825A	-	5D:138177939-138179186	NRCPB-233	NRCPB-343	OK	0	2.5949	inf	#NAME?	0.00015	0.0206095	yes
Traes_5DL_89CF8AFCE	Traes_5DL_89CF8AFCE	-	5D:160132533-160135582	NRCPB-233	NRCPB-343	OK	0	2.00589	inf	#NAME?	0.00015	0.0206095	yes
Traes_5DS_69F67D2ED	Traes_5DS_69F67D2ED	-	5D:15563787-15565380	NRCPB-233	NRCPB-343	OK	0	2.49903	inf	#NAME?	0.00015	0.0206095	yes
Traes_6DS_521329326	Traes_6DS_521329326	-	6D:22747151-22748984	NRCPB-233	NRCPB-343	OK	0	3.84851	inf	#NAME?	0.00015	0.0206095	yes
Traes_6DS_965C8FA80	Traes_6DS_965C8FA80	-	6D:34232068-34236447	NRCPB-233	NRCPB-343	OK	0	2.67163	inf	#NAME?	0.00015	0.0206095	yes
Traes_7DL_29CF7BFDF	Traes_7DL_29CF7BFDF	-	IWGSC_CSS_7DL_scaff_2743349:3361-5008	NRCPB-233	NRCPB-343	OK	0	2.96443	inf	#NAME?	0.00015	0.0206095	yes
Traes_1DS_AEB0CD565	Traes_1DS_AEB0CD565	-	1D:71600966-71601454	NRCPB-233	NRCPB-343	OK	0	7.92895	inf	#NAME?	0.00015	0.0206095	yes
Traes_2DL_4E28777FB	Traes_2DL_4E28777FB	-	IWGSC_CSS_2DL_scaff_9722981:288-2799	NRCPB-233	NRCPB-343	OK	0	3.04311	inf	#NAME?	0.00015	0.0206095	yes
Traes_2DL_D8D157404	Traes_2DL_D8D157404	-	IWGSC_CSS_2DL_scaff_9908341:1846-3212	NRCPB-233	NRCPB-343	OK	0	5.20721	inf	#NAME?	0.00015	0.0206095	yes
Traes_2DS_2C1C8D2AD	Traes_2DS_2C1C8D2AD	-	2D:12762754-12768383	NRCPB-233	NRCPB-343	OK	0	1.11159	inf	#NAME?	0.00015	0.0206095	yes
Traes_3AS_FB44FCCDA	Traes_3AS_FB44FCCDA	-	3A:117321606-117323554	NRCPB-233	NRCPB-343	OK	0	4.0463	inf	#NAME?	0.00015	0.0206095	yes
Traes_4DL_54A2E5192	Traes_4DL_54A2E5192	-	IWGSC_CSS_4DL_scaff_1112531:85-1042	NRCPB-233	NRCPB-343	OK	0	4.04096	inf	#NAME?	0.00015	0.0206095	yes
Traes_5DL_9950ED2F0	Traes_5DL_9950ED2F0	-	5D:80144719-80149745	NRCPB-233	NRCPB-343	OK	0	1.21951	inf	#NAME?	0.00015	0.0206095	yes
Traes_6DL_8220431F0	Traes_6DL_8220431F0	-	6D:89356189-89358330	NRCPB-233	NRCPB-343	OK	0	1.52417	inf	#NAME?	0.00015	0.0206095	yes
Traes_7DL_31110102C	Traes_7DL_31110102C	-	7D:197387170-197391031	NRCPB-233	NRCPB-343	OK	0	1.85881	inf	#NAME?	0.00015	0.0206095	yes
Traes_1BL_A192B4948	Traes_1BL_A192B4948	-	1B:266806550-266810121	NRCPB-233	NRCPB-343	OK	0	1.78429	inf	#NAME?	0.0002	0.0245327	yes
Traes_1DL_8965ABD03	Traes_1DL_8965ABD03	-	1D:107852308-107855973	NRCPB-233	NRCPB-343	OK	0	1.55374	inf	#NAME?	0.0002	0.0245327	yes
Traes_1DS_FF0985BA5	Traes_1DS_FF0985BA5	-	IWGSC_CSS_1DS_scaff_1879213:0-2507	NRCPB-233	NRCPB-343	OK	0	1.14655	inf	#NAME?	0.0002	0.0245327	yes
Traes_2AS_FF57D422C	Traes_2AS_FF57D422C	-	2A:121990851-121992298	NRCPB-233	NRCPB-343	OK	0	2.272	inf	#NAME?	0.0002	0.0245327	yes
Traes_2DL_5166B5215	Traes_2DL_5166B5215	-	2D:69943549-69944774	NRCPB-233	NRCPB-343	OK	0	3.71541	inf	#NAME?	0.0002	0.0245327	yes
Traes_2DL_990D3315A	Traes_2DL_990D3315A	-	IWGSC_CSS_2DL_scaff_9781090:28-854	NRCPB-233	NRCPB-343	OK	0	4.56254	inf	#NAME?	0.0002	0.0245327	yes
Traes_2DL_FE9014579	Traes_2DL_FE9014579	-	2D:134544772-134547056	NRCPB-233	NRCPB-343	OK	0	1.1565	inf	#NAME?	0.0002	0.0245327	yes
Traes_2DS_41297DAF8	Traes_2DS_41297DAF8	-	IWGSC_CSS_2DS_scaff_5330922:6343-9518	NRCPB-233	NRCPB-343	OK	0	1.05832	inf	#NAME?	0.0002	0.0245327	yes
Traes_2DS_F9C045292	Traes_2DS_F9C045292	-	2D:62096917-62099581	NRCPB-233	NRCPB-343	OK	0	2.68423	inf	#NAME?	0.0002	0.0245327	yes
Traes_3DL_5337BF8B7	Traes_3DL_5337BF8B7	-	3D:43464238-43467097	NRCPB-233	NRCPB-343	OK	0	1.26447	inf	#NAME?	0.0002	0.0245327	yes
Traes_3DL_85AC9E60D	Traes_3DL_85AC9E60D	-	3D:112444646-112444942	NRCPB-233	NRCPB-343	OK	0	14.2882	inf	#NAME?	0.0002	0.0245327	yes
Traes_3DL_D17F3A9D2	Traes_3DL_D17F3A9D2	-	3D:117559452-117562661	NRCPB-233	NRCPB-343	OK	0	1.24936	inf	#NAME?	0.0002	0.0245327	yes
Traes_3DS_30A3BE435	Traes_3DS_30A3BE435	-	3D:52344987-52346591	NRCPB-233	NRCPB-343	OK	0	4.47766	inf	#NAME?	0.0002	0.0245327	yes
Traes_4AS_D2A85E4CA	Traes_4AS_D2A85E4CA	-	IWGSC_CSS_4AS_scaff_6000815:5718-8139	NRCPB-233	NRCPB-343	OK	0	1.23085	inf	#NAME?	0.0002	0.0245327	yes
Traes_4DL_328B569C0	Traes_4DL_328B569C0	-	IWGSC_CSS_4DL_scaff_14353280:0-4477	NRCPB-233	NRCPB-343	OK	0	1.33829	inf	#NAME?	0.0002	0.0245327	yes
Traes_4DL_7A688107B	Traes_4DL_7A688107B	-	IWGSC_CSS_4DL_scaff_14334091:735-3192	NRCPB-233	NRCPB-343	OK	0	1.16408	inf	#NAME?	0.0002	0.0245327	yes
Traes_4DL_A943EB2A5	Traes_4DL_A943EB2A5	-	4D:59992102-59992778	NRCPB-233	NRCPB-343	OK	0	3.89288	inf	#NAME?	0.0002	0.0245327	yes
Traes_4DL_CFC191A06	Traes_4DL_CFC191A06	-	4D:46141610-46146394	NRCPB-233	NRCPB-343	OK	0	1.63623	inf	#NAME?	0.0002	0.0245327	yes
Traes_5DL_53C2BB8B9	Traes_5DL_53C2BB8B9	-	5D:152189534-152192874	NRCPB-233	NRCPB-343	OK	0	1.59174	inf	#NAME?	0.0002	0.0245327	yes
Traes_5DL_5D6AE05C1	Traes_5DL_5D6AE05C1	-	IWGSC_CSS_5DL_scaff_4532089:14080-16228	NRCPB-233	NRCPB-343	OK	0	2.33144	inf	#NAME?	0.0002	0.0245327	yes
Traes_5DL_FBEF189F3	Traes_5DL_FBEF189F3	-	5D:137310075-137310671	NRCPB-233	NRCPB-343	OK	0	6.58145	inf	#NAME?	0.0002	0.0245327	yes
Traes_6DL_7718EC954	Traes_6DL_7718EC954	-	IWGSC_CSS_6DL_scaff_3324004:2015-8692	NRCPB-233	NRCPB-343	OK	0	1.48837	inf	#NAME?	0.0002	0.0245327	yes
Traes_7DL_32C281C7C	Traes_7DL_32C281C7C	-	IWGSC_CSS_7DL_scaff_3350983:9696-11681	NRCPB-233	NRCPB-343	OK	0	3.42751	inf	#NAME?	0.0002	0.0245327	yes
Traes_7DL_685F546AD	Traes_7DL_685F546AD	-	7D:156814775-156816992	NRCPB-233	NRCPB-343	OK	0	2.38646	inf	#NAME?	0.0002	0.0245327	yes
Traes_7DS_A63427EE8	Traes_7DS_A63427EE8	-	7D:101803286-101807003	NRCPB-233	NRCPB-343	OK	0	2.24481	inf	#NAME?	0.0002	0.0245327	yes
Traes_2BL_3795D5101	Traes_2BL_3795D5101	-	IWGSC_CSS_2BL_scaff_8067438:2215-3258	NRCPB-233	NRCPB-343	OK	0	3.08188	inf	#NAME?	0.0002	0.0245327	yes
Traes_2DL_9F6DB338D	Traes_2DL_9F6DB338D	-	IWGSC_CSS_2DL_scaff_9908205:2974-3975	NRCPB-233	NRCPB-343	OK	0	4.41634	inf	#NAME?	0.0002	0.0245327	yes
Traes_3DL_0890A3BD5	Traes_3DL_0890A3BD5	-	3D:36407550-36411404	NRCPB-233	NRCPB-343	OK	0	2.5177	inf	#NAME?	0.0002	0.0245327	yes
Traes_3DL_7875A70BA	Traes_3DL_7875A70BA	-	3D:30677889-30682852	NRCPB-233	NRCPB-343	OK	0	1.8894	inf	#NAME?	0.0002	0.0245327	yes
Traes_3DL_E2ED4A93E	Traes_3DL_E2ED4A93E	-	3D:96487517-96488248	NRCPB-233	NRCPB-343	OK	0	8.8242	inf	#NAME?	0.0002	0.0245327	yes
Traes_4DL_68F9DE4B3	Traes_4DL_68F9DE4B3	-	IWGSC_CSS_4DL_scaff_14374212:1-836	NRCPB-233	NRCPB-343	OK	0	3.38923	inf	#NAME?	0.0002	0.0245327	yes
Traes_4DS_9935AC14B	Traes_4DS_9935AC14B	-	4D:60983483-60985004	NRCPB-233	NRCPB-343	OK	0	2.7063	inf	#NAME?	0.0002	0.0245327	yes
Traes_4DS_EA46B9AFF	Traes_4DS_EA46B9AFF	-	IWGSC_CSS_4DS_scaff_348583:0-224	NRCPB-233	NRCPB-343	OK	0	21.7942	inf	#NAME?	0.0002	0.0245327	yes
Traes_5DL_15359816B	Traes_5DL_15359816B	-	5D:146149047-146150902	NRCPB-233	NRCPB-343	OK	0	2.4783	inf	#NAME?	0.0002	0.0245327	yes
Traes_5DL_C5FF54754	Traes_5DL_C5FF54754	-	5D:104845199-104847701	NRCPB-233	NRCPB-343	OK	0	1.49557	inf	#NAME?	0.0002	0.0245327	yes
Traes_7BL_4901B32A81	Traes_7BL_4901B32A81	-	IWGSC_CSS_7BL_scaff_6741059:8419-11639	NRCPB-233	NRCPB-343	OK	0	1.85884	inf	#NAME?	0.0002	0.0245327	yes
Traes_7DS_77A9E76D1	Traes_7DS_77A9E76D1	-	IWGSC_CSS_7DS_scaff_3897384:2013-3657	NRCPB-233	NRCPB-343	OK	0	1.77016	inf	#NAME?	0.0002	0.0245327	yes
EPlTAEG00000007506	EPlTAEG00000007506	mir-598	1B:139245546-139245633	NRCPB-233	NRCPB-343	OK	0	3018.72	inf	#NAME?	0.00025	0.0287986	yes
Traes_1DL_B13E79B4E	Traes_1DL_B13E79B4E	-	IWGSC_CSS_1DL_scaff_2283167:5802-10524	NRCPB-233	NRCPB-343	OK	0	2.26195	inf	#NAME?	0.00025	0.0287986	yes
TRAES3BF060500380CFD_g	TRAES3BF060500380CFD_g	-	3B:5194150-5195689	NRCPB-233	NRCPB-343	OK	0	2.28695	inf	#NAME?	0.00025	0.0287986	yes
TRAES3BF096700060CFD_g	TRAES3BF096700060CFD_g	-	3B:130841229-130846171	NRCPB-233	NRCPB-343	OK	0	3.80193	inf	#NAME?	0.00025	0.0287986	yes
Traes_1DL_178B14988	Traes_1DL_178B14988	-	IWGSC_CSS_1DL_scaff_2234781:856-1663	NRCPB-233	NRCPB-343	OK	0	4.70342	inf	#NAME?	0.00025	0.0287986	yes
Traes_2DL_5EAD87B3E	Traes_2DL_5EAD87B3E	-	IWGSC_CSS_2DL_scaff_9881274:341-3821	NRCPB-233	NRCPB-343	OK	0	1.95228	inf	#NAME?	0.00025	0.0287986	yes
Traes_2DL_B45DD03AD1	Traes_2DL_B45DD03AD1	-	2D:76320744-76321676	NRCPB-233	NRCPB-343	OK	0	3.13993	inf	#NAME?	0.00025	0.0287986	yes
Traes_5AL_140D4BD4A	Traes_5AL_140D4BD4A	-	IWGSC_CSS_5AL_scaff_2688806:1481-8089	NRCPB-233	NRCPB-343	OK	0	1.19929	inf	#NAME?	0.00025	0.0287986	yes
Traes_5DL_BFCBF91DE	Traes_5DL_BFCBF91DE	-	5D:128417134-128419404	NRCPB-233	NRCPB-343	OK	0	2.20781	inf	#NAME?	0.00025	0.0287986	yes
Traes_7DL_D26D7E5CB	Traes_7DL_D26D7E5CB	-	IWGSC_CSS_7DL_scaff_654341:0-1712	NRCPB-233	NRCPB-343	OK	0	2.1948	inf	#NAME?	0.00025	0.0287986	yes
Traes_3DL_BAE1F9741	Traes_3DL_BAE1F9741	-	3D:115443448-115445463	NRCPB-233	NRCPB-343	OK	0	5.09365	inf	#NAME?	0.00025	0.0287986	yes
Traes_6DS_359D1E96B	Traes_6DS_359D1E96B	-	6D:2154943-2162408	NRCPB-233	NRCPB-343	OK	0	1.10001	inf	#NAME?	0.00025	0.0287986	yes
Traes_6DS_7C3F1D27B	Traes_6DS_7C3F1D27B	-	6D:68243108-68245910	NRCPB-233	NRCPB-343	OK	0	3.12894	inf	#NAME?	0.00025	0.0287986	yes
Traes_7BL_DFA5A82A1	Traes_7BL_DFA5A82A1	-	IWGSC_CSS_7BL_scaff_6537489:80-528	NRCPB-233	NRCPB-343	OK	0	19.6107	inf	#NAME?	0.00025	0.0287986	yes
Traes_7DS_75DABFEA7	Traes_7DS_75DABFEA7	-	7D:11477428-11479682	NRCPB-233	NRCPB-343	OK	0	1.52402	inf	#NAME?	0.00025	0.0287986	yes
Traes_7DS_8073D5F81	Traes_7DS_8073D5F81	-	IWGSC_CSS_7DS_scaff_3938120:186-9090	NRCPB-233	NRCPB-343	OK	0	2.01656	inf	#NAME?	0.00025	0.0287986	yes
Traes_1DL_836280EED	Traes_1DL_836280EED	-	IWGSC_CSS_1DL_scaff_2243737:311-3033	NRCPB-233	NRCPB-343	OK	0	2.60932	inf	#NAME?	0.0003	0.0313966	yes
Traes_1DL_CC7DA58F8	Traes_1DL_CC7DA58F8	-	1D:57308069-57309690	NRCPB-233	NRCPB-343	OK	0	2.94016	inf	#NAME?	0.0003	0.0313966	yes
Traes_1DS_25B8D5B2C	Traes_1DS_25B8D5B2C	-	IWGSC_CSS_1DS_scaff_1905686:1022-5847	NRCPB-233	NRCPB-343	OK	0	1.3875	inf	#NAME?	0.0003	0.0313966	yes
Traes_1DL_4888B2B05	Traes_1DL_4888B2B05	-	1D:118748143-118751048	NRCPB-233	NRCPB-343	OK	0	2.36877	inf	#NAME?	0.0003	0.0313966	yes
Traes_2DL_903A29CBA	Traes_2DL_903A29CBA	-	2D:75878597-75885999	NRCPB-233	NRCPB-343	OK	0	1.31693	inf	#NAME?	0.0003	0.0313966	yes
Traes_2DL_D986FD4B5	Traes_2DL_D986FD4B5	-	IWGSC_CSS_2DL_scaff_9864186:0-2671	NRCPB-233	NRCPB-343	OK	0	1.7597	inf	#NAME?	0.0003	0.0313966	yes
Traes_3DL_DF17036FB	Traes_3DL_DF17036FB	-	3D:95473025-95473601	NRCPB-233	NRCPB-343	OK	0	4.28618	inf	#NAME?	0.0003	0.0313966	yes
Traes_3DS_BA67BD874	Traes_3DS_BA67BD874	-	IWGSC_CSS_3DS_scaff_2569022:1391-2246	NRCPB-233	NRCPB-343	OK	0	3.6036	inf	#NAME?	0.0003	0.0313966	yes
Traes_4BL_EB0E59B6D	Traes_4BL_EB0E59B6D	-	IWGSC_CSS_4BL_scaff_7036526:3817-6581	NRCPB-233	NRCPB-343	OK	0	1.31242	inf	#NAME?	0.0003	0.0313966	yes
Traes_4DL_6974F47A5	Traes_4DL_6974F47A5	-	IWGSC_CSS_4DL_scaff_14352539:1155-6958	NRCPB-233	NRCPB-343	OK	0	1.24909	inf	#NAME?	0.0003	0.0313966	yes
Traes_5DL_13FCF1AA0	Traes_5DL_13FCF1AA0	-	5D:128845096-128845835	NRCPB-233	NRCPB-343	OK	0	5.15054	inf	#NAME?	0.0003	0.0313966	yes
Traes_6AS_E011BC5BB	Traes_6AS_E011BC5BB	-	IWGSC_CSS_6AS_scaff_4337022:11250-12190	NRCPB-233	NRCPB-343	OK	0	3.13918	inf	#NAME?	0.0003	0.0313966	yes
Traes_7DL_E47632812	Traes_7DL_E47632812	-	7D:210701286-210704419	NRCPB-233	NRCPB-343	OK	0	1.53243	inf	#NAME?	0.0003	0.0313966	yes
Traes_7DS_29650EE79	Traes_7DS_29650EE79	-	IWGSC_CSS_7DS_scaff_3963526:2083-8441	NRCPB-233	NRCPB-343	OK	0	1.34225	inf	#NAME?	0.0003	0.0313966	yes
Traes_2DL_4C8968BAF	Traes_2DL_4C8968BAF	-	2D:30775666-30781243	NRCPB-233	NRCPB-343	OK	0	1.67142	inf	#NAME?	0.0003	0.0313966	yes
Traes_2DL_92641C6CC	Traes_2DL_92641C6CC	-	IWGSC_CSS_2DL_scaff_9910303:1-2269	NRCPB-233	NRCPB-343	OK	0	2.92721	inf	#NAME?	0.0003	0.0313966	yes
Traes_2DL_FFFCFF25A	Traes_2DL_FFFCFF25A	-	2D:134422845-134423629	NRCPB-233	NRCPB-343	OK	0	4.24039	inf	#NAME?	0.0003	0.0313966	yes
Traes_2DS_7ED7B23A1	Traes_2DS_7ED7B23A1	-	2D:11889873-11892174	NRCPB-233	NRCPB-343	OK	0	2.1908	inf	#NAME?	0.0003	0.0313966	yes
Traes_3AL_50A73D658	Traes_3AL_50A73D658	-	IWGSC_CSS_3AL_scaff_4388462:2-1223	NRCPB-233	NRCPB-343	OK	0	1.79616	inf	#NAME?	0.0003	0.0313966	yes
Traes_3DL_7DF55D426	Traes_3DL_7DF55D426	-	3D:42556730-42562132	NRCPB-233	NRCPB-343	OK	0	1.74126	inf	#NAME?	0.0003	0.0313966	yes
Traes_3DS_CFAFFC8B0	Traes_3DS_CFAFFC8B0	-	IWGSC_CSS_3DS_scaff_2585684:1-2576	NRCPB-233	NRCPB-343	OK	0	1.64097	inf	#NAME?	0.0003	0.0313966	yes
Traes_4DL_265F0BD38	Traes_4DL_265F0BD38	-	IWGSC_CSS_4DL_scaff_14429747:168-1474	NRCPB-233	NRCPB-343	OK	0	2.28931	inf	#NAME?	0.0003	0.0313966	yes
Traes_4DL_6E52C3EEE	Traes_4DL_6E52C3EEE	-	4D:119791436-119793425	NRCPB-233	NRCPB-343	OK	0	1.13355	inf	#NAME?	0.0003	0.0313966	yes
Traes_4DS_3C8A8F7B9	Traes_4DS_3C8A8F7B9	-	4D:74233609-74235711	NRCPB-233	NRCPB-343	OK	0	1.26354	inf	#NAME?	0.0003	0.0313966	yes
Traes_4DS_E978268D3	Traes_4DS_E978268D3	-	4D:47840087-47841308	NRCPB-233	NRCPB-343	OK	0	1.97786	inf	#NAME?	0.0003	0.0313966	yes
Traes_5BS_E0680D15E	Traes_5BS_E0680D15E	-	5B:338792-340351	NRCPB-233	NRCPB-343	OK	0	1.4846	inf	#NAME?	0.0003	0.0313966	yes
Traes_5DS_E6F70A971	Traes_5DS_E6F70A971	-	5D:33388385-33394734	NRCPB-233	NRCPB-343	OK	0	1.44225	inf	#NAME?	0.0003	0.0313966	yes
Traes_6BS_CD998CBE7	Traes_6BS_CD998CBE7	-	IWGSC_CSS_6BS_scaff_2976356:2-919	NRCPB-233	NRCPB-343	OK	0	3.77484	inf	#NAME?	0.0003	0.0313966	yes
Traes_7DL_018814A9E	Traes_7DL_018814A9E	-	7D:144374855-144375744	NRCPB-233	NRCPB-343	OK	0	2.56238	inf	#NAME?	0.0003	0.0313966	yes
TRAES3BF039500160CFD_g	TRAES3BF039500160CFD_g	-	3B:12597636-12600042	NRCPB-233	NRCPB-343	OK	0	2.32432	inf	#NAME?	0.00035	0.033364	yes
Traes_1AS_A12B2DC63	Traes_1AS_A12B2DC63	-	1A:104990935-104991458	NRCPB-233	NRCPB-343	OK	0	5.67121	inf	#NAME?	0.00035	0.033364	yes
Traes_1DL_216053CC3	Traes_1DL_216053CC3	-	1D:122458104-122459898	NRCPB-233	NRCPB-343	OK	0	3.60623	inf	#NAME?	0.00035	0.033364	yes
Traes_1DL_B899C9829	Traes_1DL_B899C9829	-	1D:128577260-128579544	NRCPB-233	NRCPB-343	OK	0	2.07041	inf	#NAME?	0.00035	0.033364	yes
Traes_2DL_0EA361FF0	Traes_2DL_0EA361FF0	-	2D:147835633-147836685	NRCPB-233	NRCPB-343	OK	0	6.18461	inf	#NAME?	0.00035	0.033364	yes
Traes_2DL_64EAA3388	Traes_2DL_64EAA3388	-	2D:38420739-38422849	NRCPB-233	NRCPB-343	OK	0	1.55614	inf	#NAME?	0.00035	0.033364	yes
Traes_2DS_469621C3E	Traes_2DS_469621C3E	-	IWGSC_CSS_2DS_scaff_5320129:3075-8131	NRCPB-233	NRCPB-343	OK	0	1.91987	inf	#NAME?	0.00035	0.033364	yes
Traes_2DS_89721BD25	Traes_2DS_89721BD25	-	2D:14068572-14071433	NRCPB-233	NRCPB-343	OK	0	1.83481	inf	#NAME?	0.00035	0.033364	yes
Traes_3DL_2CA837854	Traes_3DL_2CA837854	-	3D:65542044-65544860	NRCPB-233	NRCPB-343	OK	0	1.8078	inf	#NAME?	0.00035	0.033364	yes
Traes_3DL_30CF35BB3	Traes_3DL_30CF35BB3	-	3D:33775552-33778797	NRCPB-233	NRCPB-343	OK	0	3.17859	inf	#NAME?	0.00035	0.033364	yes
Traes_2BS_58AE8D2F9	Traes_2BS_58AE8D2F9	-	IWGSC_CSS_2BS_scaff_5169304:2157-7419	NRCPB-233	NRCPB-343	OK	0	1.11468	inf	#NAME?	0.00035	0.033364	yes
Traes_3DL_9C248A379	Traes_3DL_9C248A379	-	3D:93415095-93420550	NRCPB-233	NRCPB-343	OK	0	1.9929	inf	#NAME?	0.00035	0.033364	yes
Traes_3DL_C5F603601	Traes_3DL_C5F603601	-	3D:72243203-72251388	NRCPB-233	NRCPB-343	OK	0	1.04528	inf	#NAME?	0.00035	0.033364	yes
Traes_4DL_66E2307871	Traes_4DL_66E2307871	-	IWGSC_CSS_4DL_scaff_14343094:600-2100	NRCPB-233	NRCPB-343	OK	0	2.27691	inf	#NAME?	0.00035	0.033364	yes
Traes_4DS_75CA84065	Traes_4DS_75CA84065	-	4D:50223220-50229550	NRCPB-233	NRCPB-343	OK	0	1.27279	inf	#NAME?	0.00035	0.033364	yes
Traes_5AL_13E2DEC48	Traes_5AL_13E2DEC48	-	IWGSC_CSS_5AL_scaff_2805369:7945-10999	NRCPB-233	NRCPB-343	OK	0	3.00031	inf	#NAME?	0.00035	0.033364	yes
Traes_5DL_2DA7710CE	Traes_5DL_2DA7710CE	-	5D:81395894-81397594	NRCPB-233	NRCPB-343	OK	0	2.04574	inf	#NAME?	0.00035	0.033364	yes
Traes_5DL_33A43044C	Traes_5DL_33A43044C	-	5D:48781926-48784286	NRCPB-233	NRCPB-343	OK	0	1.55806	inf	#NAME?	0.00035	0.033364	yes
Traes_5DS_C13EFC8F7	Traes_5DS_C13EFC8F7	-	5D:40666997-40668494	NRCPB-233	NRCPB-343	OK	0	1.74791	inf	#NAME?	0.00035	0.033364	yes
Traes_7DL_3B340D60A	Traes_7DL_3B340D60A	-	IWGSC_CSS_7DL_scaff_3394073:1740-8960	NRCPB-233	NRCPB-343	OK	0	1.75784	inf	#NAME?	0.00035	0.033364	yes
Traes_7DL_7A49E641C	Traes_7DL_7A49E641C	-	7D:190301638-190306214	NRCPB-233	NRCPB-343	OK	0	1.45441	inf	#NAME?	0.00035	0.033364	yes
Traes_7DS_83E8A0583	Traes_7DS_83E8A0583	-	IWGSC_CSS_7DS_scaff_1893227:3574-7190	NRCPB-233	NRCPB-343	OK	0	1.45162	inf	#NAME?	0.00035	0.033364	yes
Traes_7DS_BAA539E8E	Traes_7DS_BAA539E8E	-	7D:30188604-30190094	NRCPB-233	NRCPB-343	OK	0	2.41966	inf	#NAME?	0.00035	0.033364	yes
Traes_7DS_DE9B4A1FF1	Traes_7DS_DE9B4A1FF1	-	IWGSC_CSS_7DS_scaff_3964406:257-1574	NRCPB-233	NRCPB-343	OK	0	1.79573	inf	#NAME?	0.00035	0.033364	yes
Traes_7DS_E424099181	Traes_7DS_E424099181	-	7D:581276-581666	NRCPB-233	NRCPB-343	OK	0	8.12588	inf	#NAME?	0.00035	0.033364	yes
Traes_2DL_7FE3DC546	Traes_2DL_7FE3DC546	-	2D:96427618-96429148	NRCPB-233	NRCPB-343	OK	0	2.42972	inf	#NAME?	0.00035	0.033364	yes
Traes_3AL_61AEDEA78	Traes_3AL_61AEDEA78	-	3A:86589182-86595702	NRCPB-233	NRCPB-343	OK	0	1.32227	inf	#NAME?	0.00035	0.033364	yes
Traes_3DL_DD407E97D	Traes_3DL_DD407E97D	-	IWGSC_CSS_3DL_scaff_1253004:0-234	NRCPB-233	NRCPB-343	OK	0	25.6153	inf	#NAME?	0.00035	0.033364	yes
Traes_4DL_15045954F	Traes_4DL_15045954F	-	4D:75795627-75798766	NRCPB-233	NRCPB-343	OK	0	2.01574	inf	#NAME?	0.00035	0.033364	yes
Traes_4DL_E5353056A1	Traes_4DL_E5353056A1	-	4D:28139538-28141406	NRCPB-233	NRCPB-343	OK	0	1.23267	inf	#NAME?	0.00035	0.033364	yes
Traes_4DL_F82ADA3E1	Traes_4DL_F82ADA3E1	-	IWGSC_CSS_4DL_scaff_14431332:11811-12433	NRCPB-233	NRCPB-343	OK	0	6.72507	inf	#NAME?	0.00035	0.033364	yes
Traes_5DL_74C0145C4	Traes_5DL_74C0145C4	-	5D:118682946-118683462	NRCPB-233	NRCPB-343	OK	0	8.22954	inf	#NAME?	0.00035	0.033364	yes
Traes_6DS_4E0833FB1	Traes_6DS_4E0833FB1	-	6D:84359759-84362569	NRCPB-233	NRCPB-343	OK	0	2.34123	inf	#NAME?	0.00035	0.033364	yes
Traes_7DL_09E2FC839	Traes_7DL_09E2FC839	-	7D:225270098-225272864	NRCPB-233	NRCPB-343	OK	0	1.53405	inf	#NAME?	0.00035	0.033364	yes
Traes_7DL_23951D4B4	Traes_7DL_23951D4B4	-	7D:206450064-206455025	NRCPB-233	NRCPB-343	OK	0	1.01922	inf	#NAME?	0.00035	0.033364	yes
TRAES3BF089600040CFD_g	TRAES3BF089600040CFD_g	-	3B:177617538-177621064	NRCPB-233	NRCPB-343	OK	0	1.59949	inf	#NAME?	0.0004	0.0362343	yes
TRAES3BF090400080CFD_g	TRAES3BF090400080CFD_g	-	3B:245953304-245955754	NRCPB-233	NRCPB-343	OK	0	1.73011	inf	#NAME?	0.0004	0.0362343	yes
Traes_1DS_99E3E8761	Traes_1DS_99E3E8761	-	IWGSC_CSS_1DS_scaff_367360:0-578	NRCPB-233	NRCPB-343	OK	0	5.88667	inf	#NAME?	0.0004	0.0362343	yes
Traes_1DS_D3DBAE34E	Traes_1DS_D3DBAE34E	-	1D:34858555-34860987	NRCPB-233	NRCPB-343	OK	0	1.76746	inf	#NAME?	0.0004	0.0362343	yes
Traes_2AS_78F269789	Traes_2AS_78F269789	-	2A:130524323-130525529	NRCPB-233	NRCPB-343	OK	0	2.91948	inf	#NAME?	0.0004	0.0362343	yes
TRAES3BF045600040CFD_g	TRAES3BF045600040CFD_g	-	3B:65204655-65207251	NRCPB-233	NRCPB-343	OK	0	2.04361	inf	#NAME?	0.0004	0.0362343	yes
Traes_1BL_F4D20AE54	Traes_1BL_F4D20AE54	-	1B:131286291-131289758	NRCPB-233	NRCPB-343	OK	0	1.87511	inf	#NAME?	0.0004	0.0362343	yes
Traes_1DL_F4590DE82	Traes_1DL_F4590DE82	-	1D:96973733-96977960	NRCPB-233	NRCPB-343	OK	0	1.05499	inf	#NAME?	0.0004	0.0362343	yes
Traes_2AS_CAA2FBF93	Traes_2AS_CAA2FBF93	-	2A:4882780-4886348	NRCPB-233	NRCPB-343	OK	0	1.43093	inf	#NAME?	0.0004	0.0362343	yes
Traes_2DL_DE2C47ADB	Traes_2DL_DE2C47ADB	-	2D:32361955-32367004	NRCPB-233	NRCPB-343	OK	0	1.57033	inf	#NAME?	0.0004	0.0362343	yes
Traes_2DL_E62014FEE	Traes_2DL_E62014FEE	-	2D:76086731-76088812	NRCPB-233	NRCPB-343	OK	0	1.51186	inf	#NAME?	0.0004	0.0362343	yes
Traes_2DS_34BEEC8AB	Traes_2DS_34BEEC8AB	-	2D:52491093-52495205	NRCPB-233	NRCPB-343	OK	0	2.9277	inf	#NAME?	0.0004	0.0362343	yes
Traes_3DL_7F2900E33	Traes_3DL_7F2900E33	-	3D:35989358-35995239	NRCPB-233	NRCPB-343	OK	0	1.34488	inf	#NAME?	0.0004	0.0362343	yes
Traes_5DS_5904977BB	Traes_5DS_5904977BB	-	5D:51419705-51420542	NRCPB-233	NRCPB-343	OK	0	5.94059	inf	#NAME?	0.0004	0.0362343	yes
Traes_6DL_24C16EA2B	Traes_6DL_24C16EA2B	-	6D:130841557-130842578	NRCPB-233	NRCPB-343	OK	0	4.36342	inf	#NAME?	0.0004	0.0362343	yes
Traes_7DL_2C9925B25	Traes_7DL_2C9925B25	-	7D:162606918-162610201	NRCPB-233	NRCPB-343	OK	0	1.32608	inf	#NAME?	0.0004	0.0362343	yes
Traes_2DS_9D7E7DBD0	Traes_2DS_9D7E7DBD0	-	IWGSC_CSS_2DS_scaff_5379926:0-862	NRCPB-233	NRCPB-343	OK	0	6.9414	inf	#NAME?	0.0004	0.0362343	yes
Traes_3DL_738CD23FD	Traes_3DL_738CD23FD	-	3D:101050387-101055234	NRCPB-233	NRCPB-343	OK	0	1.61555	inf	#NAME?	0.0004	0.0362343	yes
Traes_3DS_65DBABEAA	Traes_3DS_65DBABEAA	-	IWGSC_CSS_3DS_scaff_552880:0-369	NRCPB-233	NRCPB-343	OK	0	11.1829	inf	#NAME?	0.0004	0.0362343	yes
Traes_4DL_9FDBC1164	Traes_4DL_9FDBC1164	-	IWGSC_CSS_4DL_scaff_14457552:129-1442	NRCPB-233	NRCPB-343	OK	0	1.92725	inf	#NAME?	0.0004	0.0362343	yes
Traes_5DL_E1F979C63	Traes_5DL_E1F979C63	-	5D:63735757-63736247	NRCPB-233	NRCPB-343	OK	0	19.1112	inf	#NAME?	0.0004	0.0362343	yes
Traes_6DS_7DD7EDF01	Traes_6DS_7DD7EDF01	-	IWGSC_CSS_6DS_scaff_2062412:0-707	NRCPB-233	NRCPB-343	OK	0	4.28675	inf	#NAME?	0.0004	0.0362343	yes
Traes_2AS_BBE5262D9	Traes_2AS_BBE5262D9	-	2A:2838541-2840147	NRCPB-233	NRCPB-343	OK	0	1.80722	inf	#NAME?	0.00045	0.03758	yes
TRAES3BF057800020CFD_g	TRAES3BF057800020CFD_g	-	3B:571895389-571897151	NRCPB-233	NRCPB-343	OK	0	6.31439	inf	#NAME?	0.00045	0.03758	yes
TRAES3BF072500040CFD_g	TRAES3BF072500040CFD_g	-	3B:759056122-759057341	NRCPB-233	NRCPB-343	OK	0	2.45056	inf	#NAME?	0.00045	0.03758	yes
Traes_1DS_FFB71750F	Traes_1DS_FFB71750F	-	IWGSC_CSS_1DS_scaff_1912696:10272-15131	NRCPB-233	NRCPB-343	OK	0	1.51132	inf	#NAME?	0.00045	0.03758	yes
Traes_2AS_BDB982457	Traes_2AS_BDB982457	-	2A:151579374-151581589	NRCPB-233	NRCPB-343	OK	0	1.28161	inf	#NAME?	0.00045	0.03758	yes
Traes_2DL_625707569	Traes_2DL_625707569	-	2D:113250943-113254306	NRCPB-233	NRCPB-343	OK	0	1.34064	inf	#NAME?	0.00045	0.03758	yes
Traes_2DL_9E060D0BB	Traes_2DL_9E060D0BB	-	2D:77087030-77089956	NRCPB-233	NRCPB-343	OK	2.88118	63.4615	4.46115	3.80654	0.00045	0.03758	yes
Traes_2DS_DEF497499	Traes_2DS_DEF497499	-	2D:68218621-68219326	NRCPB-233	NRCPB-343	OK	0	2.89289	inf	#NAME?	0.00045	0.03758	yes
Traes_4DL_2622B9692	Traes_4DL_2622B9692	-	IWGSC_CSS_4DL_scaff_14347890:636-1617	NRCPB-233	NRCPB-343	OK	0	3.8948	inf	#NAME?	0.00045	0.03758	yes
Traes_4DL_2A7895E16	Traes_4DL_2A7895E16	-	4D:37170976-37172820	NRCPB-233	NRCPB-343	OK	0	1.3854	inf	#NAME?	0.00045	0.03758	yes
Traes_4DL_993055B9D	Traes_4DL_993055B9D	-	4D:102108201-102123066	NRCPB-233	NRCPB-343	OK	0	1.90673	inf	#NAME?	0.00045	0.03758	yes
Traes_4DL_CDE30207B	Traes_4DL_CDE30207B	-	4D:29416242-29418838	NRCPB-233	NRCPB-343	OK	0	1.27583	inf	#NAME?	0.00045	0.03758	yes
Traes_5DL_742A005B5	Traes_5DL_742A005B5	-	IWGSC_CSS_5DL_scaff_4537915:4960-6725	NRCPB-233	NRCPB-343	OK	0	2.70619	inf	#NAME?	0.00045	0.03758	yes
Traes_5DS_6F66D5E33	Traes_5DS_6F66D5E33	-	IWGSC_CSS_5DS_scaff_2774650:2840-3576	NRCPB-233	NRCPB-343	OK	0	2.74947	inf	#NAME?	0.00045	0.03758	yes
Traes_7BS_9889241CD	Traes_7BS_9889241CD	-	IWGSC_CSS_7BS_scaff_3162344:4-2761	NRCPB-233	NRCPB-343	OK	0	1.38068	inf	#NAME?	0.00045	0.03758	yes
Traes_7DL_67C4287B2	Traes_7DL_67C4287B2	-	7D:181727147-181730335	NRCPB-233	NRCPB-343	OK	0	2.21882	inf	#NAME?	0.00045	0.03758	yes
Traes_7DL_874C12BD3	Traes_7DL_874C12BD3	-	IWGSC_CSS_7DL_scaff_3359385:2-3583	NRCPB-233	NRCPB-343	OK	0	2.95217	inf	#NAME?	0.00045	0.03758	yes
Traes_7DS_16B2E2B00	Traes_7DS_16B2E2B00	-	7D:90958940-90961111	NRCPB-233	NRCPB-343	OK	0	2.87117	inf	#NAME?	0.00045	0.03758	yes
Traes_7DS_68DE33D2A	Traes_7DS_68DE33D2A	-	7D:23634219-23641428	NRCPB-233	NRCPB-343	OK	0	2.51351	inf	#NAME?	0.00045	0.03758	yes
Traes_7DS_DA11E7020	Traes_7DS_DA11E7020	-	IWGSC_CSS_7DS_scaff_3819792:440-1749	NRCPB-233	NRCPB-343	OK	0	2.89289	inf	#NAME?	0.00045	0.03758	yes
Traes_2DS_31BABEFBA	Traes_2DS_31BABEFBA	-	2D:8760513-8761475	NRCPB-233	NRCPB-343	OK	0	2.01952	inf	#NAME?	0.00045	0.03758	yes
Traes_3DL_29237FCE4	Traes_3DL_29237FCE4	-	IWGSC_CSS_3DL_scaff_6851954:0-1700	NRCPB-233	NRCPB-343	OK	0	1.08172	inf	#NAME?	0.00045	0.03758	yes
Traes_4AL_B68D8BBCF	Traes_4AL_B68D8BBCF	-	4A:206779738-206781295	NRCPB-233	NRCPB-343	OK	0	1.18868	inf	#NAME?	0.00045	0.03758	yes
Traes_4DL_57FED4FFF	Traes_4DL_57FED4FFF	-	4D:21207394-21209803	NRCPB-233	NRCPB-343	OK	0	3.66658	inf	#NAME?	0.00045	0.03758	yes
Traes_5DS_4CDF9B2AD	Traes_5DS_4CDF9B2AD	-	IWGSC_CSS_5DS_scaff_2763253:1018-3671	NRCPB-233	NRCPB-343	OK	0	1.26943	inf	#NAME?	0.00045	0.03758	yes
Traes_6BS_4ED997A79	Traes_6BS_4ED997A79	-	IWGSC_CSS_6BS_scaff_2933512:279-642	NRCPB-233	NRCPB-343	OK	0	9.54076	inf	#NAME?	0.00045	0.03758	yes
Traes_6DL_6514424A9	Traes_6DL_6514424A9	-	6D:147449584-147452533	NRCPB-233	NRCPB-343	OK	0	1.66703	inf	#NAME?	0.00045	0.03758	yes
Traes_7DL_1D706DDE7	Traes_7DL_1D706DDE7	-	7D:236315463-236318466	NRCPB-233	NRCPB-343	OK	0	1.1416	inf	#NAME?	0.00045	0.03758	yes
Traes_1AL_6D1C60CD2	Traes_1AL_6D1C60CD2	-	1A:239990151-239993720	NRCPB-233	NRCPB-343	OK	0	1.07789	inf	#NAME?	0.0005	0.0411271	yes
Traes_2DL_4E2493144	Traes_2DL_4E2493144	-	2D:71794077-71796924	NRCPB-233	NRCPB-343	OK	0	4.37773	inf	#NAME?	0.0005	0.0411271	yes
Traes_2DS_172AFF3F8	Traes_2DS_172AFF3F8	-	2D:50454745-50457634	NRCPB-233	NRCPB-343	OK	0	3.73693	inf	#NAME?	0.0005	0.0411271	yes
Traes_2DS_835BF6175	Traes_2DS_835BF6175	-	2D:20209367-20211204	NRCPB-233	NRCPB-343	OK	0	5.72716	inf	#NAME?	0.0005	0.0411271	yes
Traes_3DL_2402B940F	Traes_3DL_2402B940F	-	3D:32811438-32813378	NRCPB-233	NRCPB-343	OK	0	2.30175	inf	#NAME?	0.0005	0.0411271	yes
Traes_3DS_901181FDD	Traes_3DS_901181FDD	-	IWGSC_CSS_3DS_scaff_2599411:0-5704	NRCPB-233	NRCPB-343	OK	0	1.00455	inf	#NAME?	0.0005	0.0411271	yes
Traes_5DL_0B769D390	Traes_5DL_0B769D390	-	5D:130619766-130623283	NRCPB-233	NRCPB-343	OK	0	1.03151	inf	#NAME?	0.0005	0.0411271	yes
Traes_4AL_F2A4B03DC	Traes_4AL_F2A4B03DC	-	IWGSC_CSS_4AL_scaff_7063429:4548-6064	NRCPB-233	NRCPB-343	OK	0	1.85951	inf	#NAME?	0.0005	0.0411271	yes
Traes_7AS_988EC03B9	Traes_7AS_988EC03B9	-	7A:28452042-28457590	NRCPB-233	NRCPB-343	OK	0	1.51461	inf	#NAME?	0.0005	0.0411271	yes
Traes_1DL_27447A67F	Traes_1DL_27447A67F	-	IWGSC_CSS_1DL_scaff_2198374:2833-5915	NRCPB-233	NRCPB-343	OK	0	1.96256	inf	#NAME?	0.00055	0.044569	yes
Traes_1DL_F4EED0722	Traes_1DL_F4EED0722	-	1D:48019514-48022708	NRCPB-233	NRCPB-343	OK	0	1.24642	inf	#NAME?	0.00055	0.044569	yes
Traes_2AL_20C2D79E1	Traes_2AL_20C2D79E1	-	2A:50358387-50365368	NRCPB-233	NRCPB-343	OK	0	2.17998	inf	#NAME?	0.00055	0.044569	yes
Traes_2DL_A81EE80A5	Traes_2DL_A81EE80A5	-	2D:66035253-66036791	NRCPB-233	NRCPB-343	OK	0	2.34851	inf	#NAME?	0.00055	0.044569	yes
Traes_2DL_D0582A4B1	Traes_2DL_D0582A4B1	-	2D:144288391-144291503	NRCPB-233	NRCPB-343	OK	0	2.11943	inf	#NAME?	0.00055	0.044569	yes
Traes_3DL_13B382BD2	Traes_3DL_13B382BD2	-	IWGSC_CSS_3DL_scaff_6857818:0-1074	NRCPB-233	NRCPB-343	OK	0	3.24817	inf	#NAME?	0.00055	0.044569	yes
Traes_4DS_C945D27BF	Traes_4DS_C945D27BF	-	IWGSC_CSS_4DS_scaff_2317565:4346-6877	NRCPB-233	NRCPB-343	OK	0	3.46393	inf	#NAME?	0.00055	0.044569	yes
Traes_7DL_FE781AFA5	Traes_7DL_FE781AFA5	-	7D:76216605-76219988	NRCPB-233	NRCPB-343	OK	0	1.51572	inf	#NAME?	0.00055	0.044569	yes
Traes_1BL_9329CAEFE	Traes_1BL_9329CAEFE	-	IWGSC_CSS_1BL_scaff_3803599:2527-3914	NRCPB-233	NRCPB-343	OK	0	1.69829	inf	#NAME?	0.0006	0.0470548	yes
Traes_1DS_1B53199CF	Traes_1DS_1B53199CF	-	1D:39004332-39014741	NRCPB-233	NRCPB-343	OK	0.972968	17.6086	4.17775	3.60912	0.0006	0.0470548	yes
Traes_1DS_C09B774C7	Traes_1DS_C09B774C7	-	IWGSC_CSS_1DS_scaff_1892709:1137-2303	NRCPB-233	NRCPB-343	OK	0	2.55647	inf	#NAME?	0.0006	0.0470548	yes
Traes_3DL_1488959A8	Traes_3DL_1488959A8	-	IWGSC_CSS_3DL_scaff_6917565:345-1655	NRCPB-233	NRCPB-343	OK	0	1.54818	inf	#NAME?	0.0006	0.0470548	yes
Traes_3DS_75942DED6	Traes_3DS_75942DED6	-	IWGSC_CSS_3DS_scaff_13643:421-803	NRCPB-233	NRCPB-343	OK	0	6.84452	inf	#NAME?	0.0006	0.0470548	yes
Traes_5DL_D5836CCE6	Traes_5DL_D5836CCE6	-	5D:138043243-138044027	NRCPB-233	NRCPB-343	OK	0	3.1455	inf	#NAME?	0.0006	0.0470548	yes
Traes_2DL_7CA58B54E	Traes_2DL_7CA58B54E	-	IWGSC_CSS_2DL_scaff_9771224:0-337	NRCPB-233	NRCPB-343	OK	0	15.1568	inf	#NAME?	0.0006	0.0470548	yes
Traes_3DL_421F6D2AB	Traes_3DL_421F6D2AB	-	3D:97195172-97197109	NRCPB-233	NRCPB-343	OK	0	1.36193	inf	#NAME?	0.0006	0.0470548	yes
Traes_4DL_AF19ABC7D	Traes_4DL_AF19ABC7D	-	IWGSC_CSS_4DL_scaff_14318857:0-1909	NRCPB-233	NRCPB-343	OK	0	1.1646	inf	#NAME?	0.0006	0.0470548	yes
Traes_4DS_BD04D4260	Traes_4DS_BD04D4260	-	IWGSC_CSS_4DS_scaff_2320964:13-1870	NRCPB-233	NRCPB-343	OK	0	1.32217	inf	#NAME?	0.0006	0.0470548	yes
TRAES3BF016200050CFD_g	TRAES3BF016200050CFD_g	-	3B:511620089-511625014	NRCPB-233	NRCPB-343	OK	0	1.17266	inf	#NAME?	0.00065	0.0470548	yes
Traes_1DL_22069E136	Traes_1DL_22069E136	-	1D:104090878-104093509	NRCPB-233	NRCPB-343	OK	0	1.26746	inf	#NAME?	0.00065	0.0470548	yes
Traes_2DL_24C4F8A11	Traes_2DL_24C4F8A11	-	IWGSC_CSS_2DL_scaff_9907857:175-615	NRCPB-233	NRCPB-343	OK	0	5.95213	inf	#NAME?	0.00065	0.0470548	yes
TRAES3BF008400020CFD_g	TRAES3BF008400020CFD_g	-	3B:65546481-65548533	NRCPB-233	NRCPB-343	OK	0	1.22004	inf	#NAME?	0.00065	0.0470548	yes
TRAES3BF013000070CFD_g	TRAES3BF013000070CFD_g	-	3B:560284614-560285790	NRCPB-233	NRCPB-343	OK	0	1.83975	inf	#NAME?	0.00065	0.0470548	yes
Traes_1DL_1F7D352CA	Traes_1DL_1F7D352CA	-	1D:125326122-125330432	NRCPB-233	NRCPB-343	OK	0	1.0697	inf	#NAME?	0.00065	0.0470548	yes
Traes_1DL_3DC59A143	Traes_1DL_3DC59A143	-	1D:95728658-95732196	NRCPB-233	NRCPB-343	OK	0	1.15495	inf	#NAME?	0.00065	0.0470548	yes
Traes_1DL_B5E6E273B	Traes_1DL_B5E6E273B	-	IWGSC_CSS_1DL_scaff_1656636:525-1245	NRCPB-233	NRCPB-343	OK	0	3.70993	inf	#NAME?	0.00065	0.0470548	yes
Traes_2DL_0032C6179	Traes_2DL_0032C6179	-	2D:85564487-85565661	NRCPB-233	NRCPB-343	OK	0	1.94132	inf	#NAME?	0.00065	0.0470548	yes
Traes_2DL_06717449C	Traes_2DL_06717449C	-	IWGSC_CSS_2DL_scaff_5024231:0-213	NRCPB-233	NRCPB-343	OK	0	19.0743	inf	#NAME?	0.00065	0.0470548	yes
Traes_2DL_8C5162E91	Traes_2DL_8C5162E91	-	2D:35379224-35379897	NRCPB-233	NRCPB-343	OK	0	4.23287	inf	#NAME?	0.00065	0.0470548	yes
Traes_2DS_FF9614A8B	Traes_2DS_FF9614A8B	-	2D:2453395-2456665	NRCPB-233	NRCPB-343	OK	0	1.73089	inf	#NAME?	0.00065	0.0470548	yes
Traes_3DL_F5930F58D	Traes_3DL_F5930F58D	-	3D:112479224-112480179	NRCPB-233	NRCPB-343	OK	0	6.89645	inf	#NAME?	0.00065	0.0470548	yes
Traes_4DL_0654602AE	Traes_4DL_0654602AE	-	IWGSC_CSS_4DL_scaff_14369920:1230-2439	NRCPB-233	NRCPB-343	OK	0	2.38345	inf	#NAME?	0.00065	0.0470548	yes
Traes_4DL_0F91966E9	Traes_4DL_0F91966E9	-	IWGSC_CSS_4DL_scaff_14465578:2190-4724	NRCPB-233	NRCPB-343	OK	0	2.30042	inf	#NAME?	0.00065	0.0470548	yes
Traes_4DL_448D88FFE	Traes_4DL_448D88FFE	-	4D:31578299-31581676	NRCPB-233	NRCPB-343	OK	0	1.39166	inf	#NAME?	0.00065	0.0470548	yes
Traes_4DL_512EB73E4	Traes_4DL_512EB73E4	-	IWGSC_CSS_4DL_scaff_14396983:1-1499	NRCPB-233	NRCPB-343	OK	0	1.45248	inf	#NAME?	0.00065	0.0470548	yes
Traes_4DL_AFE97C149	Traes_4DL_AFE97C149	-	IWGSC_CSS_4DL_scaff_14469042:115-5954	NRCPB-233	NRCPB-343	OK	1.6616	30.571	4.20152	3.62658	0.00065	0.0470548	yes
Traes_4DL_EE9166AAD	Traes_4DL_EE9166AAD	-	IWGSC_CSS_4DL_scaff_5129490:0-326	NRCPB-233	NRCPB-343	OK	0	9.10392	inf	#NAME?	0.00065	0.0470548	yes
Traes_5DL_6B09AFADC	Traes_5DL_6B09AFADC	-	IWGSC_CSS_5DL_scaff_4605587:3449-7880	NRCPB-233	NRCPB-343	OK	1.9555	33.9297	4.11693	3.56242	0.00065	0.0470548	yes
Traes_5DL_B5689CC0A	Traes_5DL_B5689CC0A	-	IWGSC_CSS_5DL_scaff_4499293:2149-3116	NRCPB-233	NRCPB-343	OK	0	2.28881	inf	#NAME?	0.00065	0.0470548	yes
Traes_5DL_E5F053281	Traes_5DL_E5F053281	-	IWGSC_CSS_5DL_scaff_4599106:2831-7574	NRCPB-233	NRCPB-343	OK	0	1.03376	inf	#NAME?	0.00065	0.0470548	yes
Traes_6DL_996A9FA5E	Traes_6DL_996A9FA5E	-	6D:167302153-167305426	NRCPB-233	NRCPB-343	OK	0	1.30251	inf	#NAME?	0.00065	0.0470548	yes
Traes_7AL_3E96F374E	Traes_7AL_3E96F374E	-	7A:142531591-142532873	NRCPB-233	NRCPB-343	OK	0	2.09772	inf	#NAME?	0.00065	0.0470548	yes
Traes_7DL_30AEE2CF6	Traes_7DL_30AEE2CF6	-	7D:122486933-122490224	NRCPB-233	NRCPB-343	OK	0	3.68184	inf	#NAME?	0.00065	0.0470548	yes
Traes_7DL_30B685267	Traes_7DL_30B685267	-	7D:62006523-62008457	NRCPB-233	NRCPB-343	OK	0	1.58144	inf	#NAME?	0.00065	0.0470548	yes
Traes_7DS_37A571B12	Traes_7DS_37A571B12	-	7D:41212026-41215097	NRCPB-233	NRCPB-343	OK	0	1.41042	inf	#NAME?	0.00065	0.0470548	yes
Traes_2DS_8B6DB2397	Traes_2DS_8B6DB2397	-	2D:7991765-7993308	NRCPB-233	NRCPB-343	OK	0	1.36834	inf	#NAME?	0.00065	0.0470548	yes
Traes_3DL_552E705B4	Traes_3DL_552E705B4	-	3D:77011530-77013473	NRCPB-233	NRCPB-343	OK	0	1.06962	inf	#NAME?	0.00065	0.0470548	yes
Traes_3DL_E349F470D	Traes_3DL_E349F470D	-	IWGSC_CSS_3DL_scaff_149648:0-298	NRCPB-233	NRCPB-343	OK	0	10.4641	inf	#NAME?	0.00065	0.0470548	yes
Traes_3DS_B64CF4B42	Traes_3DS_B64CF4B42	-	IWGSC_CSS_3DS_scaff_1602849:1-386	NRCPB-233	NRCPB-343	OK	0	7.14575	inf	#NAME?	0.00065	0.0470548	yes
Traes_3DS_B747DD363	Traes_3DS_B747DD363	-	3D:8563753-8565343	NRCPB-233	NRCPB-343	OK	0	1.3383	inf	#NAME?	0.00065	0.0470548	yes
Traes_4BS_363B081EB	Traes_4BS_363B081EB	-	IWGSC_CSS_4BS_scaff_4901989:4469-8512	NRCPB-233	NRCPB-343	OK	0	1.19023	inf	#NAME?	0.00065	0.0470548	yes
Traes_5DL_755C6F58F	Traes_5DL_755C6F58F	-	IWGSC_CSS_5DL_scaff_4531992:8350-8837	NRCPB-233	NRCPB-343	OK	0	4.66036	inf	#NAME?	0.00065	0.0470548	yes
Traes_7DL_B2EB69EC9	Traes_7DL_B2EB69EC9	-	7D:235615173-235618198	NRCPB-233	NRCPB-343	OK	0	1.0749	inf	#NAME?	0.00065	0.0470548	yes
EPlTAEG00000004759	EPlTAEG00000004759	U5	5D:128746108-128746226	NRCPB-233	NRCPB-343	OK	0	139.228	inf	#NAME?	0.0007	0.0470548	yes
TRAES3BF154700070CFD_g	TRAES3BF154700070CFD_g	-	v443_1547:342514-343913	NRCPB-233	NRCPB-343	OK	0	3.72276	inf	#NAME?	0.0007	0.0470548	yes
Traes_1DL_2740E845E	Traes_1DL_2740E845E	-	1D:130839199-130840953	NRCPB-233	NRCPB-343	OK	0	1.48401	inf	#NAME?	0.0007	0.0470548	yes
Traes_1DL_A8702E2AD	Traes_1DL_A8702E2AD	-	IWGSC_CSS_1DL_scaff_2274708:667-2943	NRCPB-233	NRCPB-343	OK	0	3.09131	inf	#NAME?	0.0007	0.0470548	yes
Traes_1DS_2D7318549	Traes_1DS_2D7318549	-	1D:60564541-60565330	NRCPB-233	NRCPB-343	OK	0	2.17978	inf	#NAME?	0.0007	0.0470548	yes
Traes_1DS_F22B9B74C	Traes_1DS_F22B9B74C	-	1D:52673619-52675711	NRCPB-233	NRCPB-343	OK	0	1.13183	inf	#NAME?	0.0007	0.0470548	yes
Traes_2DL_6C967656D	Traes_2DL_6C967656D	-	IWGSC_CSS_2DL_scaff_9909466:0-937	NRCPB-233	NRCPB-343	OK	0	14.1793	inf	#NAME?	0.0007	0.0470548	yes
TRAES3BF270500080CFD_g	TRAES3BF270500080CFD_g	-	3B:12137799-12141877	NRCPB-233	NRCPB-343	OK	0	1.36561	inf	#NAME?	0.0007	0.0470548	yes
Traes_1DL_298C555B0	Traes_1DL_298C555B0	-	IWGSC_CSS_1DL_scaff_2197269:2008-2476	NRCPB-233	NRCPB-343	OK	0	7.8521	inf	#NAME?	0.0007	0.0470548	yes
Traes_1DS_3463BE1BB	Traes_1DS_3463BE1BB	-	IWGSC_CSS_1DS_scaff_1914011:0-758	NRCPB-233	NRCPB-343	OK	0	2.76226	inf	#NAME?	0.0007	0.0470548	yes
Traes_2DL_C9EA5D8F1	Traes_2DL_C9EA5D8F1	-	IWGSC_CSS_2DL_scaff_9856870:45-2335	NRCPB-233	NRCPB-343	OK	0	2.30026	inf	#NAME?	0.0007	0.0470548	yes
Traes_2DS_603E302CC	Traes_2DS_603E302CC	-	IWGSC_CSS_2DS_scaff_5303829:0-775	NRCPB-233	NRCPB-343	OK	0	2.22572	inf	#NAME?	0.0007	0.0470548	yes
Traes_3DL_9C62E1054	Traes_3DL_9C62E1054	-	3D:107838402-107840010	NRCPB-233	NRCPB-343	OK	0	1.59616	inf	#NAME?	0.0007	0.0470548	yes
Traes_3DS_7F7F46D4B	Traes_3DS_7F7F46D4B	-	IWGSC_CSS_3DS_scaff_2588104:6-533	NRCPB-233	NRCPB-343	OK	0	3.55174	inf	#NAME?	0.0007	0.0470548	yes
Traes_3DS_90E0B2BE9	Traes_3DS_90E0B2BE9	-	IWGSC_CSS_3DS_scaff_2547647:1-2759	NRCPB-233	NRCPB-343	OK	0	1.49149	inf	#NAME?	0.0007	0.0470548	yes
Traes_4DL_08EEED1A6	Traes_4DL_08EEED1A6	-	4D:15363139-15365766	NRCPB-233	NRCPB-343	OK	0	4.03351	inf	#NAME?	0.0007	0.0470548	yes
Traes_4DL_3079F96E7	Traes_4DL_3079F96E7	-	4D:84547593-84551550	NRCPB-233	NRCPB-343	OK	0	1.19571	inf	#NAME?	0.0007	0.0470548	yes
Traes_4DL_BFB8D99B7	Traes_4DL_BFB8D99B7	-	4D:119864802-119866420	NRCPB-233	NRCPB-343	OK	0	1.51596	inf	#NAME?	0.0007	0.0470548	yes
Traes_4DL_D0B60B7B5	Traes_4DL_D0B60B7B5	-	IWGSC_CSS_4DL_scaff_14424661:8959-11466	NRCPB-233	NRCPB-343	OK	0	1.3274	inf	#NAME?	0.0007	0.0470548	yes
Traes_7DL_7213DE8AF	Traes_7DL_7213DE8AF	-	7D:230377434-230379503	NRCPB-233	NRCPB-343	OK	0	1.12837	inf	#NAME?	0.0007	0.0470548	yes
Traes_7DL_9A83FC7CF	Traes_7DL_9A83FC7CF	-	7D:201743960-201745480	NRCPB-233	NRCPB-343	OK	0	1.11813	inf	#NAME?	0.0007	0.0470548	yes
Traes_7DL_BCD4A1F9D	Traes_7DL_BCD4A1F9D	-	7D:235528757-235529923	NRCPB-233	NRCPB-343	OK	0	1.40104	inf	#NAME?	0.0007	0.0470548	yes
Traes_7DS_674455620	Traes_7DS_674455620	-	IWGSC_CSS_7DS_scaff_3201002:772-3182	NRCPB-233	NRCPB-343	OK	0	1.06268	inf	#NAME?	0.0007	0.0470548	yes
Traes_7DS_79E9F82AA	Traes_7DS_79E9F82AA	-	IWGSC_CSS_7DS_scaff_3885402:20-416	NRCPB-233	NRCPB-343	OK	0	8.31656	inf	#NAME?	0.0007	0.0470548	yes
Traes_2DL_F613787B3	Traes_2DL_F613787B3	-	IWGSC_CSS_2DL_scaff_9766883:0-389	NRCPB-233	NRCPB-343	OK	0	6.42522	inf	#NAME?	0.0007	0.0470548	yes
Traes_2DS_3FDB0BB63	Traes_2DS_3FDB0BB63	-	IWGSC_CSS_2DS_scaff_5382363:0-769	NRCPB-233	NRCPB-343	OK	0	4.22692	inf	#NAME?	0.0007	0.0470548	yes
Traes_3DS_53983530E	Traes_3DS_53983530E	-	IWGSC_CSS_3DS_scaff_2590683:483-1406	NRCPB-233	NRCPB-343	OK	0	1.82018	inf	#NAME?	0.0007	0.0470548	yes
Traes_4DL_C634BEC51	Traes_4DL_C634BEC51	-	IWGSC_CSS_4DL_scaff_14337573:10-1600	NRCPB-233	NRCPB-343	OK	0	1.50669	inf	#NAME?	0.0007	0.0470548	yes
Traes_5DL_DE6655871	Traes_5DL_DE6655871	-	5D:110742067-110745992	NRCPB-233	NRCPB-343	OK	0	1.57239	inf	#NAME?	0.0007	0.0470548	yes
Traes_6AL_C8DFF7384	Traes_6AL_C8DFF7384	-	6A:204544310-204547152	NRCPB-233	NRCPB-343	OK	0	1.35006	inf	#NAME?	0.0007	0.0470548	yes
Traes_6BL_12D588DC7	Traes_6BL_12D588DC7	-	IWGSC_CSS_6BL_scaff_4261467:3564-5060	NRCPB-233	NRCPB-343	OK	0	1.58325	inf	#NAME?	0.0007	0.0470548	yes
Traes_6DL_DF4336709	Traes_6DL_DF4336709	-	6D:163921827-163924763	NRCPB-233	NRCPB-343	OK	0	1.0497	inf	#NAME?	0.0007	0.0470548	yes
Traes_7DL_F44B92045	Traes_7DL_F44B92045	-	7D:60685983-60686532	NRCPB-233	NRCPB-343	OK	0	4.07952	inf	#NAME?	0.0007	0.0470548	yes
Traes_1DL_95482CC1B	Traes_1DL_95482CC1B	-	IWGSC_CSS_1DL_scaff_1995719:5-923	NRCPB-233	NRCPB-343	OK	0	2.22065	inf	#NAME?	0.00075	0.0470548	yes
Traes_1DS_E89ABDAC6	Traes_1DS_E89ABDAC6	-	IWGSC_CSS_1DS_scaff_1886196:6125-9070	NRCPB-233	NRCPB-343	OK	0	1.24283	inf	#NAME?	0.00075	0.0470548	yes
Traes_2BL_86707B24C	Traes_2BL_86707B24C	-	IWGSC_CSS_2BL_scaff_8045012:990-5240	NRCPB-233	NRCPB-343	OK	0	1.58868	inf	#NAME?	0.00075	0.0470548	yes
Traes_2DL_2FDA7A3FB	Traes_2DL_2FDA7A3FB	-	IWGSC_CSS_2DL_scaff_9860233:63-976	NRCPB-233	NRCPB-343	OK	0	1.67143	inf	#NAME?	0.00075	0.0470548	yes
Traes_2DL_35765945F	Traes_2DL_35765945F	-	IWGSC_CSS_2DL_scaff_9899696:67-1371	NRCPB-233	NRCPB-343	OK	0	1.26782	inf	#NAME?	0.00075	0.0470548	yes
Traes_2DL_7A4421E91	Traes_2DL_7A4421E91	-	2D:91030139-91030805	NRCPB-233	NRCPB-343	OK	0	2.41494	inf	#NAME?	0.00075	0.0470548	yes
Traes_1DL_489CEC4FC	Traes_1DL_489CEC4FC	-	IWGSC_CSS_1DL_scaff_726358:31-3059	NRCPB-233	NRCPB-343	OK	0	1.33657	inf	#NAME?	0.00075	0.0470548	yes
Traes_1DL_4A0C06C2F	Traes_1DL_4A0C06C2F	-	IWGSC_CSS_1DL_scaff_2289277:2-1663	NRCPB-233	NRCPB-343	OK	0	2.29475	inf	#NAME?	0.00075	0.0470548	yes
Traes_2BS_7135D68C5	Traes_2BS_7135D68C5	-	2B:25229503-25230961	NRCPB-233	NRCPB-343	OK	0	13.9237	inf	#NAME?	0.00075	0.0470548	yes
Traes_2DL_0CAF14B02	Traes_2DL_0CAF14B02	-	2D:110714091-110716249	NRCPB-233	NRCPB-343	OK	0	1.16798	inf	#NAME?	0.00075	0.0470548	yes
Traes_2DL_30F8555D4	Traes_2DL_30F8555D4	-	2D:29347232-29348365	NRCPB-233	NRCPB-343	OK	0	1.31173	inf	#NAME?	0.00075	0.0470548	yes
Traes_2DL_6E913E1A4	Traes_2DL_6E913E1A4	-	IWGSC_CSS_2DL_scaff_8806127:6-781	NRCPB-233	NRCPB-343	OK	0	6.18417	inf	#NAME?	0.00075	0.0470548	yes
Traes_2DL_E1E8E26E3	Traes_2DL_E1E8E26E3	-	2D:82452883-82454419	NRCPB-233	NRCPB-343	OK	0	1.15726	inf	#NAME?	0.00075	0.0470548	yes
Traes_2DS_C33CA6988	Traes_2DS_C33CA6988	-	2D:43254225-43257632	NRCPB-233	NRCPB-343	OK	3.15988	49.4774	3.96883	3.4149	0.00075	0.0470548	yes
Traes_2DS_F2445CE9E	Traes_2DS_F2445CE9E	-	2D:10836390-10839142	NRCPB-233	NRCPB-343	OK	0	1.18259	inf	#NAME?	0.00075	0.0470548	yes
Traes_3DL_1C4B05CA0	Traes_3DL_1C4B05CA0	-	3D:119232988-119235085	NRCPB-233	NRCPB-343	OK	0	1.01789	inf	#NAME?	0.00075	0.0470548	yes
Traes_3DL_606B45C90	Traes_3DL_606B45C90	-	3D:55497362-55501924	NRCPB-233	NRCPB-343	OK	0	1.42417	inf	#NAME?	0.00075	0.0470548	yes
Traes_3DL_CBD6C382E	Traes_3DL_CBD6C382E	-	IWGSC_CSS_3DL_scaff_6927838:519-4630	NRCPB-233	NRCPB-343	OK	0	1.61583	inf	#NAME?	0.00075	0.0470548	yes
Traes_3DS_6357CED97	Traes_3DS_6357CED97	-	IWGSC_CSS_3DS_scaff_2603634:1308-4535	NRCPB-233	NRCPB-343	OK	0	1.05922	inf	#NAME?	0.00075	0.0470548	yes
Traes_3DS_CC24E075F	Traes_3DS_CC24E075F	-	3D:2746084-2746641	NRCPB-233	NRCPB-343	OK	0	4.21327	inf	#NAME?	0.00075	0.0470548	yes
Traes_4DS_BD5E598C4	Traes_4DS_BD5E598C4	-	4D:62987104-62987985	NRCPB-233	NRCPB-343	OK	0	1.96406	inf	#NAME?	0.00075	0.0470548	yes
Traes_4DS_F24FED64E	Traes_4DS_F24FED64E	-	4D:22747182-22753018	NRCPB-233	NRCPB-343	OK	0	1.25208	inf	#NAME?	0.00075	0.0470548	yes
Traes_4DS_FBE061CDD	Traes_4DS_FBE061CDD	-	IWGSC_CSS_4DS_scaff_2326014:774-2826	NRCPB-233	NRCPB-343	OK	0	1.28615	inf	#NAME?	0.00075	0.0470548	yes
Traes_5DL_1C22B645E	Traes_5DL_1C22B645E	-	5D:67386500-67392430	NRCPB-233	NRCPB-343	OK	0	1.02115	inf	#NAME?	0.00075	0.0470548	yes
Traes_2DL_CED2097FF	Traes_2DL_CED2097FF	-	2D:143632549-143633859	NRCPB-233	NRCPB-343	OK	0	1.26148	inf	#NAME?	0.00075	0.0470548	yes
Traes_2DS_0AFFAC676	Traes_2DS_0AFFAC676	-	2D:19244511-19248567	NRCPB-233	NRCPB-343	OK	0	1.05397	inf	#NAME?	0.00075	0.0470548	yes
Traes_3DL_B2FD2FBFA	Traes_3DL_B2FD2FBFA	-	3D:42830286-42834730	NRCPB-233	NRCPB-343	OK	0	1.29621	inf	#NAME?	0.00075	0.0470548	yes
Traes_3DS_FC680ECEE	Traes_3DS_FC680ECEE	-	IWGSC_CSS_3DS_scaff_2564847:1600-3973	NRCPB-233	NRCPB-343	OK	0	1.45712	inf	#NAME?	0.00075	0.0470548	yes
Traes_4DL_D7C83DB52	Traes_4DL_D7C83DB52	-	IWGSC_CSS_4DL_scaff_14468014:427-1209	NRCPB-233	NRCPB-343	OK	0	1.99762	inf	#NAME?	0.00075	0.0470548	yes
Traes_4DS_BA000D566	Traes_4DS_BA000D566	-	IWGSC_CSS_4DS_scaff_1325877:82-1772	NRCPB-233	NRCPB-343	OK	0	1.20342	inf	#NAME?	0.00075	0.0470548	yes
Traes_5DL_0536EE4FC	Traes_5DL_0536EE4FC	-	IWGSC_CSS_5DL_scaff_4604222:3224-5601	NRCPB-233	NRCPB-343	OK	0	3.20594	inf	#NAME?	0.00075	0.0470548	yes
Traes_5DL_168384C09	Traes_5DL_168384C09	-	IWGSC_CSS_5DL_scaff_4596010:3647-4818	NRCPB-233	NRCPB-343	OK	0	2.43511	inf	#NAME?	0.00075	0.0470548	yes
Traes_5DL_1913CB542	Traes_5DL_1913CB542	-	5D:113022673-113026418	NRCPB-233	NRCPB-343	OK	0	1.18744	inf	#NAME?	0.00075	0.0470548	yes
Traes_5DL_46E0398AC	Traes_5DL_46E0398AC	-	5D:155428924-155429635	NRCPB-233	NRCPB-343	OK	0	6.35297	inf	#NAME?	0.00075	0.0470548	yes
Traes_5DL_A061F2DD6	Traes_5DL_A061F2DD6	-	IWGSC_CSS_5DL_scaff_709394:0-3010	NRCPB-233	NRCPB-343	OK	0	1.23572	inf	#NAME?	0.00075	0.0470548	yes
Traes_6DL_BD842B321	Traes_6DL_BD842B321	-	IWGSC_CSS_6DL_scaff_885858:0-514	NRCPB-233	NRCPB-343	OK	0	3.32519	inf	#NAME?	0.00075	0.0470548	yes
Traes_6DL_F2D6BE7C1	Traes_6DL_F2D6BE7C1	-	6D:149477890-149479337	NRCPB-233	NRCPB-343	OK	0	1.00349	inf	#NAME?	0.00075	0.0470548	yes
Traes_6DS_F7163BAC5	Traes_6DS_F7163BAC5	-	6D:307686-308847	NRCPB-233	NRCPB-343	OK	0	1.66381	inf	#NAME?	0.00075	0.0470548	yes
Traes_7DL_3A17EF777	Traes_7DL_3A17EF777	-	7D:155807615-155809041	NRCPB-233	NRCPB-343	OK	0	2.30044	inf	#NAME?	0.00075	0.0470548	yes
Traes_7DL_99DA83751	Traes_7DL_99DA83751	-	7D:75108979-75110033	NRCPB-233	NRCPB-343	OK	0	1.42159	inf	#NAME?	0.00075	0.0470548	yes
Traes_7DL_AECFE2B21	Traes_7DL_AECFE2B21	-	7D:219734919-219736965	NRCPB-233	NRCPB-343	OK	0	2.28781	inf	#NAME?	0.00075	0.0470548	yes
Traes_7DL_D0FCBDA50	Traes_7DL_D0FCBDA50	-	IWGSC_CSS_7DL_scaff_3323679:3415-5898	NRCPB-233	NRCPB-343	OK	0	2.55866	inf	#NAME?	0.00075	0.0470548	yes
Traes_7DS_71AA80028	Traes_7DS_71AA80028	-	7D:13798492-13800851	NRCPB-233	NRCPB-343	OK	0	1.30052	inf	#NAME?	0.00075	0.0470548	yes
Traes_2DL_2F6BEF1D3	Traes_2DL_2F6BEF1D3	-	2D:143596067-143599375	NRCPB-233	NRCPB-343	OK	0	1.12182	inf	#NAME?	0.0008	0.0482235	yes
Traes_3DL_7997DB962	Traes_3DL_7997DB962	-	IWGSC_CSS_3DL_scaff_6830055:1047-1774	NRCPB-233	NRCPB-343	OK	0	5.52727	inf	#NAME?	0.0008	0.0482235	yes
Traes_4DL_F0390930B	Traes_4DL_F0390930B	-	IWGSC_CSS_4DL_scaff_14350529:4653-6663	NRCPB-233	NRCPB-343	OK	0	1.40987	inf	#NAME?	0.0008	0.0482235	yes
Traes_4DS_F4AB5F9B0	Traes_4DS_F4AB5F9B0	-	4D:5239361-5240425	NRCPB-233	NRCPB-343	OK	0	1.86993	inf	#NAME?	0.0008	0.0482235	yes
Traes_5DS_4408930D5	Traes_5DS_4408930D5	-	5D:51421223-51422726	NRCPB-233	NRCPB-343	OK	0	2.32069	inf	#NAME?	0.0008	0.0482235	yes
Traes_6DL_D765BF1D7	Traes_6DL_D765BF1D7	-	IWGSC_CSS_6DL_scaff_1906085:0-1681	NRCPB-233	NRCPB-343	OK	0	2.06514	inf	#NAME?	0.0008	0.0482235	yes
Traes_6DL_F3C21B634	Traes_6DL_F3C21B634	-	6D:154068176-154069861	NRCPB-233	NRCPB-343	OK	0	1.03203	inf	#NAME?	0.0008	0.0482235	yes
Traes_7BL_409D8E4DD	Traes_7BL_409D8E4DD	-	IWGSC_CSS_7BL_scaff_6716351:18630-29645	NRCPB-233	NRCPB-343	OK	0.349186	34.5997	6.63062	4.87239	0.0008	0.0482235	yes
Traes_7DL_561ABA396	Traes_7DL_561ABA396	-	7D:233849784-233856698	NRCPB-233	NRCPB-343	OK	0	1.27314	inf	#NAME?	0.0008	0.0482235	yes
Traes_7DS_5A6347777	Traes_7DS_5A6347777	-	IWGSC_CSS_7DS_scaff_466872:1096-3031	NRCPB-233	NRCPB-343	OK	0	2.32442	inf	#NAME?	0.0008	0.0482235	yes
Traes_2DS_538378717	Traes_2DS_538378717	-	2D:9925421-9927113	NRCPB-233	NRCPB-343	OK	0	1.82965	inf	#NAME?	0.0008	0.0482235	yes
Traes_4DL_F22E8C6331	Traes_4DL_F22E8C6331	-	IWGSC_CSS_4DL_scaff_13136155:523-2256	NRCPB-233	NRCPB-343	OK	0	1.53094	inf	#NAME?	0.0008	0.0482235	yes
Traes_5DL_5DC0E1715	Traes_5DL_5DC0E1715	-	5D:99202500-99203292	NRCPB-233	NRCPB-343	OK	0	2.11971	inf	#NAME?	0.0008	0.0482235	yes
Traes_5DS_A6404B445	Traes_5DS_A6404B445	-	IWGSC_CSS_5DS_scaff_19336:18-1273	NRCPB-233	NRCPB-343	OK	0	1.26202	inf	#NAME?	0.0008	0.0482235	yes
Traes_7DL_6A89D4A1A	Traes_7DL_6A89D4A1A	-	7D:201622909-201624201	NRCPB-233	NRCPB-343	OK	0	2.33193	inf	#NAME?	0.0008	0.0482235	yes
Traes_7DL_85A6FC0F2	Traes_7DL_85A6FC0F2	-	7D:113436164-113437796	NRCPB-233	NRCPB-343	OK	0	1.51966	inf	#NAME?	0.0008	0.0482235	yes
Traes_2DL_36DD958E1	Traes_2DL_36DD958E1	-	2D:130677275-130680338	NRCPB-233	NRCPB-343	OK	0	1.06076	inf	#NAME?	0.00085	0.0482235	yes
TRAES3BF053100250CFD_g	TRAES3BF053100250CFD_g	-	3B:9653993-9656019	NRCPB-233	NRCPB-343	OK	0	1.46213	inf	#NAME?	0.00085	0.0482235	yes
Traes_2BS_E6B0749F7	Traes_2BS_E6B0749F7	-	2B:42278116-42279814	NRCPB-233	NRCPB-343	OK	0	1.39844	inf	#NAME?	0.00085	0.0482235	yes
Traes_2DL_20DA8D2D5	Traes_2DL_20DA8D2D5	-	2D:63998447-63999629	NRCPB-233	NRCPB-343	OK	0	2.07415	inf	#NAME?	0.00085	0.0482235	yes
Traes_2DL_397ECC8E4	Traes_2DL_397ECC8E4	-	2D:24267018-24268928	NRCPB-233	NRCPB-343	OK	0	1.28817	inf	#NAME?	0.00085	0.0482235	yes
Traes_2DS_5C2277DB0	Traes_2DS_5C2277DB0	-	2D:60038430-60042935	NRCPB-233	NRCPB-343	OK	0	1.86815	inf	#NAME?	0.00085	0.0482235	yes
Traes_2DS_E695A9776	Traes_2DS_E695A9776	-	2D:54303372-54306373	NRCPB-233	NRCPB-343	OK	0	1.62895	inf	#NAME?	0.00085	0.0482235	yes
Traes_3DS_20E147E33	Traes_3DS_20E147E33	-	3D:39734764-39735383	NRCPB-233	NRCPB-343	OK	0	7.67893	inf	#NAME?	0.00085	0.0482235	yes
Traes_3DS_86F16F044	Traes_3DS_86F16F044	-	IWGSC_CSS_3DS_scaff_2588097:953-3343	NRCPB-233	NRCPB-343	OK	0	2.02483	inf	#NAME?	0.00085	0.0482235	yes
Traes_3DS_92091AAD4	Traes_3DS_92091AAD4	-	3D:4800061-4802288	NRCPB-233	NRCPB-343	OK	0	1.62251	inf	#NAME?	0.00085	0.0482235	yes
Traes_3DS_C17191AB0	Traes_3DS_C17191AB0	-	3D:12434981-12439517	NRCPB-233	NRCPB-343	OK	1.60576	25.0774	3.96506	3.41222	0.00085	0.0482235	yes
Traes_4DL_E8C68F6B9	Traes_4DL_E8C68F6B9	-	IWGSC_CSS_4DL_scaff_14344825:359-681	NRCPB-233	NRCPB-343	OK	0	6.18414	inf	#NAME?	0.00085	0.0482235	yes
Traes_5DL_43D95A3FE	Traes_5DL_43D95A3FE	-	5D:59829825-59830775	NRCPB-233	NRCPB-343	OK	0	1.55678	inf	#NAME?	0.00085	0.0482235	yes
Traes_5DS_419CECB23	Traes_5DS_419CECB23	-	5D:4289624-4290899	NRCPB-233	NRCPB-343	OK	0	1.12221	inf	#NAME?	0.00085	0.0482235	yes
Traes_6DL_67CB4B24E	Traes_6DL_67CB4B24E	-	6D:174725578-174726664	NRCPB-233	NRCPB-343	OK	0	1.68096	inf	#NAME?	0.00085	0.0482235	yes
Traes_6DL_6851FCEB7	Traes_6DL_6851FCEB7	-	IWGSC_CSS_6DL_scaff_3272958:1-2047	NRCPB-233	NRCPB-343	OK	0	1.5467	inf	#NAME?	0.00085	0.0482235	yes
Traes_6DS_9BBAA0C47	Traes_6DS_9BBAA0C47	-	6D:132194288-132198676	NRCPB-233	NRCPB-343	OK	0	1.0215	inf	#NAME?	0.00085	0.0482235	yes
Traes_7DL_695A3E829	Traes_7DL_695A3E829	-	7D:75703711-75705387	NRCPB-233	NRCPB-343	OK	0	1.34244	inf	#NAME?	0.00085	0.0482235	yes
Traes_7DL_B9EE7632E	Traes_7DL_B9EE7632E	-	7D:196849907-196854542	NRCPB-233	NRCPB-343	OK	0	1.01498	inf	#NAME?	0.00085	0.0482235	yes
Traes_2DS_028A5DF77	Traes_2DS_028A5DF77	-	2D:57215717-57220526	NRCPB-233	NRCPB-343	OK	0	1.30936	inf	#NAME?	0.00085	0.0482235	yes
Traes_2DS_74336A9D2	Traes_2DS_74336A9D2	-	2D:449896-452060	NRCPB-233	NRCPB-343	OK	0	2.49393	inf	#NAME?	0.00085	0.0482235	yes
Traes_2DS_DB8B7577B	Traes_2DS_DB8B7577B	-	2D:129013045-129013871	NRCPB-233	NRCPB-343	OK	0	2.03429	inf	#NAME?	0.00085	0.0482235	yes
Traes_3DS_69D886DAF	Traes_3DS_69D886DAF	-	3D:65298285-65300180	NRCPB-233	NRCPB-343	OK	0	1.82157	inf	#NAME?	0.00085	0.0482235	yes
Traes_3DS_A03D94ABD	Traes_3DS_A03D94ABD	-	IWGSC_CSS_3DS_scaff_2561778:0-621	NRCPB-233	NRCPB-343	OK	0	2.56053	inf	#NAME?	0.00085	0.0482235	yes
Traes_4DL_6943617B8	Traes_4DL_6943617B8	-	IWGSC_CSS_4DL_scaff_14376341:937-5148	NRCPB-233	NRCPB-343	OK	0	2.41971	inf	#NAME?	0.00085	0.0482235	yes
Traes_4DL_82C9062B3	Traes_4DL_82C9062B3	-	IWGSC_CSS_4DL_scaff_14157097:0-436	NRCPB-233	NRCPB-343	OK	0	5.81391	inf	#NAME?	0.00085	0.0482235	yes
Traes_5BL_3E32DAC98	Traes_5BL_3E32DAC98	-	5B:221843004-221843931	NRCPB-233	NRCPB-343	OK	0	1.80397	inf	#NAME?	0.00085	0.0482235	yes
Traes_5DL_357DF9629	Traes_5DL_357DF9629	-	5D:20349143-20350521	NRCPB-233	NRCPB-343	OK	0	2.5017	inf	#NAME?	0.00085	0.0482235	yes
Traes_5DL_91F71E89E	Traes_5DL_91F71E89E	-	IWGSC_CSS_5DL_scaff_1872853:4191-5363	NRCPB-233	NRCPB-343	OK	0	1.5875	inf	#NAME?	0.00085	0.0482235	yes
Traes_5DS_EBE217D30	Traes_5DS_EBE217D30	-	5D:1954378-1955760	NRCPB-233	NRCPB-343	OK	0	2.89844	inf	#NAME?	0.00085	0.0482235	yes
Traes_7DS_D4FF0E5A4	Traes_7DS_D4FF0E5A4	-	7D:90034772-90035859	NRCPB-233	NRCPB-343	OK	0	1.93704	inf	#NAME?	0.00085	0.0482235	yes
Traes_5DL_33BEF3CA3	Traes_5DL_33BEF3CA3	-	5D:155619659-155623448	NRCPB-233	NRCPB-343	OK	1.79893	29.0444	4.01305	3.45121	0.0009	0.0509427	no
Traes_1DL_86196B9F5	Traes_1DL_86196B9F5	-	IWGSC_CSS_1DL_scaff_2276131:10674-11311	NRCPB-233	NRCPB-343	OK	0	2.41735	inf	#NAME?	0.00095	0.0515768	no
Traes_1DL_ADE1F854C	Traes_1DL_ADE1F854C	-	1D:25962195-25964421	NRCPB-233	NRCPB-343	OK	0	1.30176	inf	#NAME?	0.00095	0.0515768	no
Traes_1DS_8E03A795F	Traes_1DS_8E03A795F	-	1D:6634646-6634981	NRCPB-233	NRCPB-343	OK	0	9.25874	inf	#NAME?	0.00095	0.0515768	no
Traes_2AL_3C7815CD5	Traes_2AL_3C7815CD5	-	2A:248819450-248820768	NRCPB-233	NRCPB-343	OK	0	1.05376	inf	#NAME?	0.00095	0.0515768	no
Traes_1DL_1175C306C	Traes_1DL_1175C306C	-	IWGSC_CSS_1DL_scaff_2174470:0-684	NRCPB-233	NRCPB-343	OK	0	3.5312	inf	#NAME?	0.00095	0.0515768	no
Traes_1DL_C5DF5AB93	Traes_1DL_C5DF5AB93	-	1D:19915132-19916592	NRCPB-233	NRCPB-343	OK	0	1.12356	inf	#NAME?	0.00095	0.0515768	no
Traes_2DS_C2CFC5948	Traes_2DS_C2CFC5948	-	2D:69176678-69177482	NRCPB-233	NRCPB-343	OK	0	2.54299	inf	#NAME?	0.00095	0.0515768	no
Traes_3DL_2C29058E6	Traes_3DL_2C29058E6	-	IWGSC_CSS_3DL_scaff_6955225:1410-3028	NRCPB-233	NRCPB-343	OK	0	1.96242	inf	#NAME?	0.00095	0.0515768	no
Traes_3DL_D348D37B0	Traes_3DL_D348D37B0	-	IWGSC_CSS_3DL_scaff_6894312:599-1767	NRCPB-233	NRCPB-343	OK	0	1.62419	inf	#NAME?	0.00095	0.0515768	no
Traes_3DS_4F293F5BA	Traes_3DS_4F293F5BA	-	3D:8789618-8791636	NRCPB-233	NRCPB-343	OK	0	1.28597	inf	#NAME?	0.00095	0.0515768	no
Traes_7DL_E6BF37A29	Traes_7DL_E6BF37A29	-	7D:216602447-216605461	NRCPB-233	NRCPB-343	OK	0	3.36317	inf	#NAME?	0.00095	0.0515768	no
Traes_3DS_1B64765AD	Traes_3DS_1B64765AD	-	3D:14489311-14492211	NRCPB-233	NRCPB-343	OK	0	1.00466	inf	#NAME?	0.00095	0.0515768	no
Traes_4DL_3BC221B91	Traes_4DL_3BC221B91	-	IWGSC_CSS_4DL_scaff_14407972:464-3095	NRCPB-233	NRCPB-343	OK	0	1.38691	inf	#NAME?	0.00095	0.0515768	no
Traes_4DL_5B27101C5	Traes_4DL_5B27101C5	-	IWGSC_CSS_4DL_scaff_14337934:1442-5503	NRCPB-233	NRCPB-343	OK	0	1.06256	inf	#NAME?	0.00095	0.0515768	no
Traes_4DL_9A64891A0	Traes_4DL_9A64891A0	-	IWGSC_CSS_4DL_scaff_14372374:785-1872	NRCPB-233	NRCPB-343	OK	0	1.51401	inf	#NAME?	0.00095	0.0515768	no
Traes_4DL_A603C04D3	Traes_4DL_A603C04D3	-	IWGSC_CSS_4DL_scaff_14339939:2025-3010	NRCPB-233	NRCPB-343	OK	0	1.45513	inf	#NAME?	0.00095	0.0515768	no
Traes_4DS_6204B46B3	Traes_4DS_6204B46B3	-	4D:7494018-7494967	NRCPB-233	NRCPB-343	OK	0	3.25976	inf	#NAME?	0.00095	0.0515768	no
Traes_4DS_BF6F9B9D5	Traes_4DS_BF6F9B9D5	-	IWGSC_CSS_4DS_scaff_2281654:87-725	NRCPB-233	NRCPB-343	OK	0	6.75646	inf	#NAME?	0.00095	0.0515768	no
Traes_5DL_A6D051937	Traes_5DL_A6D051937	-	IWGSC_CSS_5DL_scaff_4556627:1990-6578	NRCPB-233	NRCPB-343	OK	0	1.53409	inf	#NAME?	0.00095	0.0515768	no
Traes_7DL_0DC551C58	Traes_7DL_0DC551C58	-	7D:80263484-80265534	NRCPB-233	NRCPB-343	OK	0	2.34171	inf	#NAME?	0.00095	0.0515768	no
Traes_7DS_8EF870328	Traes_7DS_8EF870328	-	7D:161185705-161186637	NRCPB-233	NRCPB-343	OK	0	2.07104	inf	#NAME?	0.00095	0.0515768	no
Traes_2DL_C621A448E	Traes_2DL_C621A448E	-	IWGSC_CSS_2DL_scaff_9814871:0-394	NRCPB-233	NRCPB-343	OK	0	6.76568	inf	#NAME?	0.001	0.0518314	no
TRAES3BF061600080CFD_g	TRAES3BF061600080CFD_g	-	3B:728776656-728777787	NRCPB-233	NRCPB-343	OK	0	1.54311	inf	#NAME?	0.001	0.0518314	no
TRAES3BF091600100CFD_g	TRAES3BF091600100CFD_g	-	3B:675135887-675140026	NRCPB-233	NRCPB-343	OK	0	1.49286	inf	#NAME?	0.001	0.0518314	no
Traes_1AS_85B551D28	Traes_1AS_85B551D28	-	IWGSC_CSS_1AS_scaff_3261640:1853-2930	NRCPB-233	NRCPB-343	OK	0	2.53023	inf	#NAME?	0.001	0.0518314	no
Traes_1DL_2C8ED0E55	Traes_1DL_2C8ED0E55	-	1D:108627186-108628405	NRCPB-233	NRCPB-343	OK	0	2.79385	inf	#NAME?	0.001	0.0518314	no
Traes_1DL_3AFC3A58E	Traes_1DL_3AFC3A58E	-	IWGSC_CSS_1DL_scaff_1765127:845-1740	NRCPB-233	NRCPB-343	OK	0	5.60849	inf	#NAME?	0.001	0.0518314	no
Traes_1DL_69F530041	Traes_1DL_69F530041	-	IWGSC_CSS_1DL_scaff_1737972:7-1623	NRCPB-233	NRCPB-343	OK	0	1.64263	inf	#NAME?	0.001	0.0518314	no
Traes_1DS_553838359	Traes_1DS_553838359	-	1D:56482100-56489557	NRCPB-233	NRCPB-343	OK	0	1.01796	inf	#NAME?	0.001	0.0518314	no
Traes_2DL_01BBE1DA1	Traes_2DL_01BBE1DA1	-	2D:91857724-91858222	NRCPB-233	NRCPB-343	OK	0	4.26163	inf	#NAME?	0.001	0.0518314	no
Traes_2DL_631322659	Traes_2DL_631322659	-	IWGSC_CSS_2DL_scaff_9908948:0-1539	NRCPB-233	NRCPB-343	OK	0	1.1009	inf	#NAME?	0.001	0.0518314	no
Traes_2DL_AA319AB9D	Traes_2DL_AA319AB9D	-	2D:78947682-78950636	NRCPB-233	NRCPB-343	OK	0	1.32002	inf	#NAME?	0.001	0.0518314	no
Traes_2DL_C9387E8B0	Traes_2DL_C9387E8B0	-	2D:90954948-90957587	NRCPB-233	NRCPB-343	OK	0	1.18433	inf	#NAME?	0.001	0.0518314	no
Traes_2DL_DFBF605BC	Traes_2DL_DFBF605BC	-	2D:78212708-78215001	NRCPB-233	NRCPB-343	OK	0	1.0178	inf	#NAME?	0.001	0.0518314	no
Traes_3DS_19B241D9E	Traes_3DS_19B241D9E	-	IWGSC_CSS_3DS_scaff_2594895:234-1410	NRCPB-233	NRCPB-343	OK	0	1.66829	inf	#NAME?	0.001	0.0518314	no
Traes_4BL_664A41517	Traes_4BL_664A41517	-	4B:282794508-282795686	NRCPB-233	NRCPB-343	OK	0	1.42481	inf	#NAME?	0.001	0.0518314	no
Traes_4DL_2033A03F9	Traes_4DL_2033A03F9	-	IWGSC_CSS_4DL_scaff_14403852:2264-3693	NRCPB-233	NRCPB-343	OK	0	1.25193	inf	#NAME?	0.001	0.0518314	no
Traes_4DL_F09EC6C26	Traes_4DL_F09EC6C26	-	IWGSC_CSS_4DL_scaff_14346282:720-4520	NRCPB-233	NRCPB-343	OK	0	1.04305	inf	#NAME?	0.001	0.0518314	no
Traes_5DL_17A1AF8CC	Traes_5DL_17A1AF8CC	-	5D:125885479-125887592	NRCPB-233	NRCPB-343	OK	0	1.86428	inf	#NAME?	0.001	0.0518314	no
Traes_5DL_23DC02B35	Traes_5DL_23DC02B35	-	5D:59043592-59046751	NRCPB-233	NRCPB-343	OK	0	1.06595	inf	#NAME?	0.001	0.0518314	no
Traes_5DL_F7BC0DED7	Traes_5DL_F7BC0DED7	-	5D:132923428-132925185	NRCPB-233	NRCPB-343	OK	0	1.69224	inf	#NAME?	0.001	0.0518314	no
Traes_5DL_FE4257F1A	Traes_5DL_FE4257F1A	-	5D:128284661-128287321	NRCPB-233	NRCPB-343	OK	0	1.25112	inf	#NAME?	0.001	0.0518314	no
Traes_7DL_9BF0E788C	Traes_7DL_9BF0E788C	-	IWGSC_CSS_7DL_scaff_3313041:2956-5473	NRCPB-233	NRCPB-343	OK	0	1.22589	inf	#NAME?	0.001	0.0518314	no
Traes_7DL_E31F1A839	Traes_7DL_E31F1A839	-	7D:216420695-216423130	NRCPB-233	NRCPB-343	OK	0	1.58764	inf	#NAME?	0.001	0.0518314	no
Traes_7DS_18379EC09	Traes_7DS_18379EC09	-	IWGSC_CSS_7DS_scaff_3853829:0-3207	NRCPB-233	NRCPB-343	OK	0	1.57311	inf	#NAME?	0.001	0.0518314	no
Traes_7DS_FE86C9131	Traes_7DS_FE86C9131	-	7D:50598451-50601347	NRCPB-233	NRCPB-343	OK	0	1.14668	inf	#NAME?	0.001	0.0518314	no
Traes_2DS_BA429F6E1	Traes_2DS_BA429F6E1	-	2D:15248728-15251965	NRCPB-233	NRCPB-343	OK	0	1.64459	inf	#NAME?	0.001	0.0518314	no
Traes_4DL_A393B5955	Traes_4DL_A393B5955	-	4D:19591993-19592257	NRCPB-233	NRCPB-343	OK	0	8.96874	inf	#NAME?	0.001	0.0518314	no
Traes_5DL_3A981CEF3	Traes_5DL_3A981CEF3	-	5D:101931061-101932449	NRCPB-233	NRCPB-343	OK	0	1.07677	inf	#NAME?	0.001	0.0518314	no
Traes_7DS_28AFF417D	Traes_7DS_28AFF417D	-	IWGSC_CSS_7DS_scaff_3905428:1-416	NRCPB-233	NRCPB-343	OK	0	4.52013	inf	#NAME?	0.001	0.0518314	no
Traes_7DS_FE290EA6B	Traes_7DS_FE290EA6B	-	7D:10849029-10854378	NRCPB-233	NRCPB-343	OK	0	1.90964	inf	#NAME?	0.001	0.0518314	no
Traes_1DS_42C2AD19E	Traes_1DS_42C2AD19E	-	1D:80790172-80793766	NRCPB-233	NRCPB-343	OK	0	1.10102	inf	#NAME?	0.0011	0.053945	no
Traes_2AS_1F35CBAEE	Traes_2AS_1F35CBAEE	-	2A:8866724-8867485	NRCPB-233	NRCPB-343	OK	0	1.79776	inf	#NAME?	0.0011	0.053945	no
Traes_2DL_B7D08C386	Traes_2DL_B7D08C386	-	2D:148485155-148487969	NRCPB-233	NRCPB-343	OK	0	1.75196	inf	#NAME?	0.0011	0.053945	no
Traes_2DL_DCEDE1CC6	Traes_2DL_DCEDE1CC6	-	2D:147434776-147435164	NRCPB-233	NRCPB-343	OK	0	4.21626	inf	#NAME?	0.0011	0.053945	no
Traes_2DL_DF06C0849	Traes_2DL_DF06C0849	-	2D:136830470-136831272	NRCPB-233	NRCPB-343	OK	0	1.97715	inf	#NAME?	0.0011	0.053945	no
Traes_2DS_3030E7CBE	Traes_2DS_3030E7CBE	-	IWGSC_CSS_2DS_scaff_5368114:1016-1859	NRCPB-233	NRCPB-343	OK	0	2.18809	inf	#NAME?	0.0011	0.053945	no
Traes_1DL_C85418ED1	Traes_1DL_C85418ED1	-	IWGSC_CSS_1DL_scaff_2291033:1-1883	NRCPB-233	NRCPB-343	OK	0	1.71673	inf	#NAME?	0.0011	0.053945	no
Traes_1DL_D9FA48F83	Traes_1DL_D9FA48F83	-	1D:97223143-97224731	NRCPB-233	NRCPB-343	OK	0	1.17695	inf	#NAME?	0.0011	0.053945	no
Traes_1DL_F29500B14	Traes_1DL_F29500B14	-	1D:118743850-118747909	NRCPB-233	NRCPB-343	OK	0	1.47368	inf	#NAME?	0.0011	0.053945	no
Traes_2BS_ADC2F0EB8	Traes_2BS_ADC2F0EB8	-	IWGSC_CSS_2BS_scaff_5246648:11470-12803	NRCPB-233	NRCPB-343	OK	0	1.5276	inf	#NAME?	0.0011	0.053945	no
Traes_2DS_DBD06E18F	Traes_2DS_DBD06E18F	-	IWGSC_CSS_2DS_scaff_7033:0-699	NRCPB-233	NRCPB-343	OK	0	2.63016	inf	#NAME?	0.0011	0.053945	no
Traes_3DL_0C5007990	Traes_3DL_0C5007990	-	3D:86454594-86455498	NRCPB-233	NRCPB-343	OK	0	2.23826	inf	#NAME?	0.0011	0.053945	no
Traes_3DS_7A14972E1	Traes_3DS_7A14972E1	-	3D:19637953-19639448	NRCPB-233	NRCPB-343	OK	0	1.61631	inf	#NAME?	0.0011	0.053945	no
Traes_4DL_694F55429	Traes_4DL_694F55429	-	4D:116154988-116161458	NRCPB-233	NRCPB-343	OK	0	1.41783	inf	#NAME?	0.0011	0.053945	no
Traes_4DL_B17A2FE32	Traes_4DL_B17A2FE32	-	4D:66357768-66362565	NRCPB-233	NRCPB-343	OK	0	2.0378	inf	#NAME?	0.0011	0.053945	no
Traes_5DS_5C4514B3A	Traes_5DS_5C4514B3A	-	IWGSC_CSS_5DS_scaff_2777822:1550-2699	NRCPB-233	NRCPB-343	OK	0	1.62821	inf	#NAME?	0.0011	0.053945	no
Traes_5DS_DB6C445EB	Traes_5DS_DB6C445EB	-	IWGSC_CSS_5DS_scaff_881517:16-652	NRCPB-233	NRCPB-343	OK	0	2.60788	inf	#NAME?	0.0011	0.053945	no
Traes_6DL_C8292F26F	Traes_6DL_C8292F26F	-	6D:146463398-146464948	NRCPB-233	NRCPB-343	OK	0	1.78198	inf	#NAME?	0.0011	0.053945	no
Traes_6DS_4F1013186	Traes_6DS_4F1013186	-	6D:28847302-28847833	NRCPB-233	NRCPB-343	OK	0	2.78163	inf	#NAME?	0.0011	0.053945	no
Traes_3B_A5EC14904	Traes_3B_A5EC14904	-	IWGSC_CSS_3B_scaff_10762859:418-2766	NRCPB-233	NRCPB-343	OK	0	1.5165	inf	#NAME?	0.0011	0.053945	no
Traes_3DL_F309133641	Traes_3DL_F309133641	-	3D:123687166-123688314	NRCPB-233	NRCPB-343	OK	0	6.71925	inf	#NAME?	0.0011	0.053945	no
Traes_3DS_6CEFDA246	Traes_3DS_6CEFDA246	-	IWGSC_CSS_3DS_scaff_2596414:48-4724	NRCPB-233	NRCPB-343	OK	0	1.14021	inf	#NAME?	0.0011	0.053945	no
Traes_4BS_1223B663D	Traes_4BS_1223B663D	-	IWGSC_CSS_4BS_scaff_4871677:3029-3677	NRCPB-233	NRCPB-343	OK	0	3.8752	inf	#NAME?	0.0011	0.053945	no
Traes_6BS_72F59E261	Traes_6BS_72F59E261	-	IWGSC_CSS_6BS_scaff_2935112:0-721	NRCPB-233	NRCPB-343	OK	0	2.96254	inf	#NAME?	0.0011	0.053945	no
Traes_6DL_2D910DA74	Traes_6DL_2D910DA74	-	6D:111804259-111804744	NRCPB-233	NRCPB-343	OK	0	4.13406	inf	#NAME?	0.0011	0.053945	no
Traes_6DL_EAF694645	Traes_6DL_EAF694645	-	6D:172163875-172165185	NRCPB-233	NRCPB-343	OK	0	1.28851	inf	#NAME?	0.0011	0.053945	no
Traes_7DL_30D9D1D93	Traes_7DL_30D9D1D93	-	IWGSC_CSS_7DL_scaff_3383102:6-3598	NRCPB-233	NRCPB-343	OK	0	1.11531	inf	#NAME?	0.0011	0.053945	no
TRAES3BF002800010CFD_g	TRAES3BF002800010CFD_g	-	3B:245388661-245389495	NRCPB-233	NRCPB-343	OK	0	1.94908	inf	#NAME?	0.00115	0.0547591	no
Traes_1DL_6116B301A	Traes_1DL_6116B301A	-	IWGSC_CSS_1DL_scaff_677841:3599-5779	NRCPB-233	NRCPB-343	OK	0	1.10628	inf	#NAME?	0.00115	0.0547591	no
Traes_1DL_88F098467	Traes_1DL_88F098467	-	1D:66485621-66487226	NRCPB-233	NRCPB-343	OK	0	1.38305	inf	#NAME?	0.00115	0.0547591	no
Traes_2DL_642D749F6	Traes_2DL_642D749F6	-	2D:34672047-34676105	NRCPB-233	NRCPB-343	OK	0	1.61244	inf	#NAME?	0.00115	0.0547591	no
Traes_2DL_C2B4A3001	Traes_2DL_C2B4A3001	-	2D:93380448-93381298	NRCPB-233	NRCPB-343	OK	0	2.55258	inf	#NAME?	0.00115	0.0547591	no
Traes_2DL_D4AF78414	Traes_2DL_D4AF78414	-	IWGSC_CSS_2DL_scaff_9855344:35-561	NRCPB-233	NRCPB-343	OK	0	3.3947	inf	#NAME?	0.00115	0.0547591	no
TRAES3BF033900070CFD_g	TRAES3BF033900070CFD_g	-	3B:26159483-26162921	NRCPB-233	NRCPB-343	OK	0	1.79291	inf	#NAME?	0.00115	0.0547591	no
Traes_2AL_2E608C14B	Traes_2AL_2E608C14B	-	2A:251342858-251345059	NRCPB-233	NRCPB-343	OK	0	1.30738	inf	#NAME?	0.00115	0.0547591	no
Traes_2BS_23E094F33	Traes_2BS_23E094F33	-	2B:14754795-14755604	NRCPB-233	NRCPB-343	OK	0	2.01886	inf	#NAME?	0.00115	0.0547591	no
Traes_2DS_96BC6136D	Traes_2DS_96BC6136D	-	IWGSC_CSS_2DS_scaff_5369370:220-4903	NRCPB-233	NRCPB-343	OK	0	1.46346	inf	#NAME?	0.00115	0.0547591	no
Traes_3DS_31F9C564F	Traes_3DS_31F9C564F	-	IWGSC_CSS_3DS_scaff_1125175:0-233	NRCPB-233	NRCPB-343	OK	0	11.508	inf	#NAME?	0.00115	0.0547591	no
Traes_3DS_97BBFFA03	Traes_3DS_97BBFFA03	-	IWGSC_CSS_3DS_scaff_2549669:269-1579	NRCPB-233	NRCPB-343	OK	0	1.17547	inf	#NAME?	0.00115	0.0547591	no
Traes_3DS_EBFAC289F	Traes_3DS_EBFAC289F	-	IWGSC_CSS_3DS_scaff_8301:4-879	NRCPB-233	NRCPB-343	OK	0	4.08295	inf	#NAME?	0.00115	0.0547591	no
Traes_4DL_ED89DD28D	Traes_4DL_ED89DD28D	-	IWGSC_CSS_4DL_scaff_14463790:0-2400	NRCPB-233	NRCPB-343	OK	0	1.09853	inf	#NAME?	0.00115	0.0547591	no
Traes_4DS_5862C19E6	Traes_4DS_5862C19E6	-	IWGSC_CSS_4DS_scaff_2326939:43789-47597	NRCPB-233	NRCPB-343	OK	1.72037	104.634	5.92649	4.65357	0.00115	0.0547591	no
Traes_3DS_E2646F2FE	Traes_3DS_E2646F2FE	-	IWGSC_CSS_3DS_scaff_2554900:108-1233	NRCPB-233	NRCPB-343	OK	0	1.93039	inf	#NAME?	0.00115	0.0547591	no
Traes_4DL_06FB963EA	Traes_4DL_06FB963EA	-	IWGSC_CSS_4DL_scaff_14350362:0-1983	NRCPB-233	NRCPB-343	OK	0	2.41691	inf	#NAME?	0.00115	0.0547591	no
Traes_5DL_A2F035707	Traes_5DL_A2F035707	-	5D:113960635-113963752	NRCPB-233	NRCPB-343	OK	0	1.16286	inf	#NAME?	0.00115	0.0547591	no
Traes_7DL_FB38FF1FB	Traes_7DL_FB38FF1FB	-	7D:230338214-230341511	NRCPB-233	NRCPB-343	OK	0	1.37228	inf	#NAME?	0.00115	0.0547591	no
Traes_2DS_28CA50371	Traes_2DS_28CA50371	-	2D:66830230-66831736	NRCPB-233	NRCPB-343	OK	0	1.37998	inf	#NAME?	0.0012	0.0550448	no
Traes_3DL_0BA8117FE	Traes_3DL_0BA8117FE	-	3D:88829638-88830801	NRCPB-233	NRCPB-343	OK	0	2.05213	inf	#NAME?	0.0012	0.0550448	no
Traes_3DS_7F913AD2A	Traes_3DS_7F913AD2A	-	3D:6334610-6337681	NRCPB-233	NRCPB-343	OK	0	1.36531	inf	#NAME?	0.0012	0.0550448	no
Traes_5DL_DC5786149	Traes_5DL_DC5786149	-	5D:65894774-65897186	NRCPB-233	NRCPB-343	OK	0	1.0224	inf	#NAME?	0.0012	0.0550448	no
Traes_7DS_E3D9D2D6F	Traes_7DS_E3D9D2D6F	-	7D:17546586-17548965	NRCPB-233	NRCPB-343	OK	0	2.06313	inf	#NAME?	0.0012	0.0550448	no
Traes_4DS_00122D13E	Traes_4DS_00122D13E	-	4D:37777125-37779058	NRCPB-233	NRCPB-343	OK	0	1.05662	inf	#NAME?	0.0012	0.0550448	no
Traes_6BS_A814E9E80	Traes_6BS_A814E9E80	-	IWGSC_CSS_6BS_scaff_2947792:0-921	NRCPB-233	NRCPB-343	OK	0	5.56061	inf	#NAME?	0.0012	0.0550448	no
Traes_6DS_2B4E0B436	Traes_6DS_2B4E0B436	-	6D:24100858-24102837	NRCPB-233	NRCPB-343	OK	0	1.08094	inf	#NAME?	0.0012	0.0550448	no
Traes_6DS_89224B2D5	Traes_6DS_89224B2D5	-	6D:54226778-54229426	NRCPB-233	NRCPB-343	OK	0	2.50949	inf	#NAME?	0.0012	0.0550448	no
Traes_6DS_F552896E4	Traes_6DS_F552896E4	-	6D:33232841-33236157	NRCPB-233	NRCPB-343	OK	0	1.34716	inf	#NAME?	0.0012	0.0550448	no
Traes_7DL_3990D738D	Traes_7DL_3990D738D	-	7D:157587468-157592732	NRCPB-233	NRCPB-343	OK	0	1.75797	inf	#NAME?	0.0012	0.0550448	no
Traes_2BL_916DBA4B0	Traes_2BL_916DBA4B0	-	IWGSC_CSS_2BL_scaff_7957354:417-2753	NRCPB-233	NRCPB-343	OK	0	1.17352	inf	#NAME?	0.00125	0.0550448	no
Traes_2DL_2C9FE5E5E	Traes_2DL_2C9FE5E5E	-	2D:136225335-136229529	NRCPB-233	NRCPB-343	OK	0	1.22759	inf	#NAME?	0.00125	0.0550448	no
Traes_2DL_AC37F085C	Traes_2DL_AC37F085C	-	IWGSC_CSS_2DL_scaff_9907501:0-2974	NRCPB-233	NRCPB-343	OK	0	1.21361	inf	#NAME?	0.00125	0.0550448	no
TRAES3BF051200110CFD_g	TRAES3BF051200110CFD_g	-	3B:157465453-157466515	NRCPB-233	NRCPB-343	OK	0	1.55425	inf	#NAME?	0.00125	0.0550448	no
Traes_1AS_C811BF5A5	Traes_1AS_C811BF5A5	-	IWGSC_CSS_1AS_scaff_1648145:830-1808	NRCPB-233	NRCPB-343	OK	0	2.16964	inf	#NAME?	0.00125	0.0550448	no
Traes_1BL_B30884E0E	Traes_1BL_B30884E0E	-	1B:284606912-284608162	NRCPB-233	NRCPB-343	OK	0	2.12141	inf	#NAME?	0.00125	0.0550448	no
Traes_2DL_8377D32A2	Traes_2DL_8377D32A2	-	2D:95930120-95931946	NRCPB-233	NRCPB-343	OK	0	1.054	inf	#NAME?	0.00125	0.0550448	no
Traes_2DL_C37A6067E	Traes_2DL_C37A6067E	-	IWGSC_CSS_2DL_scaff_9779552:0-778	NRCPB-233	NRCPB-343	OK	0	1.80348	inf	#NAME?	0.00125	0.0550448	no
Traes_2DS_5A8D0F48E	Traes_2DS_5A8D0F48E	-	IWGSC_CSS_2DS_scaff_5388680:72-1577	NRCPB-233	NRCPB-343	OK	0	1.10997	inf	#NAME?	0.00125	0.0550448	no
Traes_2DS_86A36878C	Traes_2DS_86A36878C	-	2D:118591352-118592720	NRCPB-233	NRCPB-343	OK	0	1.77424	inf	#NAME?	0.00125	0.0550448	no
Traes_3AS_E61C3A374	Traes_3AS_E61C3A374	-	3A:6435295-6436079	NRCPB-233	NRCPB-343	OK	0	2.31578	inf	#NAME?	0.00125	0.0550448	no
Traes_3DL_95A884767	Traes_3DL_95A884767	-	IWGSC_CSS_3DL_scaff_6943724:6-1905	NRCPB-233	NRCPB-343	OK	0	1.45359	inf	#NAME?	0.00125	0.0550448	no
Traes_3DL_BFACAD173	Traes_3DL_BFACAD173	-	3D:121775547-121776309	NRCPB-233	NRCPB-343	OK	0	2.27621	inf	#NAME?	0.00125	0.0550448	no
Traes_4BS_11DDF29B31	Traes_4BS_11DDF29B31	-	4B:191162997-191164150	NRCPB-233	NRCPB-343	OK	0	1.02265	inf	#NAME?	0.00125	0.0550448	no
Traes_4DS_9F0BEB849	Traes_4DS_9F0BEB849	-	4D:40564872-40567965	NRCPB-233	NRCPB-343	OK	0	1.31914	inf	#NAME?	0.00125	0.0550448	no
Traes_5AL_C9486E4B1	Traes_5AL_C9486E4B1	-	5A:123012243-123013449	NRCPB-233	NRCPB-343	OK	0	2.47989	inf	#NAME?	0.00125	0.0550448	no
Traes_5DL_4ACB22AA0	Traes_5DL_4ACB22AA0	-	IWGSC_CSS_5DL_scaff_4559279:1408-3264	NRCPB-233	NRCPB-343	OK	0	4.73153	inf	#NAME?	0.00125	0.0550448	no
Traes_5DL_7BE279972	Traes_5DL_7BE279972	-	5D:46846639-46849632	NRCPB-233	NRCPB-343	OK	0	1.2347	inf	#NAME?	0.00125	0.0550448	no
Traes_5DL_FEA30FE3D	Traes_5DL_FEA30FE3D	-	5D:77180946-77183015	NRCPB-233	NRCPB-343	OK	0	2.10121	inf	#NAME?	0.00125	0.0550448	no
Traes_7BS_462DD3C32	Traes_7BS_462DD3C32	-	7B:53635102-53638648	NRCPB-233	NRCPB-343	OK	0	1.03758	inf	#NAME?	0.00125	0.0550448	no
Traes_7DL_658319860	Traes_7DL_658319860	-	IWGSC_CSS_7DL_scaff_1944496:164-1199	NRCPB-233	NRCPB-343	OK	0	2.56444	inf	#NAME?	0.00125	0.0550448	no
Traes_7DL_AC37D2EF4	Traes_7DL_AC37D2EF4	-	7D:232560917-232561433	NRCPB-233	NRCPB-343	OK	0	4.41997	inf	#NAME?	0.00125	0.0550448	no
Traes_7DS_DFFC5FC96	Traes_7DS_DFFC5FC96	-	7D:92706892-92709434	NRCPB-233	NRCPB-343	OK	0	2.57542	inf	#NAME?	0.00125	0.0550448	no
Traes_3DL_BC3E09301	Traes_3DL_BC3E09301	-	3D:65886717-65890175	NRCPB-233	NRCPB-343	OK	0	2.87027	inf	#NAME?	0.00125	0.0550448	no
Traes_3DS_BD90D5646	Traes_3DS_BD90D5646	-	IWGSC_CSS_3DS_scaff_375339:0-412	NRCPB-233	NRCPB-343	OK	0	3.53799	inf	#NAME?	0.00125	0.0550448	no
Traes_5DL_BEB7ADA1D	Traes_5DL_BEB7ADA1D	-	5D:134023161-134024013	NRCPB-233	NRCPB-343	OK	0	1.93702	inf	#NAME?	0.00125	0.0550448	no
Traes_6DL_07FE24440	Traes_6DL_07FE24440	-	IWGSC_CSS_6DL_scaff_3240104:12-1072	NRCPB-233	NRCPB-343	OK	0	1.71841	inf	#NAME?	0.00125	0.0550448	no
Traes_6DL_FDF618DC3	Traes_6DL_FDF618DC3	-	6D:100913023-100913596	NRCPB-233	NRCPB-343	OK	0	5.6162	inf	#NAME?	0.00125	0.0550448	no
Traes_6DS_725915348	Traes_6DS_725915348	-	6D:67463030-67465415	NRCPB-233	NRCPB-343	OK	0	1.36709	inf	#NAME?	0.00125	0.0550448	no
Traes_7AL_E6265F006	Traes_7AL_E6265F006	-	7A:136559634-136560312	NRCPB-233	NRCPB-343	OK	0	2.12141	inf	#NAME?	0.00125	0.0550448	no
Traes_7DS_45D5689A0	Traes_7DS_45D5689A0	-	IWGSC_CSS_7DS_scaff_3914151:14-980	NRCPB-233	NRCPB-343	OK	0	1.42255	inf	#NAME?	0.00125	0.0550448	no
Traes_7DS_C1DBCA997	Traes_7DS_C1DBCA997	-	IWGSC_CSS_7DS_scaff_235654:0-396	NRCPB-233	NRCPB-343	OK	0	6.03873	inf	#NAME?	0.00125	0.0550448	no
Traes_2BL_BFF546C76	Traes_2BL_BFF546C76	-	IWGSC_CSS_2BL_scaff_7166682:1326-1712	NRCPB-233	NRCPB-343	OK	0	5.74579	inf	#NAME?	0.0013	0.0560916	no
Traes_2DL_79E589E16	Traes_2DL_79E589E16	-	IWGSC_CSS_2DL_scaff_9899213:5548-7930	NRCPB-233	NRCPB-343	OK	0	1.60364	inf	#NAME?	0.0013	0.0560916	no
Traes_1DS_5833EEE5F	Traes_1DS_5833EEE5F	-	1D:64762389-64766298	NRCPB-233	NRCPB-343	OK	0	1.25498	inf	#NAME?	0.0013	0.0560916	no
Traes_4AL_00A897D3B	Traes_4AL_00A897D3B	-	IWGSC_CSS_4AL_scaff_987027:0-722	NRCPB-233	NRCPB-343	OK	0	10.0525	inf	#NAME?	0.0013	0.0560916	no
Traes_4BS_3207E3555	Traes_4BS_3207E3555	-	IWGSC_CSS_4BS_scaff_4908811:690-1998	NRCPB-233	NRCPB-343	OK	0	2.74937	inf	#NAME?	0.0013	0.0560916	no
Traes_5DS_9277AC663	Traes_5DS_9277AC663	-	5D:34891567-34894182	NRCPB-233	NRCPB-343	OK	0	1.64535	inf	#NAME?	0.0013	0.0560916	no
Traes_6DS_8ECFF401E	Traes_6DS_8ECFF401E	-	6D:17485138-17487803	NRCPB-233	NRCPB-343	OK	0	1.2258	inf	#NAME?	0.0013	0.0560916	no
Traes_7DL_27FDC0FC6	Traes_7DL_27FDC0FC6	-	IWGSC_CSS_7DL_scaff_2022790:536-4887	NRCPB-233	NRCPB-343	OK	0	1.08014	inf	#NAME?	0.0013	0.0560916	no
Traes_7DS_226F2DC27	Traes_7DS_226F2DC27	-	IWGSC_CSS_7DS_scaff_3331329:0-409	NRCPB-233	NRCPB-343	OK	0	5.30272	inf	#NAME?	0.0013	0.0560916	no
Traes_4DL_D8D723E0A	Traes_4DL_D8D723E0A	-	IWGSC_CSS_4DL_scaff_14348859:1-729	NRCPB-233	NRCPB-343	OK	0	2.56229	inf	#NAME?	0.0013	0.0560916	no
Traes_4DS_2C6FC6685	Traes_4DS_2C6FC6685	-	4D:71134763-71138013	NRCPB-233	NRCPB-343	OK	0	1.01629	inf	#NAME?	0.0013	0.0560916	no
Traes_7DL_DA5CFE121	Traes_7DL_DA5CFE121	-	7D:167668484-167670226	NRCPB-233	NRCPB-343	OK	0	1.55477	inf	#NAME?	0.0013	0.0560916	no
Traes_4DS_E56D769F8	Traes_4DS_E56D769F8	-	IWGSC_CSS_4DS_scaff_2311430:24-4038	NRCPB-233	NRCPB-343	OK	1.75907	70.9986	5.33491	4.1476	0.00135	0.0579946	no
Traes_4DS_35DD2F4B9	Traes_4DS_35DD2F4B9	-	4D:934635-938913	NRCPB-233	NRCPB-343	OK	0.91421	48.2047	5.7205	4.51213	0.0014	0.0599332	no
TRAES3BF024200060CFD_g	TRAES3BF024200060CFD_g	-	3B:144600531-144602310	NRCPB-233	NRCPB-343	OK	0	1.81756	inf	#NAME?	0.0015	0.061794	no
Traes_1DL_4ACF54D50	Traes_1DL_4ACF54D50	-	1D:112314228-112317721	NRCPB-233	NRCPB-343	OK	2.69882	47.6886	4.14324	3.56966	0.0015	0.061794	no
Traes_1DL_EC40688C8	Traes_1DL_EC40688C8	-	IWGSC_CSS_1DL_scaff_1373164:0-2958	NRCPB-233	NRCPB-343	OK	0	1.60199	inf	#NAME?	0.0015	0.061794	no
Traes_2DL_634254F09	Traes_2DL_634254F09	-	IWGSC_CSS_2DL_scaff_9909072:0-946	NRCPB-233	NRCPB-343	OK	0	1.35841	inf	#NAME?	0.0015	0.061794	no
Traes_1DS_0898FA765	Traes_1DS_0898FA765	-	1D:64906432-64908913	NRCPB-233	NRCPB-343	OK	0	1.09599	inf	#NAME?	0.0015	0.061794	no
Traes_2DL_0FADBEC03	Traes_2DL_0FADBEC03	-	IWGSC_CSS_2DL_scaff_9725919:1-2503	NRCPB-233	NRCPB-343	OK	0	1.40727	inf	#NAME?	0.0015	0.061794	no
Traes_2DL_B5F355960	Traes_2DL_B5F355960	-	2D:36193546-36194212	NRCPB-233	NRCPB-343	OK	0	2.04341	inf	#NAME?	0.0015	0.061794	no
Traes_2DS_262819FE3	Traes_2DS_262819FE3	-	IWGSC_CSS_2DS_scaff_5345890:19-2221	NRCPB-233	NRCPB-343	OK	0	1.34234	inf	#NAME?	0.0015	0.061794	no
Traes_3AS_268130CA5	Traes_3AS_268130CA5	-	3A:911992-913046	NRCPB-233	NRCPB-343	OK	0	2.71272	inf	#NAME?	0.0015	0.061794	no
Traes_3DL_5BFB28004	Traes_3DL_5BFB28004	-	IWGSC_CSS_3DL_scaff_6796266:1251-2107	NRCPB-233	NRCPB-343	OK	0	1.52246	inf	#NAME?	0.0015	0.061794	no
Traes_3DL_D639A83E7	Traes_3DL_D639A83E7	-	IWGSC_CSS_3DL_scaff_6955403:0-702	NRCPB-233	NRCPB-343	OK	0	3.05614	inf	#NAME?	0.0015	0.061794	no
Traes_4AS_7FAF13F3B	Traes_4AS_7FAF13F3B	-	4A:23078998-23080299	NRCPB-233	NRCPB-343	OK	0	1.30528	inf	#NAME?	0.0015	0.061794	no
Traes_4DL_66D0047A7	Traes_4DL_66D0047A7	-	4D:12749270-12749989	NRCPB-233	NRCPB-343	OK	0	1.86536	inf	#NAME?	0.0015	0.061794	no
Traes_5DL_7D04C8E67	Traes_5DL_7D04C8E67	-	5D:141106156-141108663	NRCPB-233	NRCPB-343	OK	4.78907	62.3256	3.70201	3.23098	0.0015	0.061794	no
Traes_5DL_DFAFC3A75	Traes_5DL_DFAFC3A75	-	5D:59725167-59727518	NRCPB-233	NRCPB-343	OK	0	1.00298	inf	#NAME?	0.0015	0.061794	no
Traes_6DS_20F275E2C	Traes_6DS_20F275E2C	-	6D:76046593-76047512	NRCPB-233	NRCPB-343	OK	0	2.30962	inf	#NAME?	0.0015	0.061794	no
Traes_3DS_F65670F01	Traes_3DS_F65670F01	-	3D:38813647-38814436	NRCPB-233	NRCPB-343	OK	0	2.24119	inf	#NAME?	0.0015	0.061794	no
Traes_4DL_8805C6EED	Traes_4DL_8805C6EED	-	4D:95080303-95081337	NRCPB-233	NRCPB-343	OK	0	1.51838	inf	#NAME?	0.0015	0.061794	no
Traes_4DS_629A81647	Traes_4DS_629A81647	-	4D:14829449-14832443	NRCPB-233	NRCPB-343	OK	0	1.72106	inf	#NAME?	0.0015	0.061794	no
Traes_7DL_AA90E8AF5	Traes_7DL_AA90E8AF5	-	7D:228690558-228691606	NRCPB-233	NRCPB-343	OK	0	1.21058	inf	#NAME?	0.0015	0.061794	no
Traes_7DS_BF6D72B86	Traes_7DS_BF6D72B86	-	IWGSC_CSS_7DS_scaff_3267429:0-307	NRCPB-233	NRCPB-343	OK	0	10.8356	inf	#NAME?	0.0015	0.061794	no
Traes_1DS_550739F69	Traes_1DS_550739F69	-	1D:4918361-4920569	NRCPB-233	NRCPB-343	OK	0	1.09492	inf	#NAME?	0.00165	0.0646695	no
Traes_1DS_ADA10061F	Traes_1DS_ADA10061F	-	IWGSC_CSS_1DS_scaff_1889435:12680-14721	NRCPB-233	NRCPB-343	OK	0	1.21515	inf	#NAME?	0.00165	0.0646695	no
Traes_2AS_2E706E893	Traes_2AS_2E706E893	-	IWGSC_CSS_2AS_scaff_918552:0-330	NRCPB-233	NRCPB-343	OK	0	4.39055	inf	#NAME?	0.00165	0.0646695	no
Traes_2DS_87ABEEA3D	Traes_2DS_87ABEEA3D	-	2D:8569759-8570503	NRCPB-233	NRCPB-343	OK	0	1.52025	inf	#NAME?	0.00165	0.0646695	no
Traes_2BL_B69300543	Traes_2BL_B69300543	-	IWGSC_CSS_2BL_scaff_8082479:11477-12572	NRCPB-233	NRCPB-343	OK	0	1.0826	inf	#NAME?	0.00165	0.0646695	no
Traes_2DL_11CEF7069	Traes_2DL_11CEF7069	-	2D:113651574-113653015	NRCPB-233	NRCPB-343	OK	0	1.2434	inf	#NAME?	0.00165	0.0646695	no
Traes_2DL_7E9061D5D	Traes_2DL_7E9061D5D	-	IWGSC_CSS_2DL_scaff_9841102:774-3156	NRCPB-233	NRCPB-343	OK	0	1.04048	inf	#NAME?	0.00165	0.0646695	no
Traes_2DL_BC26A8513	Traes_2DL_BC26A8513	-	IWGSC_CSS_2DL_scaff_6820022:66-1269	NRCPB-233	NRCPB-343	OK	0	1.18816	inf	#NAME?	0.00165	0.0646695	no
Traes_2DS_7BDBA04EF	Traes_2DS_7BDBA04EF	-	IWGSC_CSS_2DS_scaff_4417480:41-785	NRCPB-233	NRCPB-343	OK	0	2.82933	inf	#NAME?	0.00165	0.0646695	no
Traes_3DL_E21790878	Traes_3DL_E21790878	-	3D:90533951-90535136	NRCPB-233	NRCPB-343	OK	0	1.35735	inf	#NAME?	0.00165	0.0646695	no
Traes_3DL_E3D53CEC6	Traes_3DL_E3D53CEC6	-	IWGSC_CSS_3DL_scaff_6853104:1-1879	NRCPB-233	NRCPB-343	OK	0	1.26297	inf	#NAME?	0.00165	0.0646695	no
Traes_3DS_2F6D484B6	Traes_3DS_2F6D484B6	-	3D:4993546-4993976	NRCPB-233	NRCPB-343	OK	0	3.01543	inf	#NAME?	0.00165	0.0646695	no
Traes_4AL_643946F0C	Traes_4AL_643946F0C	-	IWGSC_CSS_4AL_scaff_925751:0-273	NRCPB-233	NRCPB-343	OK	0	5.93082	inf	#NAME?	0.00165	0.0646695	no
Traes_5DL_14E94E5EE	Traes_5DL_14E94E5EE	-	IWGSC_CSS_5DL_scaff_4587419:5730-6425	NRCPB-233	NRCPB-343	OK	0	1.64775	inf	#NAME?	0.00165	0.0646695	no
Traes_5DL_23458B3EB	Traes_5DL_23458B3EB	-	5D:143046379-143047183	NRCPB-233	NRCPB-343	OK	0	1.52266	inf	#NAME?	0.00165	0.0646695	no
Traes_6DL_38474B3B9	Traes_6DL_38474B3B9	-	IWGSC_CSS_6DL_scaff_3291818:3331-5717	NRCPB-233	NRCPB-343	OK	0	1.37873	inf	#NAME?	0.00165	0.0646695	no
Traes_6DS_87D783E1C	Traes_6DS_87D783E1C	-	IWGSC_CSS_6DS_scaff_288377:3890-5601	NRCPB-233	NRCPB-343	OK	0	1.35544	inf	#NAME?	0.00165	0.0646695	no
Traes_6DS_893F318A9	Traes_6DS_893F318A9	-	6D:6906244-6907267	NRCPB-233	NRCPB-343	OK	0	1.05531	inf	#NAME?	0.00165	0.0646695	no
Traes_6DS_A84036608	Traes_6DS_A84036608	-	6D:1798739-1801097	NRCPB-233	NRCPB-343	OK	0	1.30051	inf	#NAME?	0.00165	0.0646695	no
Traes_7DL_B09854286	Traes_7DL_B09854286	-	7D:224271306-224272229	NRCPB-233	NRCPB-343	OK	0	1.37284	inf	#NAME?	0.00165	0.0646695	no
Traes_3DS_454EE7EAA	Traes_3DS_454EE7EAA	-	IWGSC_CSS_3DS_scaff_2550975:1-847	NRCPB-233	NRCPB-343	OK	0	1.30935	inf	#NAME?	0.00165	0.0646695	no
Traes_4DL_E2026E81F	Traes_4DL_E2026E81F	-	IWGSC_CSS_4DL_scaff_14431384:12363-12575	NRCPB-233	NRCPB-343	OK	0	9.46029	inf	#NAME?	0.00165	0.0646695	no
Traes_5BL_F663FB2E8	Traes_5BL_F663FB2E8	-	5B:79474017-79475346	NRCPB-233	NRCPB-343	OK	0	1.01632	inf	#NAME?	0.00165	0.0646695	no
Traes_7AL_6499C256D	Traes_7AL_6499C256D	-	IWGSC_CSS_7AL_scaff_4485845:2291-4692	NRCPB-233	NRCPB-343	OK	0	1.09616	inf	#NAME?	0.00165	0.0646695	no
Traes_1DL_364D5C9261	Traes_1DL_364D5C9261	-	IWGSC_CSS_1DL_scaff_2288580:467-1266	NRCPB-233	NRCPB-343	OK	0	1.79841	inf	#NAME?	0.0017	0.0647211	no
Traes_1DS_1571BA3C8	Traes_1DS_1571BA3C8	-	1D:28395129-28398037	NRCPB-233	NRCPB-343	OK	0	1.289	inf	#NAME?	0.0017	0.0647211	no
Traes_1DL_837E581B1	Traes_1DL_837E581B1	-	IWGSC_CSS_1DL_scaff_2227744:0-4002	NRCPB-233	NRCPB-343	OK	0	1.5884	inf	#NAME?	0.0017	0.0647211	no
Traes_1DS_5615CA520	Traes_1DS_5615CA520	-	1D:1615265-1616229	NRCPB-233	NRCPB-343	OK	0	1.45064	inf	#NAME?	0.0017	0.0647211	no
Traes_2DL_3854C431F	Traes_2DL_3854C431F	-	IWGSC_CSS_2DL_scaff_9890959:2372-3726	NRCPB-233	NRCPB-343	OK	0	1.7257	inf	#NAME?	0.0017	0.0647211	no
Traes_4DL_DBFA80979	Traes_4DL_DBFA80979	-	IWGSC_CSS_4DL_scaff_14335093:926-4224	NRCPB-233	NRCPB-343	OK	0	2.66612	inf	#NAME?	0.0017	0.0647211	no
Traes_4DS_7A0931693	Traes_4DS_7A0931693	-	4D:3690336-3695403	NRCPB-233	NRCPB-343	OK	0	1.57426	inf	#NAME?	0.0017	0.0647211	no
Traes_5DL_EF721546E	Traes_5DL_EF721546E	-	5D:44634433-44639342	NRCPB-233	NRCPB-343	OK	0	1.00529	inf	#NAME?	0.0017	0.0647211	no
Traes_6DS_CD2A1839B	Traes_6DS_CD2A1839B	-	6D:10083593-10084623	NRCPB-233	NRCPB-343	OK	0	1.56828	inf	#NAME?	0.0017	0.0647211	no
Traes_3DS_7CBDEA82A	Traes_3DS_7CBDEA82A	-	IWGSC_CSS_3DS_scaff_2040996:136-2610	NRCPB-233	NRCPB-343	OK	0	2.4163	inf	#NAME?	0.0017	0.0647211	no
Traes_4AL_73CEB0A2F	Traes_4AL_73CEB0A2F	-	4A:215187753-215188937	NRCPB-233	NRCPB-343	OK	0	1.15329	inf	#NAME?	0.0017	0.0647211	no
Traes_4DS_01BC2B2EA	Traes_4DS_01BC2B2EA	-	IWGSC_CSS_4DS_scaff_2286431:773-1007	NRCPB-233	NRCPB-343	OK	0	10.0234	inf	#NAME?	0.0017	0.0647211	no
Traes_5DL_F0D3764AE	Traes_5DL_F0D3764AE	-	5D:121936814-121938271	NRCPB-233	NRCPB-343	OK	0	1.47484	inf	#NAME?	0.0017	0.0647211	no
Traes_5DS_9BE354874	Traes_5DS_9BE354874	-	IWGSC_CSS_5DS_scaff_1500435:8-272	NRCPB-233	NRCPB-343	OK	0	8.07187	inf	#NAME?	0.0017	0.0647211	no
EPlTAEG00000008916	EPlTAEG00000008916	Plant_U3	7B:245134061-245134297	NRCPB-233	NRCPB-343	OK	41.4354	605.698	3.86966	3.34735	0.00175	0.0647211	no
Traes_2DL_08030A491	Traes_2DL_08030A491	-	2D:91997299-92000772	NRCPB-233	NRCPB-343	OK	0	1.96381	inf	#NAME?	0.00175	0.0647211	no
Traes_2DL_657D8B6A8	Traes_2DL_657D8B6A8	-	IWGSC_CSS_2DL_scaff_8915226:0-266	NRCPB-233	NRCPB-343	OK	0	7.08285	inf	#NAME?	0.00175	0.0647211	no
Traes_2DS_ABAA92C8B	Traes_2DS_ABAA92C8B	-	2D:6903451-6905182	NRCPB-233	NRCPB-343	OK	0	2.029	inf	#NAME?	0.00175	0.0647211	no
Traes_1AL_5830C381D	Traes_1AL_5830C381D	-	1A:222693511-222694087	NRCPB-233	NRCPB-343	OK	0	2.36479	inf	#NAME?	0.00175	0.0647211	no
Traes_1DS_BD097C5E1	Traes_1DS_BD097C5E1	-	1D:12331006-12332211	NRCPB-233	NRCPB-343	OK	0	1.12012	inf	#NAME?	0.00175	0.0647211	no
Traes_2BL_E3C1E6450	Traes_2BL_E3C1E6450	-	2B:305837556-305839444	NRCPB-233	NRCPB-343	OK	0	1.06793	inf	#NAME?	0.00175	0.0647211	no
Traes_3DL_01383BD6A	Traes_3DL_01383BD6A	-	IWGSC_CSS_3DL_scaff_5889027:0-888	NRCPB-233	NRCPB-343	OK	0	2.61179	inf	#NAME?	0.00175	0.0647211	no
Traes_3DL_DF0F62A20	Traes_3DL_DF0F62A20	-	IWGSC_CSS_3DL_scaff_426584:0-297	NRCPB-233	NRCPB-343	OK	0	5.9061	inf	#NAME?	0.00175	0.0647211	no
Traes_4DL_341830EFF	Traes_4DL_341830EFF	-	IWGSC_CSS_4DL_scaff_14459193:1323-3074	NRCPB-233	NRCPB-343	OK	0	1.31567	inf	#NAME?	0.00175	0.0647211	no
Traes_4DS_E2055C83D	Traes_4DS_E2055C83D	-	4D:45390171-45391119	NRCPB-233	NRCPB-343	OK	0	1.47041	inf	#NAME?	0.00175	0.0647211	no
Traes_5DL_F8418DFFD	Traes_5DL_F8418DFFD	-	5D:51192228-51194064	NRCPB-233	NRCPB-343	OK	0	1.25133	inf	#NAME?	0.00175	0.0647211	no
Traes_6BS_E6687F4BF	Traes_6BS_E6687F4BF	-	IWGSC_CSS_6BS_scaff_2899625:274-2700	NRCPB-233	NRCPB-343	OK	0	1.00824	inf	#NAME?	0.00175	0.0647211	no
Traes_6DL_6B9E973BD	Traes_6DL_6B9E973BD	-	IWGSC_CSS_6DL_scaff_3305327:1-396	NRCPB-233	NRCPB-343	OK	0	5.87459	inf	#NAME?	0.00175	0.0647211	no
Traes_3DL_67169C792	Traes_3DL_67169C792	-	IWGSC_CSS_3DL_scaff_6903181:0-1059	NRCPB-233	NRCPB-343	OK	0	1.16028	inf	#NAME?	0.00175	0.0647211	no
Traes_3DL_B504C6F7F	Traes_3DL_B504C6F7F	-	IWGSC_CSS_3DL_scaff_6814166:815-1987	NRCPB-233	NRCPB-343	OK	0	1.322	inf	#NAME?	0.00175	0.0647211	no
Traes_3DL_E1D9E1D0B	Traes_3DL_E1D9E1D0B	-	IWGSC_CSS_3DL_scaff_1696135:2-304	NRCPB-233	NRCPB-343	OK	0	5.75186	inf	#NAME?	0.00175	0.0647211	no
Traes_3DS_F9F3AA9B5	Traes_3DS_F9F3AA9B5	-	3D:6786136-6788161	NRCPB-233	NRCPB-343	OK	0	2.08277	inf	#NAME?	0.00175	0.0647211	no
EPlTAEG00000003459	EPlTAEG00000003459	28S_rRNA	5D:7335630-7339464	NRCPB-233	NRCPB-343	OK	3.86146	508.07	7.03973	4.71869	0.00185	0.0647211	no
Traes_4DS_C2E603176	Traes_4DS_C2E603176	-	IWGSC_CSS_4DS_scaff_2273651:2125-4975	NRCPB-233	NRCPB-343	OK	1.20025	79.6339	6.05197	4.37957	0.00185	0.0647211	no
Traes_1AL_723984393	Traes_1AL_723984393	-	1A:38919222-38919868	NRCPB-233	NRCPB-343	OK	0	1.92706	inf	#NAME?	0.0019	0.0647211	no
Traes_1DL_65C32A51A	Traes_1DL_65C32A51A	-	IWGSC_CSS_1DL_scaff_1596783:0-4034	NRCPB-233	NRCPB-343	OK	0	1.41055	inf	#NAME?	0.0019	0.0647211	no
Traes_1AS_D5913ACDC	Traes_1AS_D5913ACDC	-	IWGSC_CSS_1AS_scaff_2164790:767-1646	NRCPB-233	NRCPB-343	OK	0	1.50305	inf	#NAME?	0.0019	0.0647211	no
Traes_1DS_26E6C748F	Traes_1DS_26E6C748F	-	IWGSC_CSS_1DS_scaff_1914012:0-780	NRCPB-233	NRCPB-343	OK	0	1.88825	inf	#NAME?	0.0019	0.0647211	no
Traes_2DL_B574C3BD1	Traes_2DL_B574C3BD1	-	2D:139342697-139344779	NRCPB-233	NRCPB-343	OK	0	1.76847	inf	#NAME?	0.0019	0.0647211	no
Traes_3DL_E7C587AD7	Traes_3DL_E7C587AD7	-	3D:78125144-78127730	NRCPB-233	NRCPB-343	OK	0	1.64705	inf	#NAME?	0.0019	0.0647211	no
Traes_3DS_5CB9917ED	Traes_3DS_5CB9917ED	-	IWGSC_CSS_3DS_scaff_1960883:37-1081	NRCPB-233	NRCPB-343	OK	0	1.34612	inf	#NAME?	0.0019	0.0647211	no
Traes_5DL_B4FD479FB	Traes_5DL_B4FD479FB	-	IWGSC_CSS_5DL_scaff_4605320:512-1618	NRCPB-233	NRCPB-343	OK	0	1.03639	inf	#NAME?	0.0019	0.0647211	no
Traes_5DS_026836070	Traes_5DS_026836070	-	IWGSC_CSS_5DS_scaff_2749981:1746-3795	NRCPB-233	NRCPB-343	OK	0	1.61103	inf	#NAME?	0.0019	0.0647211	no
Traes_5DS_A6452E33E	Traes_5DS_A6452E33E	-	5D:14635382-14638623	NRCPB-233	NRCPB-343	OK	0	1.35853	inf	#NAME?	0.0019	0.0647211	no
Traes_7DL_0FFDD50EE	Traes_7DL_0FFDD50EE	-	7D:65235006-65236569	NRCPB-233	NRCPB-343	OK	0	4.5789	inf	#NAME?	0.0019	0.0647211	no
Traes_3DL_4B5CE8DB2	Traes_3DL_4B5CE8DB2	-	IWGSC_CSS_3DL_scaff_2911480:0-326	NRCPB-233	NRCPB-343	OK	0	4.79154	inf	#NAME?	0.0019	0.0647211	no
Traes_3DS_CF98F192C	Traes_3DS_CF98F192C	-	IWGSC_CSS_3DS_scaff_1455821:0-2638	NRCPB-233	NRCPB-343	OK	0	2.5642	inf	#NAME?	0.0019	0.0647211	no
Traes_4DL_8C6108857	Traes_4DL_8C6108857	-	4D:97014331-97016679	NRCPB-233	NRCPB-343	OK	0	1.12452	inf	#NAME?	0.0019	0.0647211	no
Traes_4DL_FFDC612D7	Traes_4DL_FFDC612D7	-	IWGSC_CSS_4DL_scaff_14426168:1122-2374	NRCPB-233	NRCPB-343	OK	0	1.78995	inf	#NAME?	0.0019	0.0647211	no
Traes_5DL_BB69EAD36	Traes_5DL_BB69EAD36	-	5D:59510711-59511598	NRCPB-233	NRCPB-343	OK	0	1.90218	inf	#NAME?	0.0019	0.0647211	no
TRAES3BF010800030CFD_g	TRAES3BF010800030CFD_g	-	3B:697810804-697815504	NRCPB-233	NRCPB-343	OK	0	1.45566	inf	#NAME?	0.00195	0.0647211	no
Traes_1BL_D16F17146	Traes_1BL_D16F17146	-	IWGSC_CSS_1BL_scaff_3892785:2-346	NRCPB-233	NRCPB-343	OK	0	3.39012	inf	#NAME?	0.00195	0.0647211	no
Traes_1DL_BD26117A3	Traes_1DL_BD26117A3	-	IWGSC_CSS_1DL_scaff_2243274:6574-7538	NRCPB-233	NRCPB-343	OK	0	2.00578	inf	#NAME?	0.00195	0.0647211	no
Traes_2DL_8F186E758	Traes_2DL_8F186E758	-	IWGSC_CSS_2DL_scaff_9767260:62-634	NRCPB-233	NRCPB-343	OK	0	2.10733	inf	#NAME?	0.00195	0.0647211	no
Traes_2DL_C4044E405	Traes_2DL_C4044E405	-	IWGSC_CSS_2DL_scaff_3199678:1-380	NRCPB-233	NRCPB-343	OK	0	2.94786	inf	#NAME?	0.00195	0.0647211	no
Traes_2DS_2A2A2C715	Traes_2DS_2A2A2C715	-	IWGSC_CSS_2DS_scaff_5321908:0-685	NRCPB-233	NRCPB-343	OK	0	1.37708	inf	#NAME?	0.00195	0.0647211	no
Traes_1DL_75640C5B1	Traes_1DL_75640C5B1	-	1D:84871537-84873355	NRCPB-233	NRCPB-343	OK	0	1.24094	inf	#NAME?	0.00195	0.0647211	no
Traes_1DS_C3F67FDFB	Traes_1DS_C3F67FDFB	-	1D:5006322-5007217	NRCPB-233	NRCPB-343	OK	0	1.14235	inf	#NAME?	0.00195	0.0647211	no
Traes_2DL_6FCEC8D0D	Traes_2DL_6FCEC8D0D	-	2D:28147509-28151776	NRCPB-233	NRCPB-343	OK	0	1.02401	inf	#NAME?	0.00195	0.0647211	no
Traes_2DL_8A131C530	Traes_2DL_8A131C530	-	IWGSC_CSS_2DL_scaff_9908591:1-797	NRCPB-233	NRCPB-343	OK	0	1.66044	inf	#NAME?	0.00195	0.0647211	no
Traes_2DL_AD551D884	Traes_2DL_AD551D884	-	2D:142714306-142715870	NRCPB-233	NRCPB-343	OK	0	2.19507	inf	#NAME?	0.00195	0.0647211	no
Traes_2DL_AD7E05ED5	Traes_2DL_AD7E05ED5	-	IWGSC_CSS_2DL_scaff_9774589:0-607	NRCPB-233	NRCPB-343	OK	0	1.59352	inf	#NAME?	0.00195	0.0647211	no
Traes_2DS_241377D05	Traes_2DS_241377D05	-	IWGSC_CSS_2DS_scaff_5353158:4-1634	NRCPB-233	NRCPB-343	OK	0	1.41654	inf	#NAME?	0.00195	0.0647211	no
Traes_3DL_940A89913	Traes_3DL_940A89913	-	3D:39786409-39787196	NRCPB-233	NRCPB-343	OK	0	1.16937	inf	#NAME?	0.00195	0.0647211	no
Traes_3DS_D07CB0B33	Traes_3DS_D07CB0B33	-	IWGSC_CSS_3DS_scaff_7063:173-730	NRCPB-233	NRCPB-343	OK	0	3.0739	inf	#NAME?	0.00195	0.0647211	no
Traes_4DL_B53A5F9BF	Traes_4DL_B53A5F9BF	-	IWGSC_CSS_4DL_scaff_14335475:169-618	NRCPB-233	NRCPB-343	OK	0	6.06262	inf	#NAME?	0.00195	0.0647211	no
Traes_5AS_10F5A686B	Traes_5AS_10F5A686B	-	IWGSC_CSS_5AS_scaff_1548422:4078-4604	NRCPB-233	NRCPB-343	OK	0	1.90434	inf	#NAME?	0.00195	0.0647211	no
Traes_5DL_9FA4A6AE2	Traes_5DL_9FA4A6AE2	-	IWGSC_CSS_5DL_scaff_4599766:1554-2330	NRCPB-233	NRCPB-343	OK	0	1.18871	inf	#NAME?	0.00195	0.0647211	no
Traes_6DL_F19B51AC5	Traes_6DL_F19B51AC5	-	6D:47820778-47822952	NRCPB-233	NRCPB-343	OK	0	1.13416	inf	#NAME?	0.00195	0.0647211	no
Traes_7DS_017DF0A27	Traes_7DS_017DF0A27	-	IWGSC_CSS_7DS_scaff_3927553:87-641	NRCPB-233	NRCPB-343	OK	0	1.78405	inf	#NAME?	0.00195	0.0647211	no
Traes_3DL_E5EE243B0	Traes_3DL_E5EE243B0	-	IWGSC_CSS_3DL_scaff_6867749:0-468	NRCPB-233	NRCPB-343	OK	0	2.94786	inf	#NAME?	0.00195	0.0647211	no
Traes_3DS_1134F04B7	Traes_3DS_1134F04B7	-	IWGSC_CSS_3DS_scaff_1500007:3-328	NRCPB-233	NRCPB-343	OK	0	3.69065	inf	#NAME?	0.00195	0.0647211	no
Traes_3DS_58F6BFAD4	Traes_3DS_58F6BFAD4	-	IWGSC_CSS_3DS_scaff_2551702:230-1755	NRCPB-233	NRCPB-343	OK	0	1.20318	inf	#NAME?	0.00195	0.0647211	no
Traes_4AL_8D5E509B9	Traes_4AL_8D5E509B9	-	IWGSC_CSS_4AL_scaff_7134713:503-882	NRCPB-233	NRCPB-343	OK	0	2.94786	inf	#NAME?	0.00195	0.0647211	no
Traes_4DL_D45EA2CF0	Traes_4DL_D45EA2CF0	-	4D:78156857-78158655	NRCPB-233	NRCPB-343	OK	0	1.05544	inf	#NAME?	0.00195	0.0647211	no
Traes_5BL_7B8B34C59	Traes_5BL_7B8B34C59	-	IWGSC_CSS_5BL_scaff_10922616:1541-1785	NRCPB-233	NRCPB-343	OK	0	5.9271	inf	#NAME?	0.00195	0.0647211	no
Traes_5DL_05CD500AF	Traes_5DL_05CD500AF	-	5D:85948967-85950321	NRCPB-233	NRCPB-343	OK	0	1.68162	inf	#NAME?	0.00195	0.0647211	no
Traes_5DL_9D5B8442D	Traes_5DL_9D5B8442D	-	5D:129379207-129380381	NRCPB-233	NRCPB-343	OK	0	1.19953	inf	#NAME?	0.00195	0.0647211	no
Traes_5DL_ACCD93448	Traes_5DL_ACCD93448	-	IWGSC_CSS_5DL_scaff_4606371:464-3266	NRCPB-233	NRCPB-343	OK	0	1.23512	inf	#NAME?	0.00195	0.0647211	no
Traes_6AL_EE67ADCBF	Traes_6AL_EE67ADCBF	-	6A:207320811-207321379	NRCPB-233	NRCPB-343	OK	0	9.96334	inf	#NAME?	0.00195	0.0647211	no
Traes_7DS_C22C5B2BB	Traes_7DS_C22C5B2BB	-	IWGSC_CSS_7DS_scaff_495623:0-500	NRCPB-233	NRCPB-343	OK	0	2.95889	inf	#NAME?	0.00195	0.0647211	no
Traes_7DS_E63D352B8	Traes_7DS_E63D352B8	-	7D:13801283-13803532	NRCPB-233	NRCPB-343	OK	0	1.06683	inf	#NAME?	0.00195	0.0647211	no
Traes_1DS_4426B6725	Traes_1DS_4426B6725	-	IWGSC_CSS_1DS_scaff_1894798:235-2585	NRCPB-233	NRCPB-343	OK	7.97668	980.722	6.94191	4.68129	0.002	0.0647211	no
TRAES3BF060600210CFD_g	TRAES3BF060600210CFD_g	-	3B:1330885-1334540	NRCPB-233	NRCPB-343	OK	0	1.06992	inf	#NAME?	0.00205	0.0647211	no
Traes_1DL_36A467CF8	Traes_1DL_36A467CF8	-	IWGSC_CSS_1DL_scaff_2120426:2483-3133	NRCPB-233	NRCPB-343	OK	0	1.86583	inf	#NAME?	0.00205	0.0647211	no
Traes_2AL_F56CE23631	Traes_2AL_F56CE23631	-	2A:229501639-229502613	NRCPB-233	NRCPB-343	OK	0	1.63642	inf	#NAME?	0.00205	0.0647211	no
Traes_2DL_869D9AD06	Traes_2DL_869D9AD06	-	IWGSC_CSS_2DL_scaff_9898085:1318-2227	NRCPB-233	NRCPB-343	OK	0	1.3544	inf	#NAME?	0.00205	0.0647211	no
Traes_2DS_3091F29FD	Traes_2DS_3091F29FD	-	IWGSC_CSS_2DS_scaff_5318361:2-835	NRCPB-233	NRCPB-343	OK	0	1.28082	inf	#NAME?	0.00205	0.0647211	no
Traes_2DS_6BFAA38F7	Traes_2DS_6BFAA38F7	-	2D:7233030-7233824	NRCPB-233	NRCPB-343	OK	0	1.40514	inf	#NAME?	0.00205	0.0647211	no
Traes_2DS_C866A54F1	Traes_2DS_C866A54F1	-	IWGSC_CSS_2DS_scaff_5341027:5899-7422	NRCPB-233	NRCPB-343	OK	0	1.0984	inf	#NAME?	0.00205	0.0647211	no
Traes_3DL_0EE888A64	Traes_3DL_0EE888A64	-	IWGSC_CSS_3DL_scaff_6870534:562-2805	NRCPB-233	NRCPB-343	OK	0	1.19029	inf	#NAME?	0.00205	0.0647211	no
Traes_3DL_21D40DA5A	Traes_3DL_21D40DA5A	-	3D:89177278-89178039	NRCPB-233	NRCPB-343	OK	0	1.26901	inf	#NAME?	0.00205	0.0647211	no
Traes_1BL_CC9CF3F5F	Traes_1BL_CC9CF3F5F	-	1B:286251332-286253146	NRCPB-233	NRCPB-343	OK	0	1.02858	inf	#NAME?	0.00205	0.0647211	no
Traes_2DL_6EA6F8B2B	Traes_2DL_6EA6F8B2B	-	IWGSC_CSS_2DL_scaff_9765210:0-505	NRCPB-233	NRCPB-343	OK	0	3.05327	inf	#NAME?	0.00205	0.0647211	no
Traes_2DS_575A47AD8	Traes_2DS_575A47AD8	-	IWGSC_CSS_2DS_scaff_5336035:266-769	NRCPB-233	NRCPB-343	OK	0	2.65109	inf	#NAME?	0.00205	0.0647211	no
Traes_3DL_28EA835CA	Traes_3DL_28EA835CA	-	IWGSC_CSS_3DL_scaff_6910644:0-1869	NRCPB-233	NRCPB-343	OK	0	1.28082	inf	#NAME?	0.00205	0.0647211	no
Traes_3DS_315D8598E	Traes_3DS_315D8598E	-	IWGSC_CSS_3DS_scaff_1601161:1-388	NRCPB-233	NRCPB-343	OK	0	4.26929	inf	#NAME?	0.00205	0.0647211	no
Traes_3DL_604A0E478	Traes_3DL_604A0E478	-	3D:102581502-102582181	NRCPB-233	NRCPB-343	OK	0	1.79676	inf	#NAME?	0.00205	0.0647211	no
Traes_3DS_D718FF51C1	Traes_3DS_D718FF51C1	-	IWGSC_CSS_3DS_scaff_2598319:1370-1835	NRCPB-233	NRCPB-343	OK	18.7338	3990.68	7.73485	5.29746	0.00205	0.0647211	no
Traes_4BL_B075EFE84	Traes_4BL_B075EFE84	-	IWGSC_CSS_4BL_scaff_7032666:8697-10550	NRCPB-233	NRCPB-343	OK	0	1.83268	inf	#NAME?	0.00205	0.0647211	no
Traes_7BL_B6B941262	Traes_7BL_B6B941262	-	7B:239562860-239565691	NRCPB-233	NRCPB-343	OK	0	1.02602	inf	#NAME?	0.00205	0.0647211	no
Traes_7DL_50609FDAB	Traes_7DL_50609FDAB	-	7D:235205699-235211710	NRCPB-233	NRCPB-343	OK	4.06394	112.134	4.7862	3.92354	0.00205	0.0647211	no
Traes_7DS_1690B1EC2	Traes_7DS_1690B1EC2	-	7D:102262924-102264037	NRCPB-233	NRCPB-343	OK	0	1.10428	inf	#NAME?	0.00205	0.0647211	no
Traes_7DS_D4487B626	Traes_7DS_D4487B626	-	IWGSC_CSS_7DS_scaff_3964261:24-1306	NRCPB-233	NRCPB-343	OK	0	1.80068	inf	#NAME?	0.00205	0.0647211	no
Traes_3DS_20FD18F80	Traes_3DS_20FD18F80	-	IWGSC_CSS_3DS_scaff_1594701:0-624	NRCPB-233	NRCPB-343	OK	0	1.60773	inf	#NAME?	0.00205	0.0647211	no
Traes_3DS_F3B834F00	Traes_3DS_F3B834F00	-	IWGSC_CSS_3DS_scaff_367987:0-221	NRCPB-233	NRCPB-343	OK	0	7.45929	inf	#NAME?	0.00205	0.0647211	no
Traes_3DS_F49F1818D	Traes_3DS_F49F1818D	-	3D:84982571-84983281	NRCPB-233	NRCPB-343	OK	0	1.377	inf	#NAME?	0.00205	0.0647211	no
Traes_4BL_C31F68A42	Traes_4BL_C31F68A42	-	IWGSC_CSS_4BL_scaff_6913853:2-761	NRCPB-233	NRCPB-343	OK	0	1.46501	inf	#NAME?	0.00205	0.0647211	no
Traes_4BS_3A97309DD	Traes_4BS_3A97309DD	-	4B:9006184-9006910	NRCPB-233	NRCPB-343	OK	0	1.34119	inf	#NAME?	0.00205	0.0647211	no
Traes_5DL_A603924D5	Traes_5DL_A603924D5	-	5D:45028558-45030886	NRCPB-233	NRCPB-343	OK	0	1.11623	inf	#NAME?	0.00205	0.0647211	no
Traes_5DL_C3D0E3EFF	Traes_5DL_C3D0E3EFF	-	IWGSC_CSS_5DL_scaff_4587900:53-1489	NRCPB-233	NRCPB-343	OK	0	1.30513	inf	#NAME?	0.00205	0.0647211	no
EPlTAEG00000009576	EPlTAEG00000009576	snoZ223	6D:26840572-26840669	NRCPB-233	NRCPB-343	OK	0	210.051	inf	#NAME?	0.0021	0.0647211	no
TRAES3BF005400030CFD_g	TRAES3BF005400030CFD_g	-	3B:265155162-265158710	NRCPB-233	NRCPB-343	OK	0	1.04892	inf	#NAME?	0.0021	0.0647211	no
TRAES3BF058100120CFD_g	TRAES3BF058100120CFD_g	-	3B:89304137-89304922	NRCPB-233	NRCPB-343	OK	0	1.56761	inf	#NAME?	0.0021	0.0647211	no
TRAES3BF105400030CFD_g	TRAES3BF105400030CFD_g	-	3B:395230839-395231811	NRCPB-233	NRCPB-343	OK	0	1.03796	inf	#NAME?	0.0021	0.0647211	no
Traes_1DS_491B2F92A1	Traes_1DS_491B2F92A1	-	1D:5459619-5460580	NRCPB-233	NRCPB-343	OK	0	1.05138	inf	#NAME?	0.0021	0.0647211	no
Traes_2DL_C57674309	Traes_2DL_C57674309	-	2D:91634307-91637025	NRCPB-233	NRCPB-343	OK	0	1.05461	inf	#NAME?	0.0021	0.0647211	no
Traes_2DS_055D6BA7E	Traes_2DS_055D6BA7E	-	IWGSC_CSS_2DS_scaff_5324002:0-608	NRCPB-233	NRCPB-343	OK	0	2.17367	inf	#NAME?	0.0021	0.0647211	no
Traes_2DS_068B670F2	Traes_2DS_068B670F2	-	IWGSC_CSS_2DS_scaff_5343478:306-885	NRCPB-233	NRCPB-343	OK	0	1.90908	inf	#NAME?	0.0021	0.0647211	no
Traes_3DL_15FCB5A18	Traes_3DL_15FCB5A18	-	IWGSC_CSS_3DL_scaff_6852109:0-440	NRCPB-233	NRCPB-343	OK	0	8.95734	inf	#NAME?	0.0021	0.0647211	no
Traes_3DL_4544FA87D	Traes_3DL_4544FA87D	-	3D:106781270-106782817	NRCPB-233	NRCPB-343	OK	0	12.6111	inf	#NAME?	0.0021	0.0647211	no
TRAES3BF011100110CFD_g	TRAES3BF011100110CFD_g	-	3B:476994951-476996162	NRCPB-233	NRCPB-343	OK	0	1.33331	inf	#NAME?	0.0021	0.0647211	no
Traes_1BL_B3E9FF048	Traes_1BL_B3E9FF048	-	1B:160656031-160657165	NRCPB-233	NRCPB-343	OK	0	2.23553	inf	#NAME?	0.0021	0.0647211	no
Traes_1DL_1C2565F40	Traes_1DL_1C2565F40	-	1D:83945157-83946541	NRCPB-233	NRCPB-343	OK	0	3.89621	inf	#NAME?	0.0021	0.0647211	no
Traes_1DL_67F906CDA	Traes_1DL_67F906CDA	-	1D:115503224-115505484	NRCPB-233	NRCPB-343	OK	0	1.27296	inf	#NAME?	0.0021	0.0647211	no
Traes_1DL_D25CDC57D	Traes_1DL_D25CDC57D	-	1D:102634031-102635087	NRCPB-233	NRCPB-343	OK	0	2.37266	inf	#NAME?	0.0021	0.0647211	no
Traes_2BS_24FFAB957	Traes_2BS_24FFAB957	-	IWGSC_CSS_2BS_scaff_5242814:4534-5058	NRCPB-233	NRCPB-343	OK	0	2.24635	inf	#NAME?	0.0021	0.0647211	no
Traes_2DL_62CCD602F	Traes_2DL_62CCD602F	-	2D:93410937-93413904	NRCPB-233	NRCPB-343	OK	0	1.1415	inf	#NAME?	0.0021	0.0647211	no
Traes_2DL_6544D468B	Traes_2DL_6544D468B	-	IWGSC_CSS_2DL_scaff_3440207:0-226	NRCPB-233	NRCPB-343	OK	0	27.3347	inf	#NAME?	0.0021	0.0647211	no
Traes_2DL_A6FD965C5	Traes_2DL_A6FD965C5	-	IWGSC_CSS_2DL_scaff_9909074:2939-3902	NRCPB-233	NRCPB-343	OK	0	1.04892	inf	#NAME?	0.0021	0.0647211	no
Traes_2DL_E95F6023E	Traes_2DL_E95F6023E	-	IWGSC_CSS_2DL_scaff_9726524:0-378	NRCPB-233	NRCPB-343	OK	0	3.47348	inf	#NAME?	0.0021	0.0647211	no
Traes_2DS_69A1258B7	Traes_2DS_69A1258B7	-	IWGSC_CSS_2DS_scaff_5325740:16900-20265	NRCPB-233	NRCPB-343	OK	0	1.22916	inf	#NAME?	0.0021	0.0647211	no
Traes_2DS_AF9289354	Traes_2DS_AF9289354	-	2D:70629060-70629705	NRCPB-233	NRCPB-343	OK	0	3.72429	inf	#NAME?	0.0021	0.0647211	no
Traes_2DS_C117A7092	Traes_2DS_C117A7092	-	IWGSC_CSS_2DS_scaff_5331816:32-1258	NRCPB-233	NRCPB-343	OK	0	1.09569	inf	#NAME?	0.0021	0.0647211	no
Traes_3DL_24BB937CF	Traes_3DL_24BB937CF	-	3D:90126313-90130157	NRCPB-233	NRCPB-343	OK	0	1.63949	inf	#NAME?	0.0021	0.0647211	no
Traes_3DL_64BF1EBCA	Traes_3DL_64BF1EBCA	-	3D:31780792-31786689	NRCPB-233	NRCPB-343	OK	1.11382	15.847	3.83062	3.30483	0.0021	0.0647211	no
Traes_3DL_B8D90369B	Traes_3DL_B8D90369B	-	IWGSC_CSS_3DL_scaff_6920209:217-1824	NRCPB-233	NRCPB-343	OK	0	1.30074	inf	#NAME?	0.0021	0.0647211	no
Traes_3DS_228D723E9	Traes_3DS_228D723E9	-	IWGSC_CSS_3DS_scaff_2585749:1-690	NRCPB-233	NRCPB-343	OK	0	2.25728	inf	#NAME?	0.0021	0.0647211	no
Traes_5DL_26434784A	Traes_5DL_26434784A	-	5D:159479879-159480629	NRCPB-233	NRCPB-343	OK	0	1.4522	inf	#NAME?	0.0021	0.0647211	no
Traes_5DL_2A935A14B	Traes_5DL_2A935A14B	-	5D:102148221-102148857	NRCPB-233	NRCPB-343	OK	0	1.70191	inf	#NAME?	0.0021	0.0647211	no
Traes_6BS_AEF9F3C00	Traes_6BS_AEF9F3C00	-	IWGSC_CSS_6BS_scaff_457924:1-2432	NRCPB-233	NRCPB-343	OK	0	1.17257	inf	#NAME?	0.0021	0.0647211	no
Traes_6DL_BA5FBFD7E	Traes_6DL_BA5FBFD7E	-	6D:171286958-171287839	NRCPB-233	NRCPB-343	OK	0	3.38483	inf	#NAME?	0.0021	0.0647211	no
Traes_7BL_61F986B6B	Traes_7BL_61F986B6B	-	7B:123902490-123904219	NRCPB-233	NRCPB-343	OK	0	1.24732	inf	#NAME?	0.0021	0.0647211	no
Traes_7DL_EC875DB5D	Traes_7DL_EC875DB5D	-	7D:119183684-119185601	NRCPB-233	NRCPB-343	OK	0	1.14998	inf	#NAME?	0.0021	0.0647211	no
Traes_7DS_380AC22D6	Traes_7DS_380AC22D6	-	IWGSC_CSS_7DS_scaff_3922154:5302-6891	NRCPB-233	NRCPB-343	OK	0	1.07913	inf	#NAME?	0.0021	0.0647211	no
Traes_3DL_F4962E8FC	Traes_3DL_F4962E8FC	-	3D:93428047-93428891	NRCPB-233	NRCPB-343	OK	0	1.26603	inf	#NAME?	0.0021	0.0647211	no
Traes_3DS_33A4ECE66	Traes_3DS_33A4ECE66	-	IWGSC_CSS_3DS_scaff_306915:1-693	NRCPB-233	NRCPB-343	OK	0	1.5971	inf	#NAME?	0.0021	0.0647211	no
Traes_3DS_548CB6620	Traes_3DS_548CB6620	-	3D:134159-135860	NRCPB-233	NRCPB-343	OK	0	1.34985	inf	#NAME?	0.0021	0.0647211	no
Traes_3DS_F73ACCBEE	Traes_3DS_F73ACCBEE	-	IWGSC_CSS_3DS_scaff_2590793:8-675	NRCPB-233	NRCPB-343	OK	0	1.66888	inf	#NAME?	0.0021	0.0647211	no
Traes_3DS_FA711EBA2	Traes_3DS_FA711EBA2	-	IWGSC_CSS_3DS_scaff_2593443:3-2161	NRCPB-233	NRCPB-343	OK	0	1.41458	inf	#NAME?	0.0021	0.0647211	no
Traes_4DL_7CF2936BF	Traes_4DL_7CF2936BF	-	4D:18825915-18826723	NRCPB-233	NRCPB-343	OK	0	1.57542	inf	#NAME?	0.0021	0.0647211	no
Traes_4DL_C647BF85D	Traes_4DL_C647BF85D	-	4D:25248735-25250666	NRCPB-233	NRCPB-343	OK	0	1.03197	inf	#NAME?	0.0021	0.0647211	no
Traes_4DS_2EA7002F2	Traes_4DS_2EA7002F2	-	4D:23048164-23048594	NRCPB-233	NRCPB-343	OK	0	8.45767	inf	#NAME?	0.0021	0.0647211	no
Traes_4DS_A091B052F	Traes_4DS_A091B052F	-	4D:24396830-24398127	NRCPB-233	NRCPB-343	OK	0	1.18371	inf	#NAME?	0.0021	0.0647211	no
Traes_5AS_381655EE4	Traes_5AS_381655EE4	-	IWGSC_CSS_5AS_scaff_1547976:5506-6300	NRCPB-233	NRCPB-343	OK	0	1.35868	inf	#NAME?	0.0021	0.0647211	no
Traes_5DL_671F01ADE	Traes_5DL_671F01ADE	-	5D:153476271-153477137	NRCPB-233	NRCPB-343	OK	0	1.18363	inf	#NAME?	0.0021	0.0647211	no
Traes_5DL_84B58D2FF	Traes_5DL_84B58D2FF	-	5D:138992627-138993077	NRCPB-233	NRCPB-343	OK	0	2.73633	inf	#NAME?	0.0021	0.0647211	no
Traes_5DS_4EBE5360A	Traes_5DS_4EBE5360A	-	5D:76056906-76057191	NRCPB-233	NRCPB-343	OK	0	5.32594	inf	#NAME?	0.0021	0.0647211	no
Traes_6AS_FC9E9843D	Traes_6AS_FC9E9843D	-	6A:104417191-104420161	NRCPB-233	NRCPB-343	OK	0	1.49788	inf	#NAME?	0.0021	0.0647211	no
Traes_6BS_E323ECAC1	Traes_6BS_E323ECAC1	-	IWGSC_CSS_6BS_scaff_3044944:279-736	NRCPB-233	NRCPB-343	OK	0	5.21837	inf	#NAME?	0.0021	0.0647211	no
Traes_6BS_E986BF859	Traes_6BS_E986BF859	-	IWGSC_CSS_6BS_scaff_2999451:210-630	NRCPB-233	NRCPB-343	OK	0	3.00176	inf	#NAME?	0.0021	0.0647211	no
Traes_6DL_17FB6CE15	Traes_6DL_17FB6CE15	-	6D:111308358-111309287	NRCPB-233	NRCPB-343	OK	0	1.18993	inf	#NAME?	0.0021	0.0647211	no
Traes_7DL_7838787DC	Traes_7DL_7838787DC	-	7D:74761044-74763088	NRCPB-233	NRCPB-343	OK	0	1.3219	inf	#NAME?	0.0021	0.0647211	no
Traes_7DL_BD2B4E6ED	Traes_7DL_BD2B4E6ED	-	7D:170603497-170605551	NRCPB-233	NRCPB-343	OK	0	1.71169	inf	#NAME?	0.0021	0.0647211	no
Traes_7DL_CB2751EB7	Traes_7DL_CB2751EB7	-	IWGSC_CSS_7DL_scaff_3389645:4585-5300	NRCPB-233	NRCPB-343	OK	0	1.53631	inf	#NAME?	0.0021	0.0647211	no
TRAES3BF042100160CFD_g	TRAES3BF042100160CFD_g	-	3B:377424679-377426748	NRCPB-233	NRCPB-343	OK	0	1.10757	inf	#NAME?	0.00215	0.0647211	no
Traes_1AL_504484416	Traes_1AL_504484416	-	1A:39072800-39073877	NRCPB-233	NRCPB-343	OK	0	1.03192	inf	#NAME?	0.00215	0.0647211	no
Traes_2DS_3E9D39E14	Traes_2DS_3E9D39E14	-	IWGSC_CSS_2DS_scaff_5323884:75-4168	NRCPB-233	NRCPB-343	OK	0	1.06045	inf	#NAME?	0.00215	0.0647211	no
Traes_2DS_64CDAC3E3	Traes_2DS_64CDAC3E3	-	2D:21773298-21775588	NRCPB-233	NRCPB-343	OK	0	2.28032	inf	#NAME?	0.00215	0.0647211	no
Traes_2AS_EE549925C	Traes_2AS_EE549925C	-	2A:154763262-154764541	NRCPB-233	NRCPB-343	OK	0	1.08704	inf	#NAME?	0.00215	0.0647211	no
Traes_2DL_D9768699E	Traes_2DL_D9768699E	-	IWGSC_CSS_2DL_scaff_9842429:73-724	NRCPB-233	NRCPB-343	OK	0	5.15873	inf	#NAME?	0.00215	0.0647211	no
Traes_2DS_15F511161	Traes_2DS_15F511161	-	2D:48388016-48389799	NRCPB-233	NRCPB-343	OK	0	1.44452	inf	#NAME?	0.00215	0.0647211	no
Traes_2DS_F9046EDBB	Traes_2DS_F9046EDBB	-	IWGSC_CSS_2DS_scaff_5337320:11-1235	NRCPB-233	NRCPB-343	OK	0	1.27627	inf	#NAME?	0.00215	0.0647211	no
Traes_3DL_25BEB4D80	Traes_3DL_25BEB4D80	-	3D:116407822-116408634	NRCPB-233	NRCPB-343	OK	0	1.42187	inf	#NAME?	0.00215	0.0647211	no
Traes_3DS_E1D275C81	Traes_3DS_E1D275C81	-	3D:5784916-5785510	NRCPB-233	NRCPB-343	OK	0	2.06327	inf	#NAME?	0.00215	0.0647211	no
Traes_4AL_2084BDDB5	Traes_4AL_2084BDDB5	-	IWGSC_CSS_4AL_scaff_4081225:64-725	NRCPB-233	NRCPB-343	OK	0	2.88794	inf	#NAME?	0.00215	0.0647211	no
Traes_4AL_D1B99269E	Traes_4AL_D1B99269E	-	IWGSC_CSS_4AL_scaff_7110903:5293-7284	NRCPB-233	NRCPB-343	OK	0	1.00488	inf	#NAME?	0.00215	0.0647211	no
Traes_4DL_FFD22A8D7	Traes_4DL_FFD22A8D7	-	4D:111366060-111369648	NRCPB-233	NRCPB-343	OK	0	1.39015	inf	#NAME?	0.00215	0.0647211	no
Traes_4DS_D21EF1607	Traes_4DS_D21EF1607	-	4D:58378058-58379081	NRCPB-233	NRCPB-343	OK	0	1.81534	inf	#NAME?	0.00215	0.0647211	no
Traes_5DL_5FCF0AFAC	Traes_5DL_5FCF0AFAC	-	5D:133723563-133724153	NRCPB-233	NRCPB-343	OK	0	2.08049	inf	#NAME?	0.00215	0.0647211	no
Traes_7DL_7BB5D3468	Traes_7DL_7BB5D3468	-	7D:218052179-218055189	NRCPB-233	NRCPB-343	OK	0	1.24131	inf	#NAME?	0.00215	0.0647211	no
Traes_7DL_F4DA4EB03	Traes_7DL_F4DA4EB03	-	7D:228398416-228401480	NRCPB-233	NRCPB-343	OK	0	1.02344	inf	#NAME?	0.00215	0.0647211	no
Traes_7DS_214FB356C	Traes_7DS_214FB356C	-	IWGSC_CSS_7DS_scaff_3880389:28-2123	NRCPB-233	NRCPB-343	OK	0	1.54766	inf	#NAME?	0.00215	0.0647211	no
Traes_7DS_ADBEEEC10	Traes_7DS_ADBEEEC10	-	IWGSC_CSS_7DS_scaff_3932817:14-1578	NRCPB-233	NRCPB-343	OK	0	1.5056	inf	#NAME?	0.00215	0.0647211	no
Traes_4DL_AD678DAD3	Traes_4DL_AD678DAD3	-	4D:117515865-117519273	NRCPB-233	NRCPB-343	OK	0	1.21411	inf	#NAME?	0.00215	0.0647211	no
Traes_6DS_02C01B7541	Traes_6DS_02C01B7541	-	6D:76022293-76022927	NRCPB-233	NRCPB-343	OK	0	1.90554	inf	#NAME?	0.00215	0.0647211	no
TRAES3BF072300220CFD_g	TRAES3BF072300220CFD_g	-	3B:701769758-701770600	NRCPB-233	NRCPB-343	OK	0	7.57929	inf	#NAME?	0.00225	0.0653709	no
TRAES3BF080700070CFD_g	TRAES3BF080700070CFD_g	-	3B:146086848-146087337	NRCPB-233	NRCPB-343	OK	0	2.73804	inf	#NAME?	0.00225	0.0653709	no
Traes_2DL_772CD7594	Traes_2DL_772CD7594	-	IWGSC_CSS_2DL_scaff_5259651:2324-4927	NRCPB-233	NRCPB-343	OK	0	1.20591	inf	#NAME?	0.00225	0.0653709	no
Traes_2DS_698DAD811	Traes_2DS_698DAD811	-	2D:10249257-10252154	NRCPB-233	NRCPB-343	OK	0	1.13192	inf	#NAME?	0.00225	0.0653709	no
Traes_3AL_B4B869A3C	Traes_3AL_B4B869A3C	-	IWGSC_CSS_3AL_scaff_2468559:1-311	NRCPB-233	NRCPB-343	OK	0	3.79577	inf	#NAME?	0.00225	0.0653709	no
Traes_1DL_8EFC66733	Traes_1DL_8EFC66733	-	1D:99592300-99594071	NRCPB-233	NRCPB-343	OK	4.72368	61.6463	3.70603	3.20223	0.00225	0.0653709	no
Traes_1DS_997467221	Traes_1DS_997467221	-	1D:929215-929740	NRCPB-233	NRCPB-343	OK	0	3.97516	inf	#NAME?	0.00225	0.0653709	no
Traes_2DL_C88D1A741	Traes_2DL_C88D1A741	-	2D:28927892-28928403	NRCPB-233	NRCPB-343	OK	0	2.57056	inf	#NAME?	0.00225	0.0653709	no
Traes_2DS_93A843927	Traes_2DS_93A843927	-	IWGSC_CSS_2DS_scaff_4538766:7-540	NRCPB-233	NRCPB-343	OK	0	3.38793	inf	#NAME?	0.00225	0.0653709	no
Traes_3AS_FFD1E6999	Traes_3AS_FFD1E6999	-	IWGSC_CSS_3AS_scaff_3279070:0-419	NRCPB-233	NRCPB-343	OK	0	2.45381	inf	#NAME?	0.00225	0.0653709	no
Traes_5DL_BBD507BB8	Traes_5DL_BBD507BB8	-	5D:131846369-131847887	NRCPB-233	NRCPB-343	OK	0	1.39493	inf	#NAME?	0.00225	0.0653709	no
Traes_6DS_D3AE1781A	Traes_6DS_D3AE1781A	-	6D:24893001-24895498	NRCPB-233	NRCPB-343	OK	0	1.03724	inf	#NAME?	0.00225	0.0653709	no
Traes_6DS_D4EB7CC5A	Traes_6DS_D4EB7CC5A	-	6D:59794102-59796838	NRCPB-233	NRCPB-343	OK	0	1.32181	inf	#NAME?	0.00225	0.0653709	no
Traes_7DS_01A0AF589	Traes_7DS_01A0AF589	-	7D:5690189-5693618	NRCPB-233	NRCPB-343	OK	0	1.31036	inf	#NAME?	0.00225	0.0653709	no
Traes_7DS_DA78DB101	Traes_7DS_DA78DB101	-	7D:153178654-153179007	NRCPB-233	NRCPB-343	OK	0	3.12228	inf	#NAME?	0.00225	0.0653709	no
Traes_3DS_726EBDEDB	Traes_3DS_726EBDEDB	-	3D:7069524-7070836	NRCPB-233	NRCPB-343	OK	0	1.93823	inf	#NAME?	0.00225	0.0653709	no
Traes_3DS_7512B723D	Traes_3DS_7512B723D	-	IWGSC_CSS_3DS_scaff_1362681:0-289	NRCPB-233	NRCPB-343	OK	0	4.24243	inf	#NAME?	0.00225	0.0653709	no
Traes_3DS_ABAF82986	Traes_3DS_ABAF82986	-	IWGSC_CSS_3DS_scaff_1314118:0-272	NRCPB-233	NRCPB-343	OK	0	4.68876	inf	#NAME?	0.00225	0.0653709	no
Traes_3DS_E81AD624D	Traes_3DS_E81AD624D	-	3D:48070634-48071871	NRCPB-233	NRCPB-343	OK	0	2.66099	inf	#NAME?	0.00225	0.0653709	no
Traes_4BL_CC9109A78	Traes_4BL_CC9109A78	-	4B:234595233-234595963	NRCPB-233	NRCPB-343	OK	0	1.22149	inf	#NAME?	0.00225	0.0653709	no
Traes_4DL_8E365AEC2	Traes_4DL_8E365AEC2	-	IWGSC_CSS_4DL_scaff_14426231:142-373	NRCPB-233	NRCPB-343	OK	0	6.27657	inf	#NAME?	0.00225	0.0653709	no
Traes_5DL_9BF4A2140	Traes_5DL_9BF4A2140	-	5D:130692204-130695844	NRCPB-233	NRCPB-343	OK	0	1.17591	inf	#NAME?	0.00225	0.0653709	no
Traes_5DS_93061F7BF	Traes_5DS_93061F7BF	-	5D:87548712-87549293	NRCPB-233	NRCPB-343	OK	0	1.60851	inf	#NAME?	0.00225	0.0653709	no
Traes_5DS_B6B90C7CA	Traes_5DS_B6B90C7CA	-	5D:15899120-15899969	NRCPB-233	NRCPB-343	OK	0	1.0246	inf	#NAME?	0.00225	0.0653709	no
Traes_6BS_464794B67	Traes_6BS_464794B67	-	IWGSC_CSS_6BS_scaff_3042355:541-882	NRCPB-233	NRCPB-343	OK	0	3.28497	inf	#NAME?	0.00225	0.0653709	no
Traes_6DL_4CD0CA11D	Traes_6DL_4CD0CA11D	-	6D:130222855-130223439	NRCPB-233	NRCPB-343	OK	0	1.59831	inf	#NAME?	0.00225	0.0653709	no
Traes_7BS_7E9C070B8	Traes_7BS_7E9C070B8	-	7B:53638824-53640430	NRCPB-233	NRCPB-343	OK	0	1.70264	inf	#NAME?	0.00225	0.0653709	no
Traes_7DL_4922DBA02	Traes_7DL_4922DBA02	-	IWGSC_CSS_7DL_scaff_3295219:457-1010	NRCPB-233	NRCPB-343	OK	0	1.71034	inf	#NAME?	0.00225	0.0653709	no
Traes_5DL_A51C04BEB	Traes_5DL_A51C04BEB	-	5D:149076111-149078130	NRCPB-233	NRCPB-343	OK	3.12985	38.8105	3.63228	3.17936	0.00245	0.0695789	no
Traes_4DL_FB5D1C901	Traes_4DL_FB5D1C901	-	4D:115055307-115057680	NRCPB-233	NRCPB-343	OK	2.61854	31.4067	3.58423	3.10035	0.0025	0.070014	no
Traes_5DL_757B70C3E	Traes_5DL_757B70C3E	-	5D:113591137-113600175	NRCPB-233	NRCPB-343	OK	0.684172	8.74995	3.67684	3.17997	0.00255	0.070014	no
TRAES3BF168100030CFD_g	TRAES3BF168100030CFD_g	-	v443_1681:66112-70087	NRCPB-233	NRCPB-343	OK	0	1.01241	inf	#NAME?	0.0026	0.070014	no
Traes_1DS_7742A4A05	Traes_1DS_7742A4A05	-	1D:33538749-33539679	NRCPB-233	NRCPB-343	OK	0	1.05663	inf	#NAME?	0.0026	0.070014	no
Traes_2DL_9A5C1871B	Traes_2DL_9A5C1871B	-	IWGSC_CSS_2DL_scaff_9814092:1476-2107	NRCPB-233	NRCPB-343	OK	0	1.25566	inf	#NAME?	0.0026	0.070014	no
Traes_2DL_C18BDC009	Traes_2DL_C18BDC009	-	2D:75492385-75492751	NRCPB-233	NRCPB-343	OK	0	2.5592	inf	#NAME?	0.0026	0.070014	no
Traes_2DL_E2F59D811	Traes_2DL_E2F59D811	-	IWGSC_CSS_2DL_scaff_2954124:1-294	NRCPB-233	NRCPB-343	OK	0	5.80172	inf	#NAME?	0.0026	0.070014	no
Traes_2DS_D6D0D302C	Traes_2DS_D6D0D302C	-	IWGSC_CSS_2DS_scaff_5318964:12-950	NRCPB-233	NRCPB-343	OK	0	1.6403	inf	#NAME?	0.0026	0.070014	no
Traes_3AS_1CAC95976	Traes_3AS_1CAC95976	-	IWGSC_CSS_3AS_scaff_2216754:0-412	NRCPB-233	NRCPB-343	OK	0	2.16844	inf	#NAME?	0.0026	0.070014	no
Traes_3B_D516297E3	Traes_3B_D516297E3	-	IWGSC_CSS_3B_scaff_6475845:0-425	NRCPB-233	NRCPB-343	OK	0	2.07874	inf	#NAME?	0.0026	0.070014	no
Traes_3DL_697C6F117	Traes_3DL_697C6F117	-	IWGSC_CSS_3DL_scaff_6814934:0-1149	NRCPB-233	NRCPB-343	OK	0	1.24134	inf	#NAME?	0.0026	0.070014	no
Traes_3DS_07274B62A	Traes_3DS_07274B62A	-	IWGSC_CSS_3DS_scaff_2213605:1-748	NRCPB-233	NRCPB-343	OK	0	1.92556	inf	#NAME?	0.0026	0.070014	no
Traes_1DS_0D10FE51D	Traes_1DS_0D10FE51D	-	1D:6151801-6152830	NRCPB-233	NRCPB-343	OK	0	1.50432	inf	#NAME?	0.0026	0.070014	no
Traes_3DL_55B6B2012	Traes_3DL_55B6B2012	-	3D:69613051-69613545	NRCPB-233	NRCPB-343	OK	0	3.9756	inf	#NAME?	0.0026	0.070014	no
Traes_3DS_6D8F465BF	Traes_3DS_6D8F465BF	-	IWGSC_CSS_3DS_scaff_2581172:287-937	NRCPB-233	NRCPB-343	OK	0	2.76498	inf	#NAME?	0.0026	0.070014	no
Traes_4DL_50706830B	Traes_4DL_50706830B	-	IWGSC_CSS_4DL_scaff_14426386:760-1751	NRCPB-233	NRCPB-343	OK	0	3.54476	inf	#NAME?	0.0026	0.070014	no
Traes_4DL_AE039EE10	Traes_4DL_AE039EE10	-	4D:23909480-23911391	NRCPB-233	NRCPB-343	OK	0	1.28027	inf	#NAME?	0.0026	0.070014	no
Traes_6DS_0A63BBC50	Traes_6DS_0A63BBC50	-	6D:12133895-12134198	NRCPB-233	NRCPB-343	OK	0	3.39742	inf	#NAME?	0.0026	0.070014	no
Traes_7AS_36AA002AF	Traes_7AS_36AA002AF	-	IWGSC_CSS_7AS_scaff_4250740:306-1649	NRCPB-233	NRCPB-343	OK	0	1.11811	inf	#NAME?	0.0026	0.070014	no
Traes_7DL_BD4912513	Traes_7DL_BD4912513	-	7D:216374869-216376497	NRCPB-233	NRCPB-343	OK	0	2.26623	inf	#NAME?	0.0026	0.070014	no
Traes_7DL_FF73C551A	Traes_7DL_FF73C551A	-	7D:151783461-151785148	NRCPB-233	NRCPB-343	OK	0	1.05834	inf	#NAME?	0.0026	0.070014	no
Traes_3DS_2DB551A33	Traes_3DS_2DB551A33	-	IWGSC_CSS_3DS_scaff_1923097:0-213	NRCPB-233	NRCPB-343	OK	0	6.3581	inf	#NAME?	0.0026	0.070014	no
Traes_7DS_854F9BCEC	Traes_7DS_854F9BCEC	-	7D:10438876-10439214	NRCPB-233	NRCPB-343	OK	0	2.87446	inf	#NAME?	0.0026	0.070014	no
Traes_3DS_3B73F8C96	Traes_3DS_3B73F8C96	-	IWGSC_CSS_3DS_scaff_2421307:0-224	NRCPB-233	NRCPB-343	OK	0	5.75126	inf	#NAME?	0.0026	0.070014	no
Traes_4AL_9C71539AB	Traes_4AL_9C71539AB	-	4A:134476786-134477380	NRCPB-233	NRCPB-343	OK	0	1.3518	inf	#NAME?	0.0026	0.070014	no
Traes_4DL_32B465E6D	Traes_4DL_32B465E6D	-	IWGSC_CSS_4DL_scaff_13517375:36-336	NRCPB-233	NRCPB-343	OK	0	6.74441	inf	#NAME?	0.0026	0.070014	no
Traes_4DL_511DD9CF5	Traes_4DL_511DD9CF5	-	IWGSC_CSS_4DL_scaff_9056807:0-291	NRCPB-233	NRCPB-343	OK	0	3.62332	inf	#NAME?	0.0026	0.070014	no
Traes_4DS_DBB636978	Traes_4DS_DBB636978	-	IWGSC_CSS_4DS_scaff_2278504:2876-3521	NRCPB-233	NRCPB-343	OK	0	2.5592	inf	#NAME?	0.0026	0.070014	no
Traes_5DL_F8A28E069	Traes_5DL_F8A28E069	-	IWGSC_CSS_5DL_scaff_2270383:1021-1786	NRCPB-233	NRCPB-343	OK	0	1.44127	inf	#NAME?	0.0026	0.070014	no
Traes_6BS_092217DC8	Traes_6BS_092217DC8	-	IWGSC_CSS_6BS_scaff_2956431:0-420	NRCPB-233	NRCPB-343	OK	0	2.11235	inf	#NAME?	0.0026	0.070014	no
Traes_7AL_787821B82	Traes_7AL_787821B82	-	IWGSC_CSS_7AL_scaff_4382429:0-3658	NRCPB-233	NRCPB-343	OK	0	12.5468	inf	#NAME?	0.0026	0.070014	no
Traes_7DL_6BDDBB56C	Traes_7DL_6BDDBB56C	-	7D:225810797-225811864	NRCPB-233	NRCPB-343	OK	0	1.09745	inf	#NAME?	0.0026	0.070014	no
Traes_7DL_6D3662D48	Traes_7DL_6D3662D48	-	7D:159124268-159124958	NRCPB-233	NRCPB-343	OK	0	1.12777	inf	#NAME?	0.0026	0.070014	no
Traes_7DS_10C38526F1	Traes_7DS_10C38526F1	-	IWGSC_CSS_7DS_scaff_3967558:0-341	NRCPB-233	NRCPB-343	OK	0	2.83702	inf	#NAME?	0.0026	0.070014	no
Traes_7DS_7E6719BC2	Traes_7DS_7E6719BC2	-	IWGSC_CSS_7DS_scaff_3867695:1-563	NRCPB-233	NRCPB-343	OK	0	1.44765	inf	#NAME?	0.0026	0.070014	no
Traes_7DS_7094F3B4D	Traes_7DS_7094F3B4D	-	7D:4888624-4892785	NRCPB-233	NRCPB-343	OK	0.723603	39.3339	5.76443	4.58563	0.00265	0.070014	no
Traes_1DL_21AC9E85F	Traes_1DL_21AC9E85F	-	1D:30468967-30471557	NRCPB-233	NRCPB-343	OK	0	1.3903	inf	#NAME?	0.0027	0.070014	no
Traes_2AL_6416CD4E6	Traes_2AL_6416CD4E6	-	IWGSC_CSS_2AL_scaff_6321985:0-215	NRCPB-233	NRCPB-343	OK	0	8.2088	inf	#NAME?	0.0027	0.070014	no
Traes_2DL_408668695	Traes_2DL_408668695	-	2D:138644214-138645100	NRCPB-233	NRCPB-343	OK	0	1.10875	inf	#NAME?	0.0027	0.070014	no
Traes_3DL_6A3E5CC49	Traes_3DL_6A3E5CC49	-	IWGSC_CSS_3DL_scaff_6956326:1-2886	NRCPB-233	NRCPB-343	OK	0	1.63646	inf	#NAME?	0.0027	0.070014	no
Traes_3DL_C1680A46F1	Traes_3DL_C1680A46F1	-	IWGSC_CSS_3DL_scaff_2120104:0-246	NRCPB-233	NRCPB-343	OK	0	6.34785	inf	#NAME?	0.0027	0.070014	no
Traes_1BL_33E84DB5D	Traes_1BL_33E84DB5D	-	IWGSC_CSS_1BL_scaff_3899770:1-1086	NRCPB-233	NRCPB-343	OK	0	1.45379	inf	#NAME?	0.0027	0.070014	no
Traes_1DS_DACA643E5	Traes_1DS_DACA643E5	-	IWGSC_CSS_1DS_scaff_1845568:2-444	NRCPB-233	NRCPB-343	OK	0	2.59482	inf	#NAME?	0.0027	0.070014	no
Traes_2DL_676AA4883	Traes_2DL_676AA4883	-	2D:138672247-138673503	NRCPB-233	NRCPB-343	OK	0	1.73909	inf	#NAME?	0.0027	0.070014	no
Traes_2DL_BBDB5A132	Traes_2DL_BBDB5A132	-	2D:142711497-142712126	NRCPB-233	NRCPB-343	OK	0	2.23693	inf	#NAME?	0.0027	0.070014	no
Traes_3DS_294EA7477	Traes_3DS_294EA7477	-	IWGSC_CSS_3DS_scaff_695911:0-329	NRCPB-233	NRCPB-343	OK	0	3.93809	inf	#NAME?	0.0027	0.070014	no
Traes_3DS_42896D662	Traes_3DS_42896D662	-	IWGSC_CSS_3DS_scaff_2599622:26-1735	NRCPB-233	NRCPB-343	OK	0	1.0768	inf	#NAME?	0.0027	0.070014	no
Traes_4DL_7A1A968EF	Traes_4DL_7A1A968EF	-	IWGSC_CSS_4DL_scaff_14323861:784-3710	NRCPB-233	NRCPB-343	OK	0	1.37254	inf	#NAME?	0.0027	0.070014	no
Traes_5DL_13A1C9C96	Traes_5DL_13A1C9C96	-	5D:92645600-92649176	NRCPB-233	NRCPB-343	OK	0	1.09602	inf	#NAME?	0.0027	0.070014	no
Traes_6AL_CB83D3C5D	Traes_6AL_CB83D3C5D	-	6A:60509072-60509811	NRCPB-233	NRCPB-343	OK	0	1.65536	inf	#NAME?	0.0027	0.070014	no
Traes_7BS_9A9C1FA3B	Traes_7BS_9A9C1FA3B	-	7B:18080306-18080783	NRCPB-233	NRCPB-343	OK	0	3.42097	inf	#NAME?	0.0027	0.070014	no
Traes_7DL_C9F4E16B6	Traes_7DL_C9F4E16B6	-	7D:46911414-46912691	NRCPB-233	NRCPB-343	OK	0	1.29793	inf	#NAME?	0.0027	0.070014	no
Traes_3DS_E3A5E0838	Traes_3DS_E3A5E0838	-	IWGSC_CSS_3DS_scaff_2576706:0-285	NRCPB-233	NRCPB-343	OK	0	4.93143	inf	#NAME?	0.0027	0.070014	no
Traes_7BL_B1E3DDE7E	Traes_7BL_B1E3DDE7E	-	IWGSC_CSS_7BL_scaff_6676428:133-1084	NRCPB-233	NRCPB-343	OK	0	1.02298	inf	#NAME?	0.0027	0.070014	no
TRAES3BF274800010CFD_g	TRAES3BF274800010CFD_g	-	3B:403940160-403940712	NRCPB-233	NRCPB-343	OK	0	1.6363	inf	#NAME?	0.00275	0.070014	no
Traes_1DL_6BB363670	Traes_1DL_6BB363670	-	IWGSC_CSS_1DL_scaff_790381:53-713	NRCPB-233	NRCPB-343	OK	0	1.31456	inf	#NAME?	0.00275	0.070014	no
Traes_1DL_8A9B1F5EC	Traes_1DL_8A9B1F5EC	-	IWGSC_CSS_1DL_scaff_2199748:0-621	NRCPB-233	NRCPB-343	OK	0	1.41503	inf	#NAME?	0.00275	0.070014	no
Traes_1DS_4AE1AE9C8	Traes_1DS_4AE1AE9C8	-	IWGSC_CSS_1DS_scaff_1405283:928-1304	NRCPB-233	NRCPB-343	OK	0	2.72196	inf	#NAME?	0.00275	0.070014	no
Traes_1AS_38B566A79	Traes_1AS_38B566A79	-	IWGSC_CSS_1AS_scaff_3272582:974-1363	NRCPB-233	NRCPB-343	OK	0	2.5948	inf	#NAME?	0.00275	0.070014	no
Traes_1DS_B4604B77A	Traes_1DS_B4604B77A	-	IWGSC_CSS_1DS_scaff_1914042:866-2743	NRCPB-233	NRCPB-343	OK	0	1.62525	inf	#NAME?	0.00275	0.070014	no
Traes_2DL_4481C0380	Traes_2DL_4481C0380	-	IWGSC_CSS_2DL_scaff_9901055:2584-3973	NRCPB-233	NRCPB-343	OK	0	1.1366	inf	#NAME?	0.00275	0.070014	no
Traes_3AS_CB730C9AB	Traes_3AS_CB730C9AB	-	3A:12481933-12482414	NRCPB-233	NRCPB-343	OK	0	1.95007	inf	#NAME?	0.00275	0.070014	no
Traes_3DS_0C467092E	Traes_3DS_0C467092E	-	IWGSC_CSS_3DS_scaff_2414301:1286-2179	NRCPB-233	NRCPB-343	OK	0	1.69388	inf	#NAME?	0.00275	0.070014	no
Traes_3DS_90761E761	Traes_3DS_90761E761	-	3D:5008733-5009017	NRCPB-233	NRCPB-343	OK	0	4.16627	inf	#NAME?	0.00275	0.070014	no
Traes_4DL_458D01B961	Traes_4DL_458D01B961	-	IWGSC_CSS_4DL_scaff_14239332:474-1100	NRCPB-233	NRCPB-343	OK	0	1.4013	inf	#NAME?	0.00275	0.070014	no
Traes_5DL_0C5F4342D	Traes_5DL_0C5F4342D	-	5D:133221175-133221752	NRCPB-233	NRCPB-343	OK	0	1.54856	inf	#NAME?	0.00275	0.070014	no
Traes_6DL_FE9866F011	Traes_6DL_FE9866F011	-	IWGSC_CSS_6DL_scaff_3272673:4800-6283	NRCPB-233	NRCPB-343	OK	0	1.01801	inf	#NAME?	0.00275	0.070014	no
Traes_7DS_4E9E23050	Traes_7DS_4E9E23050	-	7D:110598828-110600735	NRCPB-233	NRCPB-343	OK	0	1.13303	inf	#NAME?	0.00275	0.070014	no
Traes_3DS_87898E866	Traes_3DS_87898E866	-	IWGSC_CSS_3DS_scaff_1573577:5-286	NRCPB-233	NRCPB-343	OK	0	4.23954	inf	#NAME?	0.00275	0.070014	no
Traes_4DL_1A67E5A11	Traes_4DL_1A67E5A11	-	4D:116205517-116206308	NRCPB-233	NRCPB-343	OK	0	1.06141	inf	#NAME?	0.00275	0.070014	no
Traes_4DL_1F0754B68	Traes_4DL_1F0754B68	-	IWGSC_CSS_4DL_scaff_14271324:0-349	NRCPB-233	NRCPB-343	OK	0	3.03039	inf	#NAME?	0.00275	0.070014	no
Traes_4DL_AEF53C5C0	Traes_4DL_AEF53C5C0	-	IWGSC_CSS_4DL_scaff_3326588:5-769	NRCPB-233	NRCPB-343	OK	0	1.33399	inf	#NAME?	0.00275	0.070014	no
Traes_6BS_645BFA432	Traes_6BS_645BFA432	-	6B:12180994-12181302	NRCPB-233	NRCPB-343	OK	0	3.65994	inf	#NAME?	0.00275	0.070014	no
Traes_6DL_A5632FEC5	Traes_6DL_A5632FEC5	-	6D:105921773-105922412	NRCPB-233	NRCPB-343	OK	0	1.36682	inf	#NAME?	0.00275	0.070014	no
Traes_7DL_AFB9695B2	Traes_7DL_AFB9695B2	-	IWGSC_CSS_7DL_scaff_1335992:232-2834	NRCPB-233	NRCPB-343	OK	0	2.32718	inf	#NAME?	0.00275	0.070014	no
Traes_1DS_6F774865F	Traes_1DS_6F774865F	-	1D:11399938-11403296	NRCPB-233	NRCPB-343	OK	3.57767	44.7919	3.64614	3.19225	0.00285	0.0725224	no
Traes_5DS_F9C6618A5	Traes_5DS_F9C6618A5	-	IWGSC_CSS_5DS_scaff_374094:1346-13606	NRCPB-233	NRCPB-343	OK	0.694279	21.9324	4.9814	4.04031	0.00295	0.0749895	no
Traes_2DL_527E6E688	Traes_2DL_527E6E688	-	2D:28182259-28183886	NRCPB-233	NRCPB-343	OK	2.00145	82.6695	5.36824	4.20218	0.003	0.0762211	no
Traes_1BL_C54EE9305	Traes_1BL_C54EE9305	-	1B:179754767-179758758	NRCPB-233	NRCPB-343	OK	1.84583	20.62	3.4817	3.01861	0.00305	0.0773715	no
Traes_6DL_79FE961B3	Traes_6DL_79FE961B3	-	6D:176941163-176955956	NRCPB-233	NRCPB-343	OK	0.184266	9.62373	5.70673	4.48999	0.00305	0.0773715	no
Traes_7DS_524EE1D0E	Traes_7DS_524EE1D0E	-	7D:159598680-159602399	NRCPB-233	NRCPB-343	OK	0.826126	23.2697	4.81595	3.86872	0.0032	0.0807602	no
Traes_2DS_1A728B7C8	Traes_2DS_1A728B7C8	-	2D:120553726-120560954	NRCPB-233	NRCPB-343	OK	0.791223	9.59775	3.60054	3.13419	0.0033	0.0810525	no
Traes_5DS_476AB27D8	Traes_5DS_476AB27D8	-	IWGSC_CSS_5DS_scaff_2738210:701-12785	NRCPB-233	NRCPB-343	OK	0.336834	14.8326	5.46059	4.3121	0.0033	0.0810525	no
TRAES3BF052700410CFD_g	TRAES3BF052700410CFD_g	-	3B:749728001-749729125	NRCPB-233	NRCPB-343	OK	0	1.76203	inf	#NAME?	0.00335	0.0810525	no
Traes_1AS_EB25D3433	Traes_1AS_EB25D3433	-	1A:152423366-152424939	NRCPB-233	NRCPB-343	OK	0	8.99053	inf	#NAME?	0.00335	0.0810525	no
Traes_1DL_D895DD085	Traes_1DL_D895DD085	-	IWGSC_CSS_1DL_scaff_638911:9-207	NRCPB-233	NRCPB-343	OK	0	7.80702	inf	#NAME?	0.00335	0.0810525	no
Traes_2BS_EA4D55C79	Traes_2BS_EA4D55C79	-	2B:36323303-36323879	NRCPB-233	NRCPB-343	OK	0	1.47799	inf	#NAME?	0.00335	0.0810525	no
Traes_2DL_1C63A1042	Traes_2DL_1C63A1042	-	IWGSC_CSS_2DL_scaff_1839005:1-267	NRCPB-233	NRCPB-343	OK	0	4.42678	inf	#NAME?	0.00335	0.0810525	no
Traes_2DL_2D255DE4E	Traes_2DL_2D255DE4E	-	2D:73846351-73847018	NRCPB-233	NRCPB-343	OK	0	4.3159	inf	#NAME?	0.00335	0.0810525	no
Traes_2DL_2FA3C65AB	Traes_2DL_2FA3C65AB	-	IWGSC_CSS_2DL_scaff_7114453:34-196	NRCPB-233	NRCPB-343	OK	0	12.7585	inf	#NAME?	0.00335	0.0810525	no
Traes_2DL_59F7BD6BB	Traes_2DL_59F7BD6BB	-	IWGSC_CSS_2DL_scaff_776411:60-339	NRCPB-233	NRCPB-343	OK	0	7.72177	inf	#NAME?	0.00335	0.0810525	no
Traes_2DL_AB2E8382F	Traes_2DL_AB2E8382F	-	IWGSC_CSS_2DL_scaff_4554199:0-759	NRCPB-233	NRCPB-343	OK	0	1.16896	inf	#NAME?	0.00335	0.0810525	no
Traes_2DS_DE2E9E2D5	Traes_2DS_DE2E9E2D5	-	IWGSC_CSS_2DS_scaff_5295931:18-611	NRCPB-233	NRCPB-343	OK	0	1.87749	inf	#NAME?	0.00335	0.0810525	no
Traes_3DL_8650F4F85	Traes_3DL_8650F4F85	-	3D:34111978-34113749	NRCPB-233	NRCPB-343	OK	0	1.14942	inf	#NAME?	0.00335	0.0810525	no
TRAES3BF045500250CFD_g	TRAES3BF045500250CFD_g	-	3B:768878520-768880634	NRCPB-233	NRCPB-343	OK	0	1.83246	inf	#NAME?	0.00335	0.0810525	no
Traes_1DS_6CF7BB6E8	Traes_1DS_6CF7BB6E8	-	1D:3808061-3809368	NRCPB-233	NRCPB-343	OK	0	1.02595	inf	#NAME?	0.00335	0.0810525	no
Traes_2AS_7425ED39F	Traes_2AS_7425ED39F	-	IWGSC_CSS_2AS_scaff_5294910:0-590	NRCPB-233	NRCPB-343	OK	0	1.43482	inf	#NAME?	0.00335	0.0810525	no
Traes_2DL_450D5241D	Traes_2DL_450D5241D	-	IWGSC_CSS_2DL_scaff_9886364:1536-1879	NRCPB-233	NRCPB-343	OK	0	4.39853	inf	#NAME?	0.00335	0.0810525	no
Traes_2DL_9BBA751F1	Traes_2DL_9BBA751F1	-	IWGSC_CSS_2DL_scaff_9728746:1-603	NRCPB-233	NRCPB-343	OK	0	2.16065	inf	#NAME?	0.00335	0.0810525	no
Traes_2DS_08E0FA59C	Traes_2DS_08E0FA59C	-	IWGSC_CSS_2DS_scaff_5324312:615-1828	NRCPB-233	NRCPB-343	OK	0	1.12498	inf	#NAME?	0.00335	0.0810525	no
Traes_3DS_E23FB6C4E	Traes_3DS_E23FB6C4E	-	3D:16795757-16799116	NRCPB-233	NRCPB-343	OK	0	2.5257	inf	#NAME?	0.00335	0.0810525	no
Traes_4DS_B421A098D	Traes_4DS_B421A098D	-	4D:36433856-36434287	NRCPB-233	NRCPB-343	OK	0	2.14716	inf	#NAME?	0.00335	0.0810525	no
Traes_7DL_3AB665CC2	Traes_7DL_3AB665CC2	-	IWGSC_CSS_7DL_scaff_3345200:1047-2433	NRCPB-233	NRCPB-343	OK	0	3.07994	inf	#NAME?	0.00335	0.0810525	no
Traes_7DS_62FD71CD9	Traes_7DS_62FD71CD9	-	IWGSC_CSS_7DS_scaff_3831673:1-629	NRCPB-233	NRCPB-343	OK	0	1.32941	inf	#NAME?	0.00335	0.0810525	no
Traes_7DS_C6BEE3896	Traes_7DS_C6BEE3896	-	IWGSC_CSS_7DS_scaff_839466:0-537	NRCPB-233	NRCPB-343	OK	0	2.12723	inf	#NAME?	0.00335	0.0810525	no
Traes_3DS_DD14A5828	Traes_3DS_DD14A5828	-	IWGSC_CSS_3DS_scaff_2566607:1-1059	NRCPB-233	NRCPB-343	OK	0	1.24742	inf	#NAME?	0.00335	0.0810525	no
Traes_3DS_E92F55AA8	Traes_3DS_E92F55AA8	-	IWGSC_CSS_3DS_scaff_2585303:3-683	NRCPB-233	NRCPB-343	OK	0	1.20798	inf	#NAME?	0.00335	0.0810525	no
Traes_3DS_FD6609F80	Traes_3DS_FD6609F80	-	IWGSC_CSS_3DS_scaff_2583226:0-2718	NRCPB-233	NRCPB-343	OK	0	1.12867	inf	#NAME?	0.00335	0.0810525	no
Traes_4DL_9A0C26EA0	Traes_4DL_9A0C26EA0	-	IWGSC_CSS_4DL_scaff_14407110:1591-2159	NRCPB-233	NRCPB-343	OK	0	1.50385	inf	#NAME?	0.00335	0.0810525	no
Traes_4DL_D34D725C9	Traes_4DL_D34D725C9	-	IWGSC_CSS_4DL_scaff_7332363:0-360	NRCPB-233	NRCPB-343	OK	0	2.75874	inf	#NAME?	0.00335	0.0810525	no
Traes_4DS_28BFE50C5	Traes_4DS_28BFE50C5	-	IWGSC_CSS_4DS_scaff_2269100:1706-2384	NRCPB-233	NRCPB-343	OK	0	2.14047	inf	#NAME?	0.00335	0.0810525	no
Traes_4DS_482FC33E6	Traes_4DS_482FC33E6	-	IWGSC_CSS_4DS_scaff_2291652:707-2706	NRCPB-233	NRCPB-343	OK	0	1.32941	inf	#NAME?	0.00335	0.0810525	no
Traes_4DS_A14821FA0	Traes_4DS_A14821FA0	-	4D:16138595-16139231	NRCPB-233	NRCPB-343	OK	0	1.30916	inf	#NAME?	0.00335	0.0810525	no
Traes_5AS_6F5839174	Traes_5AS_6F5839174	-	IWGSC_CSS_5AS_scaff_116000:880-2498	NRCPB-233	NRCPB-343	OK	0	1.54438	inf	#NAME?	0.00335	0.0810525	no
Traes_7DS_FA3B12855	Traes_7DS_FA3B12855	-	7D:99946095-99946666	NRCPB-233	NRCPB-343	OK	0	1.49405	inf	#NAME?	0.00335	0.0810525	no
Traes_1DL_BD805AF0F	Traes_1DL_BD805AF0F	-	1D:105693052-105699493	NRCPB-233	NRCPB-343	OK	1.05931	12.1545	3.5203	3.06658	0.00345	0.0833081	no
Traes_5DL_5A546D5B3	Traes_5DL_5A546D5B3	-	IWGSC_CSS_5DL_scaff_4557157:128-4324	NRCPB-233	NRCPB-343	OK	1.49248	17.1119	3.51922	3.04963	0.00345	0.0833081	no
Traes_3DL_601A354A0	Traes_3DL_601A354A0	-	3D:93149876-93156588	NRCPB-233	NRCPB-343	OK	0.974957	11.9133	3.61109	3.15431	0.0035	0.0844326	no
Traes_4DL_BE50C5130	Traes_4DL_BE50C5130	-	IWGSC_CSS_4DL_scaff_14329663:4872-9426	NRCPB-233	NRCPB-343	OK	1.48602	48.1051	5.01666	3.90947	0.0035	0.0844326	no
Traes_4BS_176348978	Traes_4BS_176348978	-	4B:154410604-154415369	NRCPB-233	NRCPB-343	OK	1.35866	16.0437	3.56175	3.12099	0.0036	0.0867173	no
Traes_5DL_3B0E69498	Traes_5DL_3B0E69498	-	5D:151782318-151788262	NRCPB-233	NRCPB-343	OK	1.02969	13.5689	3.72002	3.23163	0.0036	0.0867173	no
Traes_3DL_29859D3EE	Traes_3DL_29859D3EE	-	3D:95494361-95500775	NRCPB-233	NRCPB-343	OK	1.39102	15.4012	3.46883	3.05148	0.00365	0.0878787	no
Traes_6DL_8CC003C71	Traes_6DL_8CC003C71	-	6D:163904900-163906278	NRCPB-233	NRCPB-343	OK	0	1.38783	inf	#NAME?	0.00385	0.0925581	no
Traes_4DL_46F28FCC81	Traes_4DL_46F28FCC81	-	IWGSC_CSS_4DL_scaff_14435865:742-1477	NRCPB-233	NRCPB-343	OK	4.20272	1190	8.14542	4.8111	0.0039	0.0937143	no
Traes_1AS_8FAD6A69F	Traes_1AS_8FAD6A69F	-	IWGSC_CSS_1AS_scaff_3312479:520-2316	NRCPB-233	NRCPB-343	OK	19.5434	311.846	3.99608	3.1678	0.00395	0.0948694	no
Traes_5DL_A8D42B14C	Traes_5DL_A8D42B14C	-	5D:159139642-159143203	NRCPB-233	NRCPB-343	OK	0.883681	51.9662	5.8779	4.59531	0.00405	0.0971763	no
Traes_5DL_0D0D06D4A	Traes_5DL_0D0D06D4A	-	IWGSC_CSS_5DL_scaff_4553403:4202-13550	NRCPB-233	NRCPB-343	OK	0.267087	10.3045	5.26982	4.22677	0.00405	0.0971763	no
Traes_4DS_05DEB5A63	Traes_4DS_05DEB5A63	-	4D:2200913-2206922	NRCPB-233	NRCPB-343	OK	1.47589	16.7777	3.50689	3.04037	0.00415	0.0994787	no
Traes_1DL_D5F3DA85C	Traes_1DL_D5F3DA85C	-	1D:16137684-16143409	NRCPB-233	NRCPB-343	OK	2.99011	32.1194	3.42518	2.97168	0.0042	0.100628	no
Traes_5DL_3CD4039DA	Traes_5DL_3CD4039DA	-	5D:159359360-159369033	NRCPB-233	NRCPB-343	OK	0.185035	5.49363	4.89189	3.83046	0.0043	0.102924	no
Traes_6DS_1854119F9	Traes_6DS_1854119F9	IMA1	6D:1112763-1113481	NRCPB-233	NRCPB-343	OK	11.67	1756.95	7.23412	4.85321	0.00435	0.10407	no
Traes_2DL_6CA449145	Traes_2DL_6CA449145	-	2D:113672771-113679652	NRCPB-233	NRCPB-343	OK	2.50783	29.3448	3.54859	3.09406	0.0044	0.105113	no
Traes_2DS_85E22FAC3	Traes_2DS_85E22FAC3	-	IWGSC_CSS_2DS_scaff_5390004:1131-14007	NRCPB-233	NRCPB-343	OK	0.721784	8.11694	3.4913	3.05778	0.0044	0.105113	no
Traes_5DL_CB10294B7	Traes_5DL_CB10294B7	-	5D:46365667-46370203	NRCPB-233	NRCPB-343	OK	0.395174	10.8375	4.7774	3.83255	0.0044	0.105113	no
Traes_4DS_BD48EEAD8	Traes_4DS_BD48EEAD8	-	4D:53822455-53825937	NRCPB-233	NRCPB-343	OK	0.527374	22.9192	5.44158	4.2822	0.00445	0.106256	no
Traes_2DL_6AC8620E1	Traes_2DL_6AC8620E1	-	2D:128434187-128437157	NRCPB-233	NRCPB-343	OK	0.721353	18.5471	4.68435	3.65636	0.0045	0.107397	no
Traes_7DL_FBBF585D2	Traes_7DL_FBBF585D2	-	7D:162143393-162146852	NRCPB-233	NRCPB-343	OK	0.266675	13.1341	5.62209	4.25979	0.0046	0.109624	no
Traes_4DL_777D39DE0	Traes_4DL_777D39DE0	-	4D:55631474-55634516	NRCPB-233	NRCPB-343	OK	0.876838	24.4686	4.80247	3.79811	0.0046	0.109624	no
Traes_4DL_84745919A	Traes_4DL_84745919A	-	4D:83442394-83447193	NRCPB-233	NRCPB-343	OK	0.262077	11.0312	5.39545	4.09664	0.0047	0.111899	no
Traes_1DL_D76EB8F27	Traes_1DL_D76EB8F27	TTHV	1D:124307827-124309009	NRCPB-233	NRCPB-343	OK	1.10369	125.265	6.82651	5.05315	0.00475	0.11298	no
Traes_4DL_9AA437861	Traes_4DL_9AA437861	-	IWGSC_CSS_4DL_scaff_14329666:0-5947	NRCPB-233	NRCPB-343	OK	0.803001	21.166	4.7202	3.73527	0.00475	0.11298	no
Traes_2DL_F1A900AE0	Traes_2DL_F1A900AE0	-	2D:76084492-76086286	NRCPB-233	NRCPB-343	OK	0.944054	22.823	4.59548	3.60571	0.0048	0.114059	no
Traes_6DS_2D5421B49	Traes_6DS_2D5421B49	-	6D:22518695-22521955	NRCPB-233	NRCPB-343	OK	2.26321	23.8086	3.39504	2.96466	0.0049	0.116379	no
Traes_1DL_DBD1B10C1	Traes_1DL_DBD1B10C1	-	1D:126505515-126509768	NRCPB-233	NRCPB-343	OK	1.83116	47.5233	4.69781	3.7729	0.00495	0.11751	no
Traes_5DL_CFFABFAA6	Traes_5DL_CFFABFAA6	-	5D:122732306-122737481	NRCPB-233	NRCPB-343	OK	2.72732	30.0027	3.45954	3.011	0.005	0.118525	no
Traes_1DL_AD5307626	Traes_1DL_AD5307626	-	1D:111220833-111222538	NRCPB-233	NRCPB-343	OK	1.21504	49.0635	5.33558	4.01988	0.00505	0.119595	no
Traes_2DS_5AAE4D28E	Traes_2DS_5AAE4D28E	-	2D:17546529-17551068	NRCPB-233	NRCPB-343	OK	0.311589	11.7168	5.23279	3.97841	0.00505	0.119595	no
Traes_2DL_43381AFB9	Traes_2DL_43381AFB9	-	2D:61924316-61943110	NRCPB-233	NRCPB-343	OK	0.711001	7.80517	3.45651	3.0385	0.0051	0.120605	no
Traes_4DL_4FC0D4B27	Traes_4DL_4FC0D4B27	CAT1	IWGSC_CSS_4DL_scaff_14471396:7428-11355	NRCPB-233	NRCPB-343	OK	0.431072	13.7394	4.99424	3.88782	0.0051	0.120605	no
Traes_4DL_C56D2E556	Traes_4DL_C56D2E556	-	4D:20532326-20539240	NRCPB-233	NRCPB-343	OK	0.125993	4.29081	5.08983	3.83351	0.00515	0.121729	no
Traes_7DL_B3A383A6B	Traes_7DL_B3A383A6B	-	7D:209967945-209968591	NRCPB-233	NRCPB-343	OK	2.23401	78.6816	5.13832	3.96734	0.00525	0.123974	no
Traes_2DS_CE15FE6DC	Traes_2DS_CE15FE6DC	-	2D:21344939-21354694	NRCPB-233	NRCPB-343	OK	0.191225	5.18828	4.76192	3.7548	0.0054	0.127271	no
Traes_7DL_AB67A0B36	Traes_7DL_AB67A0B36	-	7D:46720959-46725052	NRCPB-233	NRCPB-343	OK	0.301999	9.75594	5.01367	3.81705	0.0054	0.127271	no
Traes_2DS_9D4521586	Traes_2DS_9D4521586	-	2D:47051583-47066793	NRCPB-233	NRCPB-343	OK	0.262605	7.51621	4.83904	3.82745	0.00545	0.128265	no
Traes_4DL_0B0E64053	Traes_4DL_0B0E64053	-	IWGSC_CSS_4DL_scaff_14426223:1116-5379	NRCPB-233	NRCPB-343	OK	2.59417	25.6992	3.30838	2.91686	0.00545	0.128265	no
Traes_7DS_CFEC4B91A	Traes_7DS_CFEC4B91A	-	IWGSC_CSS_7DS_scaff_3926453:1919-9934	NRCPB-233	NRCPB-343	OK	0.185466	3.89884	4.39382	3.43841	0.0055	0.129318	no
Traes_5DL_994FBD7D2	Traes_5DL_994FBD7D2	-	5D:150036504-150049218	NRCPB-233	NRCPB-343	OK	0.269898	6.7699	4.64865	3.65866	0.00565	0.132718	no
Traes_1DS_B282DDC2B	Traes_1DS_B282DDC2B	-	IWGSC_CSS_1DS_scaff_296232:3616-6768	NRCPB-233	NRCPB-343	OK	0.48153	14.8848	4.95007	3.76291	0.0057	0.133765	no
Traes_5DL_412D1CEF6	Traes_5DL_412D1CEF6	-	5D:147660018-147662695	NRCPB-233	NRCPB-343	OK	0.811845	20.7482	4.67564	3.72567	0.0057	0.133765	no
Traes_2DS_ECBFB4D8C	Traes_2DS_ECBFB4D8C	-	2D:47647407-47651488	NRCPB-233	NRCPB-343	OK	13.0652	178.191	3.76962	3.06256	0.00585	0.137089	no
Traes_6DS_260771856	Traes_6DS_260771856	-	6D:13333141-13337144	NRCPB-233	NRCPB-343	OK	0.363444	7.86889	4.43635	3.47176	0.00585	0.137089	no
Traes_4AL_B128F1907	Traes_4AL_B128F1907	-	IWGSC_CSS_4AL_scaff_3709155:1085-3687	NRCPB-233	NRCPB-343	OK	0.417476	12.141	4.86205	3.70383	0.00595	0.139233	no
Traes_4DL_C02A2A149	Traes_4DL_C02A2A149	-	4D:21460374-21462032	NRCPB-233	NRCPB-343	OK	3.94162	37.3902	3.2458	2.84581	0.00595	0.139233	no
Traes_6DL_917D35DED	Traes_6DL_917D35DED	-	IWGSC_CSS_6DL_scaff_3222357:4526-9719	NRCPB-233	NRCPB-343	OK	0.491006	11.2242	4.51473	3.63385	0.00595	0.139233	no
Traes_2DS_9873F2335	Traes_2DS_9873F2335	-	2D:47289988-47293742	NRCPB-233	NRCPB-343	OK	0.815328	19.1511	4.5539	3.66315	0.00605	0.141439	no
Traes_4DL_5E464A893	Traes_4DL_5E464A893	-	4D:13786858-13794557	NRCPB-233	NRCPB-343	OK	0.84633	17.5708	4.37582	3.53562	0.00605	0.141439	no
Traes_2DL_20E59C1C0	Traes_2DL_20E59C1C0	-	IWGSC_CSS_2DL_scaff_9744538:0-735	NRCPB-233	NRCPB-343	OK	9.5612	198.719	4.3774	3.4196	0.0061	0.142472	no
Traes_6DL_909B865C0	Traes_6DL_909B865C0	-	6D:125129712-125135289	NRCPB-233	NRCPB-343	OK	2.44722	25.0395	3.35499	2.95916	0.0061	0.142472	no
Traes_3DL_D7B41386D	Traes_3DL_D7B41386D	-	3D:36619961-36623673	NRCPB-233	NRCPB-343	OK	0.287757	5.66164	4.2983	3.3695	0.00625	0.145768	no
Traes_3DL_870617108	Traes_3DL_870617108	-	3D:36631656-36635276	NRCPB-233	NRCPB-343	OK	7.53994	141.645	4.23158	3.40683	0.0064	0.149125	no
Traes_4DL_5441F06CB	Traes_4DL_5441F06CB	-	4D:19187523-19190635	NRCPB-233	NRCPB-343	OK	1.13497	25.6267	4.49693	3.65073	0.0064	0.149125	no
Traes_3DL_C021777F3	Traes_3DL_C021777F3	-	3D:72722347-72730992	NRCPB-233	NRCPB-343	OK	0.232377	5.96459	4.68188	3.64702	0.00645	0.150077	no
Traes_5DS_0BFE4FD87	Traes_5DS_0BFE4FD87	PINB	5D:1288972-1289803	NRCPB-233	NRCPB-343	OK	6.08884	882.886	7.17992	4.27566	0.00645	0.150077	no
Traes_1DL_84DBF561A	Traes_1DL_84DBF561A	-	1D:22577048-22589496	NRCPB-233	NRCPB-343	OK	0.249631	5.82539	4.54449	3.67871	0.00655	0.15226	no
Traes_2DL_F2D868473	Traes_2DL_F2D868473	-	2D:114392949-114396276	NRCPB-233	NRCPB-343	OK	6.86885	119.155	4.11662	3.36574	0.0066	0.153205	no
Traes_4DS_7868A8C2E	Traes_4DS_7868A8C2E	-	IWGSC_CSS_4DS_scaff_2311633:6784-11515	NRCPB-233	NRCPB-343	OK	0.368155	8.6696	4.55758	3.63556	0.0066	0.153205	no
Traes_4DL_2C636B5DB	Traes_4DL_2C636B5DB	-	4D:11857048-11873408	NRCPB-233	NRCPB-343	OK	0.115069	3.29135	4.83812	3.69827	0.00665	0.154147	no
Traes_4DS_B1A4FC5AD	Traes_4DS_B1A4FC5AD	-	4D:73993025-73996297	NRCPB-233	NRCPB-343	OK	2.2751	23.375	3.36096	2.92076	0.00665	0.154147	no
Traes_5DL_95E144096	Traes_5DL_95E144096	-	IWGSC_CSS_5DL_scaff_4583488:1335-3680	NRCPB-233	NRCPB-343	OK	1.23695	27.335	4.4659	3.62809	0.00665	0.154147	no
Traes_1DL_B81D30331	Traes_1DL_B81D30331	-	IWGSC_CSS_1DL_scaff_2204541:2203-4399	NRCPB-233	NRCPB-343	OK	0.409598	10.1911	4.63696	3.47861	0.0068	0.157402	no
Traes_7DL_8FE07B8FB	Traes_7DL_8FE07B8FB	-	7D:237252139-237260671	NRCPB-233	NRCPB-343	OK	0.313445	7.42376	4.56587	3.6557	0.0068	0.157402	no
Traes_1DS_65C1FDCD8	Traes_1DS_65C1FDCD8	-	IWGSC_CSS_1DS_scaff_1899386:7077-13120	NRCPB-233	NRCPB-343	OK	0.273083	5.32834	4.28628	3.35226	0.00685	0.158187	no
Traes_5DL_191C18950	Traes_5DL_191C18950	-	IWGSC_CSS_5DL_scaff_4608162:3238-5631	NRCPB-233	NRCPB-343	OK	3.22257	30.1473	3.22574	2.81775	0.00685	0.158187	no
Traes_7DL_3E7FAB7C0	Traes_7DL_3E7FAB7C0	-	7D:144656459-144659856	NRCPB-233	NRCPB-343	OK	0.282524	10.5281	5.21973	3.7763	0.00685	0.158187	no
Traes_4DL_60CBA5C26	Traes_4DL_60CBA5C26	-	4D:74028899-74033029	NRCPB-233	NRCPB-343	OK	0.281438	6.75647	4.58538	3.4432	0.00685	0.158187	no
Traes_4DL_322118257	Traes_4DL_322118257	-	IWGSC_CSS_4DL_scaff_14442531:9096-18466	NRCPB-233	NRCPB-343	OK	0.25717	6.08053	4.5634	3.55794	0.0069	0.159192	no
Traes_2DL_AABBD68CA	Traes_2DL_AABBD68CA	-	2D:27336005-27336509	NRCPB-233	NRCPB-343	OK	5.04908	95.3855	4.23968	3.42979	0.007	0.161348	no
Traes_4DS_05436C940	Traes_4DS_05436C940	-	IWGSC_CSS_4DS_scaff_2312928:0-6753	NRCPB-233	NRCPB-343	OK	0.355112	12.2948	5.11363	3.92166	0.007	0.161348	no
Traes_5DL_25FA5CCA4	Traes_5DL_25FA5CCA4	-	5D:46359251-46365481	NRCPB-233	NRCPB-343	OK	0.375239	8.53249	4.50708	3.41649	0.00715	0.164728	no
Traes_7DS_255D13EDA	Traes_7DS_255D13EDA	-	7D:38873607-38876609	NRCPB-233	NRCPB-343	OK	3.36191	73.791	4.45609	3.45141	0.00725	0.166954	no
Traes_3DL_483C63ED9	Traes_3DL_483C63ED9	-	3D:63375756-63381352	NRCPB-233	NRCPB-343	OK	0.321577	7.4641	4.53673	3.60404	0.0073	0.168026	no
Traes_7DL_1D591BE1B	Traes_7DL_1D591BE1B	-	7D:202778625-202783080	NRCPB-233	NRCPB-343	OK	0.32018	8.67323	4.75961	3.64779	0.00735	0.169098	no
Traes_1DS_D2B82C1F3	Traes_1DS_D2B82C1F3	-	1D:10419921-10425278	NRCPB-233	NRCPB-343	OK	0.626155	12.9734	4.37289	3.47954	0.00745	0.170999	no
Traes_7DL_B63590FDE	Traes_7DL_B63590FDE	-	7D:157148977-157151756	NRCPB-233	NRCPB-343	OK	1.11407	25.9758	4.54325	3.4133	0.00745	0.170999	no
Traes_4DL_7B7B7B0A8	Traes_4DL_7B7B7B0A8	-	4D:112763686-112764222	NRCPB-233	NRCPB-343	OK	3.57306	74.5443	4.38286	3.55253	0.00745	0.170999	no
Traes_6DS_E7BB82C74	Traes_6DS_E7BB82C74	-	6D:22799251-22803569	NRCPB-233	NRCPB-343	OK	0.4817	10.2857	4.41636	3.55399	0.00745	0.170999	no
Traes_6AL_141339B48	Traes_6AL_141339B48	-	6A:205000666-205001984	NRCPB-233	NRCPB-343	OK	2.48077	54.5107	4.45768	3.4656	0.0075	0.171986	no
Traes_6DL_FFA9F4CEF	Traes_6DL_FFA9F4CEF	-	6D:157363087-157371006	NRCPB-233	NRCPB-343	OK	0.115684	2.45948	4.41009	3.35975	0.0075	0.171986	no
Traes_1DS_8CA54B2AF	Traes_1DS_8CA54B2AF	-	1D:33577103-33583011	NRCPB-233	NRCPB-343	OK	0.936009	8.87634	3.24537	2.82327	0.0076	0.174036	no
Traes_4DL_5BBB45AF3	Traes_4DL_5BBB45AF3	-	4D:114577501-114589558	NRCPB-233	NRCPB-343	OK	0.408716	7.49084	4.19596	3.27137	0.0076	0.174036	no
Traes_6DS_416815284	Traes_6DS_416815284	-	6D:22557420-22567293	NRCPB-233	NRCPB-343	OK	0.345165	7.07945	4.35828	3.41178	0.0076	0.174036	no
Traes_4DL_3E1D8C8A0	Traes_4DL_3E1D8C8A0	-	IWGSC_CSS_4DL_scaff_14307382:1063-5292	NRCPB-233	NRCPB-343	OK	0.384134	8.59912	4.48451	3.3718	0.00765	0.175018	no
Traes_5AL_58BA759B9	Traes_5AL_58BA759B9	-	IWGSC_CSS_5AL_scaff_2753746:4-6537	NRCPB-233	NRCPB-343	OK	0.294876	6.22948	4.40093	3.3404	0.00765	0.175018	no
Traes_2DL_60E7852F7	Traes_2DL_60E7852F7	-	2D:140254245-140256709	NRCPB-233	NRCPB-343	OK	1.12465	24.664	4.45485	3.33745	0.0077	0.175835	no
Traes_2DL_A876E723B	Traes_2DL_A876E723B	-	2D:146793803-146797967	NRCPB-233	NRCPB-343	OK	0.646921	14.4625	4.48258	3.49565	0.0077	0.175835	no
Traes_3DL_19C2D68B1	Traes_3DL_19C2D68B1	-	IWGSC_CSS_3DL_scaff_6890058:2141-3645	NRCPB-233	NRCPB-343	OK	1.1748	31.2371	4.73277	3.63139	0.0077	0.175835	no
Traes_5DL_6496B61C4	Traes_5DL_6496B61C4	-	5D:159534083-159536633	NRCPB-233	NRCPB-343	OK	1.50706	31.9848	4.40758	3.47817	0.0077	0.175835	no
Traes_2DL_3961BD2ED	Traes_2DL_3961BD2ED	-	2D:80115545-80119972	NRCPB-233	NRCPB-343	OK	0.317878	8.32577	4.71104	3.61359	0.00775	0.17673	no
Traes_5DL_A761CFDD7	Traes_5DL_A761CFDD7	-	5D:139930834-139935017	NRCPB-233	NRCPB-343	OK	0.36821	7.85433	4.41489	3.31177	0.00775	0.17673	no
Traes_5DL_23CBF391D	Traes_5DL_23CBF391D	-	5D:61139641-61147604	NRCPB-233	NRCPB-343	OK	0.273941	5.76878	4.39633	3.55765	0.0078	0.177706	no
EPlTAEG00000002766	EPlTAEG00000002766	U1	IWGSC_CSS_1DL_scaff_2233089:102-2814	NRCPB-233	NRCPB-343	OK	169.096	1759.02	3.37886	2.96133	0.00785	0.178679	no
Traes_4DS_E34636546	Traes_4DS_E34636546	-	IWGSC_CSS_4DS_scaff_2316509:6985-8292	NRCPB-233	NRCPB-343	OK	0.870872	15.0895	4.11494	3.20753	0.008	0.181757	no
Traes_5DL_26F3B188A	Traes_5DL_26F3B188A	-	5D:79584074-79586836	NRCPB-233	NRCPB-343	OK	1.86119	40.1901	4.43254	3.58983	0.008	0.181757	no
Traes_5DL_47101DD5D	Traes_5DL_47101DD5D	-	IWGSC_CSS_5DL_scaff_4560789:4117-8297	NRCPB-233	NRCPB-343	OK	0.50991	9.6281	4.23894	3.45211	0.008	0.181757	no
Traes_2DL_8A52AFA08	Traes_2DL_8A52AFA08	-	2D:22561755-22570853	NRCPB-233	NRCPB-343	OK	1.52404	27.999	4.1994	3.37314	0.0081	0.183859	no
Traes_7DS_2452C1E32	Traes_7DS_2452C1E32	-	7D:23011153-23012597	NRCPB-233	NRCPB-343	OK	0.745063	17.1737	4.52669	3.50692	0.0081	0.183859	no
Traes_5DL_159ADBB49	Traes_5DL_159ADBB49	-	5D:55631701-55650373	NRCPB-233	NRCPB-343	OK	0.166379	3.4515	4.37468	3.45457	0.00815	0.184824	no
Traes_6DS_FA56386F3	Traes_6DS_FA56386F3	-	6D:19728789-19732739	NRCPB-233	NRCPB-343	OK	0.375131	7.81344	4.38049	3.34443	0.00815	0.184824	no
Traes_2DS_FE40FC64C	Traes_2DS_FE40FC64C	-	IWGSC_CSS_2DS_scaff_5343018:0-939	NRCPB-233	NRCPB-343	OK	1.02559	25.8204	4.65399	3.56971	0.00825	0.187005	no
Traes_1DS_300AB5CC9	Traes_1DS_300AB5CC9	-	IWGSC_CSS_1DS_scaff_1906460:9-8188	NRCPB-233	NRCPB-343	OK	1.19045	10.8909	3.19354	2.82715	0.0083	0.188052	no
Traes_6DL_8AAFCFEC8	Traes_6DL_8AAFCFEC8	-	6D:165683079-165691633	NRCPB-233	NRCPB-343	OK	0.184169	4.49984	4.61078	3.54113	0.00835	0.18901	no
Traes_7DS_BE9F3B065	Traes_7DS_BE9F3B065	-	7D:37309649-37322044	NRCPB-233	NRCPB-343	OK	0.386261	7.25588	4.2315	3.33841	0.0085	0.192141	no
Traes_5DL_A2A5A19B4	Traes_5DL_A2A5A19B4	-	5D:77747199-77753855	NRCPB-233	NRCPB-343	OK	2.2816	20.7828	3.18727	2.80182	0.00865	0.195262	no
Traes_6DL_0A41F917E	Traes_6DL_0A41F917E	-	6D:159662386-159667895	NRCPB-233	NRCPB-343	OK	0.251627	5.14817	4.3547	3.37639	0.00865	0.195262	no
Traes_6DS_4362C4E69	Traes_6DS_4362C4E69	-	6D:26571502-26576701	NRCPB-233	NRCPB-343	OK	0.199028	4.62341	4.53792	3.38022	0.00865	0.195262	no
Traes_7DS_7F40D9AB7	Traes_7DS_7F40D9AB7	-	IWGSC_CSS_7DS_scaff_3906756:0-4781	NRCPB-233	NRCPB-343	OK	0.346874	6.04291	4.12276	3.32525	0.0087	0.196301	no
Traes_1DS_5BEB7E9E7	Traes_1DS_5BEB7E9E7	-	1D:10562702-10565031	NRCPB-233	NRCPB-343	OK	0.757882	14.7222	4.27988	3.24831	0.00875	0.197338	no
Traes_7DL_3BA7EF708	Traes_7DL_3BA7EF708	-	7D:227232724-227235725	NRCPB-233	NRCPB-343	OK	2.01684	16.8876	3.0658	2.68373	0.0088	0.198375	no
Traes_1DS_6BA87D1DA	Traes_1DS_6BA87D1DA	-	1D:562894-564914	NRCPB-233	NRCPB-343	OK	1.35348	25.6296	4.24307	3.38098	0.00885	0.199228	no
Traes_4DL_9621D6A3F	Traes_4DL_9621D6A3F	-	IWGSC_CSS_4DL_scaff_14383997:0-709	NRCPB-233	NRCPB-343	OK	1.31649	26.3217	4.32149	3.28437	0.00885	0.199228	no
Traes_6DS_5029722FE	Traes_6DS_5029722FE	-	6D:83259069-83274210	NRCPB-233	NRCPB-343	OK	0.243654	4.37438	4.16617	3.38264	0.009	0.202512	no
Traes_3DL_F5AAA74C3	Traes_3DL_F5AAA74C3	-	3D:32376156-32386100	NRCPB-233	NRCPB-343	OK	0.122117	2.2445	4.20006	3.193	0.00905	0.203265	no
Traes_2DL_DA8764B15	Traes_2DL_DA8764B15	-	IWGSC_CSS_2DL_scaff_8512226:0-340	NRCPB-233	NRCPB-343	OK	12.0479	207.855	4.10873	3.24425	0.00905	0.203265	no
Traes_7DL_03B67316D	Traes_7DL_03B67316D	-	7D:228508471-228513733	NRCPB-233	NRCPB-343	OK	0.251293	5.65308	4.4916	3.43406	0.00905	0.203265	no
Traes_7DS_476B785E6	Traes_7DS_476B785E6	-	7D:92533199-92537810	NRCPB-233	NRCPB-343	OK	2.21927	44.3576	4.32102	3.32116	0.00905	0.203265	no
Traes_3DL_51B342A41	Traes_3DL_51B342A41	-	3D:101614238-101620625	NRCPB-233	NRCPB-343	OK	0.29175	5.98249	4.35794	3.36242	0.0092	0.20654	no
Traes_5DL_DA19E2C89	Traes_5DL_DA19E2C89	-	IWGSC_CSS_5DL_scaff_4534720:9806-15434	NRCPB-233	NRCPB-343	OK	0.695888	13.6864	4.29774	3.41158	0.0093	0.20869	no
Traes_2DS_EA5D3BCE4	Traes_2DS_EA5D3BCE4	-	2D:12436736-12436908	NRCPB-233	NRCPB-343	OK	48.6405	907.122	4.22106	3.32644	0.00935	0.209621	no
Traes_4DL_16FAD1F90	Traes_4DL_16FAD1F90	-	4D:10653467-10655167	NRCPB-233	NRCPB-343	OK	0.564054	12.1627	4.43049	3.39067	0.0094	0.21055	no
Traes_6DL_459FEB335	Traes_6DL_459FEB335	-	6D:94443164-94454645	NRCPB-233	NRCPB-343	OK	0.128083	2.53668	4.30779	3.23898	0.0094	0.21055	no
Traes_7DS_BDB913A64	Traes_7DS_BDB913A64	-	7D:175629865-175633012	NRCPB-233	NRCPB-343	OK	1.41181	30.3848	4.42773	3.38301	0.00945	0.211477	no
Traes_2DL_5B2C0DF1C	Traes_2DL_5B2C0DF1C	-	2D:140849615-140855825	NRCPB-233	NRCPB-343	OK	0.921334	8.26899	3.16591	2.76448	0.0095	0.212306	no
Traes_6DL_81A50FE0F	Traes_6DL_81A50FE0F	-	6D:148396590-148400541	NRCPB-233	NRCPB-343	OK	2.01684	37.9771	4.23496	3.43717	0.0095	0.212306	no
Traes_1DS_8E3528A56	Traes_1DS_8E3528A56	-	IWGSC_CSS_1DS_scaff_1887061:3951-5466	NRCPB-233	NRCPB-343	OK	16.9639	146.684	3.11217	2.73429	0.00955	0.21323	no
Traes_2DS_D9FB4FD6D	Traes_2DS_D9FB4FD6D	-	IWGSC_CSS_2DS_scaff_5347513:6606-14878	NRCPB-233	NRCPB-343	OK	0.361174	6.12058	4.0829	3.31211	0.00955	0.21323	no
Traes_6DS_BC25BBB52	Traes_6DS_BC25BBB52	-	6D:72690256-72692248	NRCPB-233	NRCPB-343	OK	1.01974	19.5218	4.25881	3.20663	0.0096	0.214249	no
Traes_4DS_064130B1A	Traes_4DS_064130B1A	-	IWGSC_CSS_4DS_scaff_2306215:846-2761	NRCPB-233	NRCPB-343	OK	7.06449	61.0173	3.11056	2.74998	0.00965	0.215267	no
Traes_1DS_ACF9E82D8	Traes_1DS_ACF9E82D8	-	1D:65046589-65050492	NRCPB-233	NRCPB-343	OK	0.537265	9.8016	4.18931	3.17208	0.0097	0.216186	no
Traes_1DL_E30609261	Traes_1DL_E30609261	-	1D:110600877-110611511	NRCPB-233	NRCPB-343	OK	0.185634	3.73919	4.33219	3.31315	0.00975	0.216908	no
Traes_5DL_451405F2E	Traes_5DL_451405F2E	-	IWGSC_CSS_5DL_scaff_4551395:6037-10363	NRCPB-233	NRCPB-343	OK	0.354362	7.12437	4.32946	3.31106	0.00975	0.216908	no
Traes_6DL_659014784	Traes_6DL_659014784	-	6D:168490272-168496830	NRCPB-233	NRCPB-343	OK	28.3458	336.174	3.568	2.84692	0.00975	0.216908	no
Traes_6DL_E5B5F44FC	Traes_6DL_E5B5F44FC	-	IWGSC_CSS_6DL_scaff_83619:1277-2820	NRCPB-233	NRCPB-343	OK	1.2766	25.8671	4.34074	3.3234	0.00975	0.216908	no
Traes_4DS_DA9D690DF	Traes_4DS_DA9D690DF	-	4D:5036965-5046662	NRCPB-233	NRCPB-343	OK	0.52452	9.45185	4.17153	3.30786	0.00985	0.219033	no
Traes_4DS_084803084	Traes_4DS_084803084	-	IWGSC_CSS_4DS_scaff_2297156:403-3158	NRCPB-233	NRCPB-343	OK	0.56302	9.82181	4.12473	3.13417	0.0099	0.219946	no
Traes_2DS_573D41BEB	Traes_2DS_573D41BEB	-	2D:103505965-103510215	NRCPB-233	NRCPB-343	OK	0.591902	10.6337	4.16713	3.3848	0.00995	0.220858	no
Traes_5DL_9FA4818AF	Traes_5DL_9FA4818AF	-	5D:128083721-128092666	NRCPB-233	NRCPB-343	OK	0.342861	6.49526	4.24369	3.46118	0.01	0.221767	no
Traes_6BL_790F8F5B6	Traes_6BL_790F8F5B6	-	IWGSC_CSS_6BL_scaff_4210875:3971-5936	NRCPB-233	NRCPB-343	OK	0.442246	7.80425	4.14134	3.1359	0.01	0.221767	no
Traes_7DL_0E95F6220	Traes_7DL_0E95F6220	-	7D:119531892-119534295	NRCPB-233	NRCPB-343	OK	2.9605	55.1467	4.21936	3.24862	0.01005	0.222776	no
Traes_3DL_DE09B8A89	Traes_3DL_DE09B8A89	-	IWGSC_CSS_3DL_scaff_6955830:70-6579	NRCPB-233	NRCPB-343	OK	0	1.29161	inf	#NAME?	0.0101	0.223682	no
Traes_7DS_7254A96B4	Traes_7DS_7254A96B4	-	IWGSC_CSS_7DS_scaff_3900112:3240-8363	NRCPB-233	NRCPB-343	OK	0.955678	15.1218	3.98396	3.23225	0.0101	0.223682	no
Traes_2DS_93F018C79	Traes_2DS_93F018C79	-	2D:59635999-59644040	NRCPB-233	NRCPB-343	OK	1.98442	16.6635	3.0699	2.72169	0.01015	0.224689	no
Traes_1DL_B80AD8BEF	Traes_1DL_B80AD8BEF	-	IWGSC_CSS_1DL_scaff_1973624:3-3190	NRCPB-233	NRCPB-343	OK	0.869972	14.3957	4.04853	3.27608	0.0103	0.227702	no
Traes_2DL_DECB6FBDB	Traes_2DL_DECB6FBDB	-	2D:28371233-28373635	NRCPB-233	NRCPB-343	OK	1.36589	26.8227	4.29555	3.2849	0.01035	0.228397	no
Traes_6DS_813EBCBA9	Traes_6DS_813EBCBA9	-	6D:33060556-33065754	NRCPB-233	NRCPB-343	OK	0.571924	9.28389	4.02083	3.26858	0.01035	0.228397	no
Traes_5DL_053A5C4F4	Traes_5DL_053A5C4F4	-	5D:122238395-122242226	NRCPB-233	NRCPB-343	OK	0.504314	9.17317	4.18503	3.34325	0.01035	0.228397	no
Traes_2DL_D676385CC	Traes_2DL_D676385CC	-	2D:138877063-138879966	NRCPB-233	NRCPB-343	OK	1.40295	22.0911	3.97693	3.14727	0.01045	0.2305	no
Traes_2DS_CA19859D5	Traes_2DS_CA19859D5	-	2D:16348163-16350250	NRCPB-233	NRCPB-343	OK	0.648781	10.5638	4.02526	3.04216	0.01055	0.232601	no
Traes_6DL_3C708FE861	Traes_6DL_3C708FE861	-	6D:174584828-174585730	NRCPB-233	NRCPB-343	OK	0.908877	16.208	4.15648	3.11511	0.01065	0.234491	no
Traes_7DL_32EEA9748	Traes_7DL_32EEA9748	-	7D:62792950-62802577	NRCPB-233	NRCPB-343	OK	0.374261	7.04972	4.23545	3.23927	0.0108	0.237581	no
Traes_1DS_A682B07CF	Traes_1DS_A682B07CF	-	IWGSC_CSS_1DS_scaff_1912367:1143-1502	NRCPB-233	NRCPB-343	OK	15.688	132.953	3.08318	2.68894	0.0109	0.239352	no
Traes_2DS_3C3A2A12A	Traes_2DS_3C3A2A12A	-	2D:17085664-17089045	NRCPB-233	NRCPB-343	OK	3.29492	52.0015	3.98024	3.14941	0.0109	0.239352	no
Traes_6DS_3522B8EF6	Traes_6DS_3522B8EF6	-	6D:10497303-10499835	NRCPB-233	NRCPB-343	OK	1.12493	18.1765	4.01417	3.17952	0.011	0.241225	no
Traes_6DL_9F263A3BF	Traes_6DL_9F263A3BF	-	6D:137274255-137279913	NRCPB-233	NRCPB-343	OK	0.377897	6.46886	4.09745	3.25445	0.011	0.241225	no
Traes_3DL_C5D9E24D5	Traes_3DL_C5D9E24D5	-	IWGSC_CSS_3DL_scaff_6828351:0-1079	NRCPB-233	NRCPB-343	OK	2.08855	34.2315	4.03475	3.22017	0.01105	0.242106	no
Traes_2DS_39C68EED9	Traes_2DS_39C68EED9	-	IWGSC_CSS_2DS_scaff_5348762:9683-21025	NRCPB-233	NRCPB-343	OK	0.36586	6.01824	4.03998	3.28422	0.0111	0.242985	no
Traes_4DL_4DB4326FB	Traes_4DL_4DB4326FB	-	IWGSC_CSS_4DL_scaff_14461706:1-4446	NRCPB-233	NRCPB-343	OK	0.414375	7.09886	4.09858	3.08244	0.0111	0.242985	no
Traes_4DS_49B5FC871	Traes_4DS_49B5FC871	-	4D:44346212-44349988	NRCPB-233	NRCPB-343	OK	0.508412	8.53677	4.06962	3.1453	0.01115	0.243971	no
Traes_2DS_306726BB7	Traes_2DS_306726BB7	-	2D:3074166-3080047	NRCPB-233	NRCPB-343	OK	1.02747	18.8311	4.19596	3.28133	0.0112	0.244847	no
Traes_5DL_6ECA368F5	Traes_5DL_6ECA368F5	-	5D:68867101-68871014	NRCPB-233	NRCPB-343	OK	0.774541	12.4563	4.00739	3.03618	0.0112	0.244847	no
Traes_2DS_C80293002	Traes_2DS_C80293002	-	2D:18710861-18715830	NRCPB-233	NRCPB-343	OK	0.342815	5.80248	4.08117	3.22931	0.0113	0.246814	no
Traes_4DL_44AB91D93	Traes_4DL_44AB91D93	-	4D:37815409-37822116	NRCPB-233	NRCPB-343	OK	0.38002	7.0028	4.20379	3.21766	0.0113	0.246814	no
Traes_1DL_D861501F5	Traes_1DL_D861501F5	GLU-D1-2B	IWGSC_CSS_1DL_scaff_2251676:7550-7873	NRCPB-233	NRCPB-343	OK	35.0308	3063.58	6.45045	3.85652	0.01135	0.247796	no
Traes_4BS_BCAC4E57B	Traes_4BS_BCAC4E57B	-	4B:116887126-116897428	NRCPB-233	NRCPB-343	OK	1.74942	14.5658	3.05763	2.66453	0.0114	0.248777	no
TRAES3BF078700040CFD_g	TRAES3BF078700040CFD_g	-	3B:752786766-752787468	NRCPB-233	NRCPB-343	OK	1.66541	29.1339	4.12875	3.19689	0.0115	0.250515	no
Traes_1DL_114E430EB	Traes_1DL_114E430EB	-	IWGSC_CSS_1DL_scaff_2200355:840-8466	NRCPB-233	NRCPB-343	OK	0.32239	4.7939	3.89432	3.13105	0.01165	0.253445	no
Traes_5DL_9DCF29857	Traes_5DL_9DCF29857	-	5D:90693072-90703263	NRCPB-233	NRCPB-343	OK	0.557116	9.35835	4.0702	3.31698	0.01165	0.253445	no
Traes_4DL_459F0A715	Traes_4DL_459F0A715	-	4D:18775828-18783678	NRCPB-233	NRCPB-343	OK	0.268194	3.80028	3.82476	3.0001	0.0117	0.254084	no
Traes_5DL_F8D206AEC	Traes_5DL_F8D206AEC	-	IWGSC_CSS_5DL_scaff_4493224:5817-8707	NRCPB-233	NRCPB-343	OK	0.61492	8.68591	3.82021	2.99653	0.0117	0.254084	no
Traes_3DL_515EA275E	Traes_3DL_515EA275E	-	IWGSC_CSS_3DL_scaff_6941369:447-6897	NRCPB-233	NRCPB-343	OK	0.490528	8.29893	4.08052	3.27572	0.01175	0.254944	no
Traes_7DS_CCA6B7D27	Traes_7DS_CCA6B7D27	-	IWGSC_CSS_7DS_scaff_3963838:0-4462	NRCPB-233	NRCPB-343	OK	0.460095	7.04191	3.93596	2.98971	0.01175	0.254944	no
Traes_2DL_64803388A	Traes_2DL_64803388A	-	2D:145886975-145890846	NRCPB-233	NRCPB-343	OK	5.44657	42.9709	2.97994	2.64948	0.01185	0.257001	no
Traes_1DS_E3EA37F41	Traes_1DS_E3EA37F41	-	IWGSC_CSS_1DS_scaff_1882246:0-3028	NRCPB-233	NRCPB-343	OK	0.556919	8.87338	3.99394	3.23836	0.012	0.25991	no
Traes_2DL_540050272	Traes_2DL_540050272	-	IWGSC_CSS_2DL_scaff_9825985:2470-9425	NRCPB-233	NRCPB-343	OK	0.528347	8.44521	3.99858	3.24326	0.012	0.25991	no
Traes_5DL_D4AC8C679	Traes_5DL_D4AC8C679	-	5D:161139831-161147499	NRCPB-233	NRCPB-343	OK	0.188636	3.1984	4.08367	3.13145	0.01205	0.260763	no
Traes_2DL_1F04CA0AF	Traes_2DL_1F04CA0AF	-	IWGSC_CSS_2DL_scaff_9159068:0-272	NRCPB-233	NRCPB-343	OK	6.37676	106.35	4.05985	3.16004	0.01215	0.262812	no
Traes_6DS_2F1995526	Traes_6DS_2F1995526	-	IWGSC_CSS_6DS_scaff_2090378:4074-7501	NRCPB-233	NRCPB-343	OK	4.50948	37.2588	3.04655	2.70371	0.0122	0.263777	no
Traes_2DS_81BB5290E1	Traes_2DS_81BB5290E1	-	2D:15519059-15523049	NRCPB-233	NRCPB-343	OK	0.200314	3.02237	3.91535	2.97221	0.01225	0.264742	no
Traes_4DL_665E6EA10	Traes_4DL_665E6EA10	-	4D:115605461-115609798	NRCPB-233	NRCPB-343	OK	0.943126	14.2008	3.91238	3.17698	0.0123	0.265706	no
Traes_7DS_7525CE596	Traes_7DS_7525CE596	-	7D:1833855-1835542	NRCPB-233	NRCPB-343	OK	3.77898	54.7083	3.85569	3.12049	0.01235	0.266552	no
Traes_1DL_C5F65B9D4	Traes_1DL_C5F65B9D4	-	1D:43486308-43495506	NRCPB-233	NRCPB-343	OK	0.169944	2.54572	3.90494	3.00969	0.0124	0.267514	no
Traes_1DL_EF4406137	Traes_1DL_EF4406137	-	1D:126144470-126147988	NRCPB-233	NRCPB-343	OK	0.274416	4.22164	3.94336	2.98623	0.01245	0.268122	no
Traes_3DL_2DC78B18A	Traes_3DL_2DC78B18A	-	3D:100163661-100172008	NRCPB-233	NRCPB-343	OK	0.431506	6.63219	3.94203	3.14923	0.01245	0.268122	no
Traes_5DL_151C16982	Traes_5DL_151C16982	-	IWGSC_CSS_5DL_scaff_4527903:5-8809	NRCPB-233	NRCPB-343	OK	0.263862	4.00505	3.92397	3.19021	0.01245	0.268122	no
Traes_5DL_C3D5A5807	Traes_5DL_C3D5A5807	-	5D:106639722-106646140	NRCPB-233	NRCPB-343	OK	0.771422	12.2299	3.98674	3.16233	0.01245	0.268122	no
Traes_2DS_E85263CFA	Traes_2DS_E85263CFA	-	IWGSC_CSS_2DS_scaff_5358323:1816-12632	NRCPB-233	NRCPB-343	OK	0.278679	3.84909	3.78784	3.04393	0.0125	0.268846	no
Traes_4DS_6E967C582	Traes_4DS_6E967C582	-	4D:7495344-7499033	NRCPB-233	NRCPB-343	OK	0.339857	5.53331	4.02514	3.02359	0.0125	0.268846	no
Traes_3DL_E7E17D8A9	Traes_3DL_E7E17D8A9	-	3D:47464577-47466636	NRCPB-233	NRCPB-343	OK	1.92384	27.9678	3.86171	3.04693	0.01255	0.269567	no
Traes_5DL_91831A76B	Traes_5DL_91831A76B	-	5D:50842583-50850079	NRCPB-233	NRCPB-343	OK	0.196539	3.21968	4.03403	3.09176	0.01255	0.269567	no
Traes_6DL_EDD5AB66D	Traes_6DL_EDD5AB66D	-	6D:147545443-147549949	NRCPB-233	NRCPB-343	OK	0.200385	3.35621	4.06599	3.11173	0.01255	0.269567	no
Traes_6DL_1EF30A89C	Traes_6DL_1EF30A89C	-	6D:143221040-143235415	NRCPB-233	NRCPB-343	OK	0.514341	7.29117	3.82535	3.10601	0.0126	0.270169	no
Traes_7DS_A277A6C8F	Traes_7DS_A277A6C8F	-	7D:3009537-3016826	NRCPB-233	NRCPB-343	OK	1.51753	11.6104	2.93562	2.60507	0.0126	0.270169	no
Traes_4DS_CC9F9317E	Traes_4DS_CC9F9317E	-	4D:41931092-41933224	NRCPB-233	NRCPB-343	OK	0.695191	11.0259	3.98735	3.09925	0.0126	0.270169	no
Traes_4DS_093764887	Traes_4DS_093764887	-	4D:51580600-51581508	NRCPB-233	NRCPB-343	OK	4.46368	67.5666	3.92	3.10778	0.01265	0.271005	no
Traes_6DL_7D596276D	Traes_6DL_7D596276D	-	6D:113755004-113772507	NRCPB-233	NRCPB-343	OK	0.49646	4.03152	3.02158	2.6386	0.01265	0.271005	no
Traes_5DL_EE7FC3AEE	Traes_5DL_EE7FC3AEE	-	IWGSC_CSS_5DL_scaff_4509700:0-2830	NRCPB-233	NRCPB-343	OK	0.701086	11.335	4.01505	3.07478	0.01275	0.273029	no
Traes_5DL_E17ED0E3F	Traes_5DL_E17ED0E3F	-	5D:139669838-139674438	NRCPB-233	NRCPB-343	OK	0.986769	14.4032	3.86753	3.06841	0.0128	0.27398	no
Traes_7DS_2E80F225D	Traes_7DS_2E80F225D	-	7D:41204433-41211997	NRCPB-233	NRCPB-343	OK	0.177362	2.78294	3.97185	2.99976	0.0129	0.276001	no
Traes_1DL_4B94DFED6	Traes_1DL_4B94DFED6	-	IWGSC_CSS_1DL_scaff_2247910:279-4150	NRCPB-233	NRCPB-343	OK	0.464775	7.30585	3.97445	3.0833	0.01295	0.276829	no
Traes_6DL_C215BACFD	Traes_6DL_C215BACFD	-	6D:128860378-128863262	NRCPB-233	NRCPB-343	OK	0.338239	5.27898	3.96415	2.98172	0.01295	0.276829	no
Traes_5BL_39FD9626E	Traes_5BL_39FD9626E	-	5B:220119960-220132458	NRCPB-233	NRCPB-343	OK	0.14313	2.08835	3.86696	3.06955	0.01305	0.278725	no
Traes_2DL_4F6EACAD3	Traes_2DL_4F6EACAD3	-	IWGSC_CSS_2DL_scaff_9906949:67-13286	NRCPB-233	NRCPB-343	OK	0.376965	5.91039	3.97075	3.15096	0.0132	0.281562	no
Traes_5DL_9E57D5944	Traes_5DL_9E57D5944	-	5D:114330737-114333768	NRCPB-233	NRCPB-343	OK	0.578106	8.80919	3.9296	3.14626	0.0132	0.281562	no
Traes_1DL_A530B3014	Traes_1DL_A530B3014	-	IWGSC_CSS_1DL_scaff_66772:0-2240	NRCPB-233	NRCPB-343	OK	0.958944	12.9023	3.75004	2.92641	0.0133	0.283572	no
Traes_6DL_14A803198	Traes_6DL_14A803198	-	6D:112169308-112172507	NRCPB-233	NRCPB-343	OK	1.73407	25.8994	3.90069	3.11711	0.01335	0.284515	no
Traes_2DL_BC632D1E3	Traes_2DL_BC632D1E3	-	2D:142007612-142013163	NRCPB-233	NRCPB-343	OK	0.61412	9.22789	3.90941	3.03599	0.0134	0.285333	no
Traes_5DS_503F10289	Traes_5DS_503F10289	-	5D:5811818-5816062	NRCPB-233	NRCPB-343	OK	0.92523	13.27	3.84221	2.9168	0.0134	0.285333	no
Traes_3DL_0ABDDC961	Traes_3DL_0ABDDC961	-	3D:29519089-29522607	NRCPB-233	NRCPB-343	OK	0.628931	9.83865	3.96749	2.9854	0.01345	0.286274	no
Traes_3DL_47AF06F8C	Traes_3DL_47AF06F8C	-	3D:114373480-114380502	NRCPB-233	NRCPB-343	OK	0.682177	9.28855	3.76723	3.05064	0.01355	0.287655	no
Traes_5DL_2C6F0D6A9	Traes_5DL_2C6F0D6A9	-	IWGSC_CSS_5DL_scaff_4487742:1354-5091	NRCPB-233	NRCPB-343	OK	0.53075	7.93099	3.9014	2.92982	0.01355	0.287655	no
Traes_1DS_74A85D861	Traes_1DS_74A85D861	-	IWGSC_CSS_1DS_scaff_1905745:1344-6931	NRCPB-233	NRCPB-343	OK	0.406786	5.46024	3.74662	2.91994	0.0136	0.288095	no
Traes_1DL_B24BAF761	Traes_1DL_B24BAF761	-	1D:101314987-101317790	NRCPB-233	NRCPB-343	OK	1.35305	20.0298	3.88786	3.17803	0.0136	0.288095	no
Traes_2DS_86C131DEE	Traes_2DS_86C131DEE	-	2D:10769303-10776657	NRCPB-233	NRCPB-343	OK	0.83853	12.3469	3.88014	3.13772	0.0136	0.288095	no
Traes_6DL_D65B5E33F	Traes_6DL_D65B5E33F	-	IWGSC_CSS_6DL_scaff_1756731:2-8082	NRCPB-233	NRCPB-343	OK	0.472055	7.08994	3.90874	3.01146	0.0136	0.288095	no
Traes_1DL_1297AA156	Traes_1DL_1297AA156	-	IWGSC_CSS_1DL_scaff_2280503:534-6161	NRCPB-233	NRCPB-343	OK	0.421106	5.9379	3.8177	3.00526	0.01365	0.288533	no
Traes_2DL_8D9F98B22	Traes_2DL_8D9F98B22	-	IWGSC_CSS_2DL_scaff_9908256:1-2340	NRCPB-233	NRCPB-343	OK	0.391737	5.70666	3.86469	2.926	0.01365	0.288533	no
Traes_1DS_6B5065463	Traes_1DS_6B5065463	-	1D:382614-390266	NRCPB-233	NRCPB-343	OK	0.467991	7.44243	3.99122	3.25215	0.01365	0.288533	no
Traes_2DS_C53EC62E8	Traes_2DS_C53EC62E8	-	IWGSC_CSS_2DS_scaff_5340552:5681-8476	NRCPB-233	NRCPB-343	OK	1.14363	16.1592	3.82067	2.89761	0.0138	0.291328	no
Traes_5DL_5D984B791	Traes_5DL_5D984B791	-	5D:30208776-30212571	NRCPB-233	NRCPB-343	OK	0.660593	9.87516	3.90197	3.04154	0.0138	0.291328	no
Traes_5DL_7DB3B9A14	Traes_5DL_7DB3B9A14	-	5D:145239086-145241332	NRCPB-233	NRCPB-343	OK	0.813416	12.4191	3.93242	3.0246	0.0138	0.291328	no
Traes_2DS_4FD37331F	Traes_2DS_4FD37331F	-	IWGSC_CSS_2DS_scaff_5353185:1923-6404	NRCPB-233	NRCPB-343	OK	0.673853	8.84489	3.71434	2.89978	0.01385	0.292133	no
Traes_5DL_A5A32C538	Traes_5DL_A5A32C538	-	IWGSC_CSS_5DL_scaff_4529350:730-3457	NRCPB-233	NRCPB-343	OK	0.519118	7.70847	3.89231	2.9272	0.01385	0.292133	no
Traes_2DL_F477E7D1F	Traes_2DL_F477E7D1F	-	2D:114334931-114337270	NRCPB-233	NRCPB-343	OK	0.522689	7.95326	3.92752	3.0613	0.0139	0.292685	no
Traes_4DL_FD4E98087	Traes_4DL_FD4E98087	-	IWGSC_CSS_4DL_scaff_14417002:71-14716	NRCPB-233	NRCPB-343	OK	0.832359	10.8885	3.70945	3.02502	0.0139	0.292685	no
Traes_5DL_045B970AE	Traes_5DL_045B970AE	-	5D:127477193-127494234	NRCPB-233	NRCPB-343	OK	0.425108	3.35755	2.98151	2.59537	0.0139	0.292685	no
Traes_1DL_1CD5F98E8	Traes_1DL_1CD5F98E8	-	IWGSC_CSS_1DL_scaff_2258390:818-3716	NRCPB-233	NRCPB-343	OK	1.4478	21.1179	3.86654	3.04639	0.01415	0.297567	no
Traes_1DL_440290AF1	Traes_1DL_440290AF1	-	IWGSC_CSS_1DL_scaff_2279606:474-9227	NRCPB-233	NRCPB-343	OK	0.377098	5.44759	3.85261	3.06043	0.01415	0.297567	no
Traes_5DL_CEDABCD95	Traes_5DL_CEDABCD95	-	5D:65979911-65988263	NRCPB-233	NRCPB-343	OK	0.401498	5.91321	3.88048	2.91693	0.01415	0.297567	no
Traes_1DL_D7A4B29B2	Traes_1DL_D7A4B29B2	-	1D:89303005-89313583	NRCPB-233	NRCPB-343	OK	0.435973	6.18616	3.82673	3.00101	0.0142	0.298236	no
Traes_4DL_B038AA14B	Traes_4DL_B038AA14B	-	4D:75690631-75694401	NRCPB-233	NRCPB-343	OK	0.479855	8.00587	4.06039	3.02093	0.0142	0.298236	no
Traes_2DS_97EC0E281	Traes_2DS_97EC0E281	-	2D:97064167-97064958	NRCPB-233	NRCPB-343	OK	1.96253	29.0993	3.8902	3.00336	0.0142	0.298236	no
EPlTAEG00000000445	EPlTAEG00000000445	U5	2D:23984677-23984793	NRCPB-233	NRCPB-343	OK	96.7482	1271.7	3.71638	2.94959	0.0143	0.299569	no
Traes_1DL_8F653C2D9	Traes_1DL_8F653C2D9	-	IWGSC_CSS_1DL_scaff_2289649:1065-7857	NRCPB-233	NRCPB-343	OK	1.89046	14.7819	2.96702	2.62411	0.0143	0.299569	no
Traes_4DS_0CFD9B88F	Traes_4DS_0CFD9B88F	-	IWGSC_CSS_4DS_scaff_2281904:1366-3804	NRCPB-233	NRCPB-343	OK	1.40338	20.0433	3.83614	3.09999	0.0143	0.299569	no
Traes_7DS_854A1DA29	Traes_7DS_854A1DA29	-	7D:24652709-24654256	NRCPB-233	NRCPB-343	OK	2.28041	30.2508	3.72961	3.03181	0.0143	0.299569	no
Traes_1DS_2935DD94C	Traes_1DS_2935DD94C	-	IWGSC_CSS_1DS_scaff_1343006:93-1889	NRCPB-233	NRCPB-343	OK	3.871	55.5113	3.84201	3.05175	0.0144	0.301023	no
Traes_2DS_2132DCCCC	Traes_2DS_2132DCCCC	-	2D:99624652-99630706	NRCPB-233	NRCPB-343	OK	0.319514	3.95307	3.62902	2.82732	0.0144	0.301023	no
Traes_4DS_29F298799	Traes_4DS_29F298799	-	IWGSC_CSS_4DS_scaff_2313807:1107-4411	NRCPB-233	NRCPB-343	OK	1.16446	16.698	3.84194	3.10712	0.0144	0.301023	no
Traes_5DL_2718D6B25	Traes_5DL_2718D6B25	-	5D:133266065-133268611	NRCPB-233	NRCPB-343	OK	1.01647	12.7646	3.65051	2.86212	0.0144	0.301023	no
Traes_2DL_1618AFB49	Traes_2DL_1618AFB49	-	2D:36844766-36845277	NRCPB-233	NRCPB-343	OK	6.11566	82.2067	3.74868	3.00069	0.01455	0.303771	no
Traes_4DL_432679512	Traes_4DL_432679512	-	4D:35335399-35340827	NRCPB-233	NRCPB-343	OK	0.634845	8.67843	3.77296	2.97635	0.0146	0.304686	no
Traes_4DS_5BC6DC529	Traes_4DS_5BC6DC529	-	IWGSC_CSS_4DS_scaff_2302215:7058-9068	NRCPB-233	NRCPB-343	OK	0.47855	7.07837	3.88668	2.99783	0.01465	0.3056	no
Traes_2DL_9F24A54AF	Traes_2DL_9F24A54AF	-	2D:78137719-78141665	NRCPB-233	NRCPB-343	OK	1.52584	11.1371	2.8677	2.49706	0.0148	0.308206	no
Traes_5DS_6429161E7	Traes_5DS_6429161E7	-	5D:5371604-5374317	NRCPB-233	NRCPB-343	OK	8.58673	108.182	3.65521	2.92047	0.0148	0.308206	no
Traes_4DL_32D57D606	Traes_4DL_32D57D606	-	4D:19073696-19077577	NRCPB-233	NRCPB-343	OK	0.59906	8.64893	3.85175	2.94724	0.01485	0.308986	no
Traes_6DL_CF7D75FA0	Traes_6DL_CF7D75FA0	-	6D:100158934-100166553	NRCPB-233	NRCPB-343	OK	0.563405	7.86078	3.80243	3.0168	0.01485	0.308986	no
Traes_2DS_4646885A5	Traes_2DS_4646885A5	-	IWGSC_CSS_2DS_scaff_5346401:1-4171	NRCPB-233	NRCPB-343	OK	0.902999	12.639	3.80701	3.07481	0.0149	0.309764	no
Traes_5DL_4D4FDF83C	Traes_5DL_4D4FDF83C	-	5D:135093493-135100756	NRCPB-233	NRCPB-343	OK	0.189863	2.6214	3.7873	2.87461	0.0149	0.309764	no
Traes_1DL_9B2498344	Traes_1DL_9B2498344	-	IWGSC_CSS_1DL_scaff_1032794:627-3446	NRCPB-233	NRCPB-343	OK	1.04678	14.787	3.82029	2.8712	0.01495	0.310672	no
Traes_2BL_71ED6B5BD	Traes_2BL_71ED6B5BD	-	2B:121077560-121085621	NRCPB-233	NRCPB-343	OK	1.01848	7.81182	2.93924	2.57857	0.015	0.311448	no
Traes_5DL_A07C14C07	Traes_5DL_A07C14C07	-	5D:60611350-60620470	NRCPB-233	NRCPB-343	OK	0.327104	4.33532	3.72832	2.82588	0.015	0.311448	no
Traes_4DS_6CAAB052A	Traes_4DS_6CAAB052A	-	IWGSC_CSS_4DS_scaff_2325169:8003-13096	NRCPB-233	NRCPB-343	OK	0.270308	4.07451	3.91395	2.83445	0.01505	0.312222	no
Traes_2DS_D0F6E0A54	Traes_2DS_D0F6E0A54	-	2D:52389403-52392488	NRCPB-233	NRCPB-343	OK	0.840636	12.2608	3.86642	2.97673	0.0151	0.313128	no
Traes_3DL_9BEB04F72	Traes_3DL_9BEB04F72	-	3D:104035163-104040626	NRCPB-233	NRCPB-343	OK	0.305803	4.19	3.77628	3.01021	0.01515	0.3139	no
Traes_5DL_FB06824E1	Traes_5DL_FB06824E1	-	IWGSC_CSS_5DL_scaff_434911:0-5483	NRCPB-233	NRCPB-343	OK	2.48948	18.9074	2.92503	2.58844	0.0152	0.314803	no
Traes_4DL_D37274E0B	Traes_4DL_D37274E0B	-	IWGSC_CSS_4DL_scaff_14459520:46-2732	NRCPB-233	NRCPB-343	OK	1.05024	14.5911	3.79631	3.01733	0.01525	0.31544	no
Traes_2DL_997FE1AE4	Traes_2DL_997FE1AE4	-	IWGSC_CSS_2DL_scaff_9901967:6775-11650	NRCPB-233	NRCPB-343	OK	0.732492	10.5278	3.84525	3.06775	0.01525	0.31544	no
Traes_5DL_FD04EBB2F	Traes_5DL_FD04EBB2F	-	5D:152097135-152099713	NRCPB-233	NRCPB-343	OK	1.29539	18.2423	3.81583	3.11344	0.01525	0.31544	no
Traes_2DS_F7E8E6B22	Traes_2DS_F7E8E6B22	-	2D:127724314-127732750	NRCPB-233	NRCPB-343	OK	0.349366	4.68022	3.74377	3.02687	0.01535	0.317242	no
Traes_6DL_6DAB8F1D9	Traes_6DL_6DAB8F1D9	-	6D:169148568-169153279	NRCPB-233	NRCPB-343	OK	1.34877	17.1883	3.67171	2.98586	0.01535	0.317242	no
Traes_1DL_B9A3B03CF	Traes_1DL_B9A3B03CF	-	IWGSC_CSS_1DL_scaff_2206682:2-8992	NRCPB-233	NRCPB-343	OK	0.270793	3.27091	3.59443	2.81682	0.0154	0.318008	no
Traes_3DL_416E228F3	Traes_3DL_416E228F3	-	3D:42956120-42957427	NRCPB-233	NRCPB-343	OK	1.02049	12.6128	3.62756	2.83197	0.0154	0.318008	no
Traes_5DL_4211ABEC3	Traes_5DL_4211ABEC3	-	5D:60219394-60222256	NRCPB-233	NRCPB-343	OK	6.1864	46.6108	2.91349	2.56915	0.0155	0.319939	no
Traes_6DS_066F7755D	Traes_6DS_066F7755D	-	6D:64970774-64972831	NRCPB-233	NRCPB-343	OK	0.577236	7.51403	3.70235	2.83438	0.0156	0.321463	no
Traes_7DS_40BEF81F6	Traes_7DS_40BEF81F6	-	7D:178950957-178954203	NRCPB-233	NRCPB-343	OK	0.852948	10.896	3.6752	2.7866	0.01565	0.322224	no
Traes_4DS_990D31BB1	Traes_4DS_990D31BB1	-	4D:446550-450593	NRCPB-233	NRCPB-343	OK	0.378747	5.0714	3.74308	3.03716	0.0157	0.323118	no
Traes_1DL_D3AEF0EB6	Traes_1DL_D3AEF0EB6	-	1D:71233461-71236179	NRCPB-233	NRCPB-343	OK	0.790568	11.0538	3.80551	2.85952	0.01575	0.324011	no
Traes_5DL_6CDEEA6A6	Traes_5DL_6CDEEA6A6	-	5D:143070474-143075383	NRCPB-233	NRCPB-343	OK	0.461115	6.21304	3.7521	2.99178	0.0158	0.324768	no
Traes_6DL_F97DA39AD	Traes_6DL_F97DA39AD	-	6D:154157967-154164599	NRCPB-233	NRCPB-343	OK	1.09921	14.7871	3.7498	2.96541	0.01585	0.325524	no
TRAES3BF032400040CFD_g	TRAES3BF032400040CFD_g	-	3B:770483091-770483421	NRCPB-233	NRCPB-343	OK	6.6133	85.9121	3.69942	2.80194	0.0159	0.326415	no
Traes_1DS_3151CAEB0	Traes_1DS_3151CAEB0	-	IWGSC_CSS_1DS_scaff_1907540:959-9769	NRCPB-233	NRCPB-343	OK	0.380016	5.33356	3.81097	2.95831	0.016	0.328193	no
Traes_2DL_96CDD45B9	Traes_2DL_96CDD45B9	-	2D:140519040-140521890	NRCPB-233	NRCPB-343	OK	0.354958	4.98309	3.81132	2.95859	0.016	0.328193	no
Traes_4DL_AD8A8417E	Traes_4DL_AD8A8417E	-	IWGSC_CSS_4DL_scaff_14406635:969-5999	NRCPB-233	NRCPB-343	OK	1.02988	12.4723	3.59817	2.93029	0.0163	0.333929	no
Traes_2DL_F0FEB5383	Traes_2DL_F0FEB5383	-	IWGSC_CSS_2DL_scaff_9848890:0-4145	NRCPB-233	NRCPB-343	OK	0.269279	3.73915	3.79554	2.85008	0.01635	0.334814	no
Traes_7DS_23A24DA87	Traes_7DS_23A24DA87	-	IWGSC_CSS_7DS_scaff_3939399:1303-1795	NRCPB-233	NRCPB-343	OK	9.72912	68.7181	2.82031	2.45791	0.0164	0.335698	no
Traes_3DL_C03F7B011	Traes_3DL_C03F7B011	-	3D:55890212-55895213	NRCPB-233	NRCPB-343	OK	0.39493	5.00333	3.66322	2.77692	0.01645	0.336582	no
Traes_3DS_023551079	Traes_3DS_023551079	-	3D:17331121-17348780	NRCPB-233	NRCPB-343	OK	0.321145	4.28568	3.73823	2.97299	0.0165	0.337184	no
Traes_4DS_4836E882E	Traes_4DS_4836E882E	-	4D:14663286-14673153	NRCPB-233	NRCPB-343	OK	0.299011	3.63019	3.60177	2.90796	0.0165	0.337184	no
Traes_2DL_96644BB09	Traes_2DL_96644BB09	-	2D:122370142-122378343	NRCPB-233	NRCPB-343	OK	0.519429	5.79565	3.47997	2.71135	0.0165	0.337184	no
Traes_5DS_C7FABC0A3	Traes_5DS_C7FABC0A3	-	5D:969958-974247	NRCPB-233	NRCPB-343	OK	0.359829	4.91548	3.77195	2.89049	0.01655	0.337925	no
Traes_7DL_B13ECD925	Traes_7DL_B13ECD925	-	7D:127479856-127495574	NRCPB-233	NRCPB-343	OK	0.193332	2.59673	3.74754	2.88451	0.01655	0.337925	no
Traes_3DL_A6F32E158	Traes_3DL_A6F32E158	-	IWGSC_CSS_3DL_scaff_6954249:0-3986	NRCPB-233	NRCPB-343	OK	0.679295	8.55661	3.65493	2.90918	0.01665	0.339826	no
Traes_6DS_2D4C9B4C6	Traes_6DS_2D4C9B4C6	-	6D:78483665-78485689	NRCPB-233	NRCPB-343	OK	1.06923	14.0705	3.71804	2.86638	0.0167	0.340564	no
Traes_2DL_474B433DF	Traes_2DL_474B433DF	-	2D:113713309-113720539	NRCPB-233	NRCPB-343	OK	0.276078	3.3806	3.61413	2.73808	0.0168	0.342319	no
Traes_5DS_05D1DC4DC	Traes_5DS_05D1DC4DC	-	5D:16766455-16768642	NRCPB-233	NRCPB-343	OK	1.18417	13.7958	3.54228	2.76276	0.01685	0.343196	no
Traes_4DS_A8B6C23C4	Traes_4DS_A8B6C23C4	-	4D:22788635-22795245	NRCPB-233	NRCPB-343	OK	0.450392	5.05836	3.48941	2.71852	0.0169	0.344072	no
Traes_5DL_DCD57A320	Traes_5DL_DCD57A320	-	5D:141003605-141007853	NRCPB-233	NRCPB-343	OK	0.489777	6.54569	3.74035	2.80834	0.01695	0.344804	no
Traes_6BL_30CAC7928	Traes_6BL_30CAC7928	-	IWGSC_CSS_6BL_scaff_1238975:1755-3277	NRCPB-233	NRCPB-343	OK	0	2.08713	inf	#NAME?	0.017	0.345678	no
Traes_4DL_258AD9567	Traes_4DL_258AD9567	-	4D:93890582-93892418	NRCPB-233	NRCPB-343	OK	4.0159	28.7338	2.83896	2.50079	0.01705	0.346552	no
Traes_5DL_4F387192E	Traes_5DL_4F387192E	-	IWGSC_CSS_5DL_scaff_4572971:2-3199	NRCPB-233	NRCPB-343	OK	0.767507	9.82739	3.67856	2.9794	0.0171	0.347138	no
Traes_6DL_11374490D	Traes_6DL_11374490D	-	6D:159610114-159614253	NRCPB-233	NRCPB-343	OK	1.63237	11.6454	2.83473	2.47732	0.0171	0.347138	no
Traes_6DS_43BCD40B9	Traes_6DS_43BCD40B9	-	6D:20523219-20534073	NRCPB-233	NRCPB-343	OK	0.28365	3.60462	3.66766	2.80282	0.01715	0.348009	no
Traes_4DL_8156B39DF	Traes_4DL_8156B39DF	-	4D:112171363-112174537	NRCPB-233	NRCPB-343	OK	0.863461	11.1097	3.68555	2.89434	0.0172	0.34888	no
Traes_2DL_5272D16C6	Traes_2DL_5272D16C6	-	2D:80110540-80115431	NRCPB-233	NRCPB-343	OK	0.371849	5.06159	3.7668	2.93667	0.01725	0.34975	no
Traes_5DL_0DBC61158	Traes_5DL_0DBC61158	-	5D:108451395-108452322	NRCPB-233	NRCPB-343	OK	9.45613	67.4148	2.83374	2.51658	0.01735	0.351488	no
Traes_6DL_A2EEFE47E	Traes_6DL_A2EEFE47E	-	IWGSC_CSS_6DL_scaff_1001990:0-3022	NRCPB-233	NRCPB-343	OK	9.7438	67.6361	2.79524	2.46539	0.01735	0.351488	no
Traes_4DL_D59A14F51	Traes_4DL_D59A14F51	-	IWGSC_CSS_4DL_scaff_14355674:370-8575	NRCPB-233	NRCPB-343	OK	0.244552	2.94714	3.5911	2.86597	0.0174	0.35221	no
Traes_5DL_20877B6EA	Traes_5DL_20877B6EA	-	5D:71514202-71518211	NRCPB-233	NRCPB-343	OK	0.650594	8.27148	3.66832	2.94613	0.0174	0.35221	no
Traes_4DS_A5BF2203B	Traes_4DS_A5BF2203B	-	4D:50895494-50898155	NRCPB-233	NRCPB-343	OK	3.4858	26.1481	2.90715	2.5652	0.01745	0.353077	no
Traes_4DL_A61E2C0A4	Traes_4DL_A61E2C0A4	-	IWGSC_CSS_4DL_scaff_14372057:78-3432	NRCPB-233	NRCPB-343	OK	0.826802	10.6583	3.68829	2.84515	0.01755	0.354809	no
Traes_4DL_74159402F	Traes_4DL_74159402F	-	4D:11606537-11612003	NRCPB-233	NRCPB-343	OK	4.88272	57.2254	3.5509	2.84802	0.01765	0.356537	no
Traes_1DL_DA9B5CFC6	Traes_1DL_DA9B5CFC6	-	1D:123221737-123224473	NRCPB-233	NRCPB-343	OK	3.21888	22.9718	2.83523	2.51499	0.0177	0.357254	no
Traes_5DS_34723CFA4	Traes_5DS_34723CFA4	-	IWGSC_CSS_5DS_scaff_2370992:714-2750	NRCPB-233	NRCPB-343	OK	0.976514	11.7283	3.58621	2.7118	0.0178	0.358978	no
Traes_3DL_082C9DD8D	Traes_3DL_082C9DD8D	-	3D:36988613-36989634	NRCPB-233	NRCPB-343	OK	1.3509	16.5057	3.61097	2.7362	0.01785	0.359397	no
Traes_3DL_DEB7B523C	Traes_3DL_DEB7B523C	-	3D:118843556-118848144	NRCPB-233	NRCPB-343	OK	0.679686	8.65753	3.67101	2.93624	0.01785	0.359397	no
Traes_5DL_7029D827B	Traes_5DL_7029D827B	-	5D:159929196-159935819	NRCPB-233	NRCPB-343	OK	0.248128	2.95357	3.57331	2.82053	0.01785	0.359397	no
Traes_5DS_6933B2627	Traes_5DS_6933B2627	-	5D:20930548-20931577	NRCPB-233	NRCPB-343	OK	4.3883	52.1837	3.57187	2.83839	0.01785	0.359397	no
Traes_1DS_406A54E1C	Traes_1DS_406A54E1C	-	1D:51059853-51064363	NRCPB-233	NRCPB-343	OK	0.305691	3.57977	3.54972	2.68718	0.01795	0.360525	no
Traes_4DS_14EDB7C5A	Traes_4DS_14EDB7C5A	-	IWGSC_CSS_4DS_scaff_86561:1-7865	NRCPB-233	NRCPB-343	OK	0.225551	2.62391	3.5402	2.67963	0.01795	0.360525	no
Traes_1DL_AB0ACF01C	Traes_1DL_AB0ACF01C	-	1D:44689355-44699074	NRCPB-233	NRCPB-343	OK	0.397563	4.61535	3.53718	2.67735	0.01795	0.360525	no
Traes_3DS_B886F28ED	Traes_3DS_B886F28ED	-	3D:8021174-8022156	NRCPB-233	NRCPB-343	OK	4.22928	54.5149	3.68817	2.83881	0.01795	0.360525	no
Traes_6DS_A3B8C7F92	Traes_6DS_A3B8C7F92	-	6D:24757557-24765321	NRCPB-233	NRCPB-343	OK	1.27864	9.12277	2.83486	2.48975	0.01795	0.360525	no
Traes_2BS_64F2A8C5B	Traes_2BS_64F2A8C5B	-	2B:17051721-17053610	NRCPB-233	NRCPB-343	OK	1.42127	17.5936	3.62979	2.95572	0.01805	0.361942	no
Traes_7DL_8A2266279	Traes_7DL_8A2266279	-	7D:105100738-105110044	NRCPB-233	NRCPB-343	OK	0.473917	6.05656	3.67579	2.93176	0.01805	0.361942	no
Traes_5DL_85C8862E8	Traes_5DL_85C8862E8	-	5D:80353974-80368062	NRCPB-233	NRCPB-343	OK	1.98536	14.1004	2.82826	2.4884	0.01815	0.363799	no
Traes_4DS_FBA13E320	Traes_4DS_FBA13E320	-	4D:48078515-48080041	NRCPB-233	NRCPB-343	OK	3.07868	21.6705	2.81535	2.47859	0.0183	0.366358	no
Traes_6DS_53B15C3C4	Traes_6DS_53B15C3C4	-	6D:13294660-13298539	NRCPB-233	NRCPB-343	OK	7.73711	50.9991	2.7206	2.38399	0.0183	0.366358	no
Traes_2DL_84F338908	Traes_2DL_84F338908	-	2D:113137111-113142311	NRCPB-233	NRCPB-343	OK	0.371151	4.40173	3.56799	2.79398	0.01845	0.36891	no
Traes_5DL_AA55FBE2C	Traes_5DL_AA55FBE2C	-	5D:147005784-147011158	NRCPB-233	NRCPB-343	OK	0.773904	9.16038	3.56518	2.87965	0.01845	0.36891	no
Traes_7DS_878E5175A	Traes_7DS_878E5175A	-	7D:128342622-128349684	NRCPB-233	NRCPB-343	OK	0.81964	9.76059	3.5739	2.89101	0.01855	0.370759	no
Traes_3DL_AE21424BF	Traes_3DL_AE21424BF	-	3D:58572865-58590263	NRCPB-233	NRCPB-343	OK	0.499079	3.53644	2.82496	2.48144	0.0186	0.371306	no
Traes_2DS_3E4E3BEFC	Traes_2DS_3E4E3BEFC	-	2D:119976679-119984986	NRCPB-233	NRCPB-343	OK	0.623364	7.34438	3.55849	2.87132	0.0186	0.371306	no
Traes_2DS_B97E601E0	Traes_2DS_B97E601E0	-	IWGSC_CSS_2DS_scaff_5388639:4353-9917	NRCPB-233	NRCPB-343	OK	0.588536	7.45493	3.66299	2.84055	0.0186	0.371306	no
Traes_2DL_9F3EE4D7A	Traes_2DL_9F3EE4D7A	-	2D:147678272-147682796	NRCPB-233	NRCPB-343	OK	0.749555	8.5614	3.51374	2.83062	0.01865	0.372002	no
Traes_7DS_971969F5A	Traes_7DS_971969F5A	-	7D:1398437-1401737	NRCPB-233	NRCPB-343	OK	0.446423	5.55798	3.63808	2.80597	0.01865	0.372002	no
Traes_4AS_33AD54FBE	Traes_4AS_33AD54FBE	-	4A:52990926-52992106	NRCPB-233	NRCPB-343	OK	2.80379	35.2104	3.65055	2.86802	0.0187	0.372546	no
Traes_2DS_F8E15CA0E	Traes_2DS_F8E15CA0E	-	2D:439257-445981	NRCPB-233	NRCPB-343	OK	0.500794	5.62873	3.49052	2.79926	0.0187	0.372546	no
Traes_2DS_C0B1BCD8A	Traes_2DS_C0B1BCD8A	-	2D:49482340-49486122	NRCPB-233	NRCPB-343	OK	0.614249	7.07835	3.52652	2.76387	0.0188	0.374386	no
Traes_7DS_0862E65F9	Traes_7DS_0862E65F9	-	7D:11775760-11778466	NRCPB-233	NRCPB-343	OK	1.79779	23.5198	3.70958	2.9642	0.01885	0.37523	no
Traes_4DS_71B447B86	Traes_4DS_71B447B86	-	4D:14650479-14661066	NRCPB-233	NRCPB-343	OK	0.272375	3.19048	3.55011	2.79008	0.0189	0.375617	no
Traes_6DL_342E40B9A	Traes_6DL_342E40B9A	-	6D:118752255-118758053	NRCPB-233	NRCPB-343	OK	0.615849	7.53709	3.61336	2.70882	0.0189	0.375617	no
Traes_5DL_9EC9EBA1F	Traes_5DL_9EC9EBA1F	-	5D:133101672-133102601	NRCPB-233	NRCPB-343	OK	1.0802	13.4488	3.63811	2.72857	0.0189	0.375617	no
Traes_4DS_0A01300F2	Traes_4DS_0A01300F2	-	4D:49007368-49010592	NRCPB-233	NRCPB-343	OK	0.763772	9.1465	3.58201	2.82769	0.019	0.3773	no
Traes_5DL_3A1F8C38E	Traes_5DL_3A1F8C38E	-	5D:80817087-80820136	NRCPB-233	NRCPB-343	OK	0.581404	6.9372	3.57674	2.82268	0.019	0.3773	no
Traes_1DL_77A0F46E8	Traes_1DL_77A0F46E8	-	IWGSC_CSS_1DL_scaff_2250675:0-1243	NRCPB-233	NRCPB-343	OK	0.920512	9.8691	3.42241	2.67718	0.01905	0.377835	no
Traes_4DL_32D6B3BA6	Traes_4DL_32D6B3BA6	-	IWGSC_CSS_4DL_scaff_14401985:2071-8259	NRCPB-233	NRCPB-343	OK	0.234276	2.70441	3.52903	2.6708	0.01905	0.377835	no
Traes_5DL_6A497D966	Traes_5DL_6A497D966	-	5D:120847075-120851217	NRCPB-233	NRCPB-343	OK	0.322477	3.71859	3.52749	2.66963	0.01905	0.377835	no
Traes_1DL_844FE40E6	Traes_1DL_844FE40E6	AGP-L	1D:127231628-127236045	NRCPB-233	NRCPB-343	OK	23.2989	193.134	3.05127	2.41	0.0191	0.378522	no
Traes_7DS_3432E98CE	Traes_7DS_3432E98CE	-	7D:10237905-10239961	NRCPB-233	NRCPB-343	OK	0.384967	4.67022	3.60068	2.69872	0.0191	0.378522	no
Traes_7DL_6599172BA	Traes_7DL_6599172BA	-	7D:219210517-219217777	NRCPB-233	NRCPB-343	OK	0.259445	3.01858	3.54037	2.70663	0.0192	0.38035	no
Traes_5DL_5AEADF9C7	Traes_5DL_5AEADF9C7	-	5D:143924276-143934894	NRCPB-233	NRCPB-343	OK	0.269833	3.25596	3.59295	2.89018	0.0193	0.382177	no
Traes_5BL_E68C461B3	Traes_5BL_E68C461B3	-	IWGSC_CSS_5BL_scaff_4449219:0-304	NRCPB-233	NRCPB-343	OK	105.75	4359.12	5.36531	3.47043	0.0194	0.38354	no
Traes_3DL_325474F3D	Traes_3DL_325474F3D	-	3D:102598270-102602222	NRCPB-233	NRCPB-343	OK	0.621639	7.74884	3.63983	2.8019	0.0194	0.38354	no
Traes_3DL_19D825ED6	Traes_3DL_19D825ED6	-	3D:52002680-52004465	NRCPB-233	NRCPB-343	OK	1.0755	12.5738	3.54734	2.71255	0.0195	0.384589	no
Traes_4DS_E33550382	Traes_4DS_E33550382	-	IWGSC_CSS_4DS_scaff_2297345:2391-13346	NRCPB-233	NRCPB-343	OK	0.177287	2.05735	3.53663	2.70363	0.0195	0.384589	no
Traes_3DL_1C32EC971	Traes_3DL_1C32EC971	-	3D:86805253-86808467	NRCPB-233	NRCPB-343	OK	0.782172	9.72323	3.63588	2.81913	0.0195	0.384589	no
Traes_1DL_9E700497C	Traes_1DL_9E700497C	-	IWGSC_CSS_1DL_scaff_2246177:0-1833	NRCPB-233	NRCPB-343	OK	1.92344	25.3141	3.71818	2.88176	0.01955	0.385112	no
Traes_6DL_BEDFBC80F	Traes_6DL_BEDFBC80F	-	6D:49987487-49996743	NRCPB-233	NRCPB-343	OK	0.328317	3.80356	3.53419	2.70176	0.01955	0.385112	no
Traes_2DS_FE62DB7F5	Traes_2DS_FE62DB7F5	-	2D:11277957-11280409	NRCPB-233	NRCPB-343	OK	0.694699	8.10234	3.54388	2.73475	0.01975	0.388585	no
Traes_7DS_C268073F4	Traes_7DS_C268073F4	-	7D:7322616-7325912	NRCPB-233	NRCPB-343	OK	0.943662	11.6129	3.62131	2.81293	0.01975	0.388585	no
Traes_5DS_DECAA37DD	Traes_5DS_DECAA37DD	-	5D:2758957-2765497	NRCPB-233	NRCPB-343	OK	0.7727	9.07206	3.55345	2.82914	0.0198	0.389258	no
Traes_7DL_7D95FE937	Traes_7DL_7D95FE937	-	7D:95664147-95677980	NRCPB-233	NRCPB-343	OK	0.292227	3.5776	3.61383	2.80592	0.0198	0.389258	no
Traes_1DL_41A11E610	Traes_1DL_41A11E610	-	1D:91559976-91571077	NRCPB-233	NRCPB-343	OK	0.330393	3.78563	3.51828	2.76671	0.01985	0.390085	no
Traes_2DL_A8B7BB032	Traes_2DL_A8B7BB032	-	IWGSC_CSS_2DL_scaff_9809185:2-868	NRCPB-233	NRCPB-343	OK	1.38581	14.067	3.34351	2.6146	0.01995	0.391737	no
Traes_4DL_5612CF456	Traes_4DL_5612CF456	-	IWGSC_CSS_4DL_scaff_14375590:0-1745	NRCPB-233	NRCPB-343	OK	0.59027	6.85807	3.53836	2.64987	0.02	0.392562	no
Traes_1DL_B4E0123EB	Traes_1DL_B4E0123EB	-	IWGSC_CSS_1DL_scaff_2245302:11361-17763	NRCPB-233	NRCPB-343	OK	0.448814	4.94131	3.4607	2.71665	0.02025	0.39731	no
Traes_3DS_197335163	Traes_3DS_197335163	-	3D:6757109-6760689	NRCPB-233	NRCPB-343	OK	0.539509	5.68189	3.39665	2.56614	0.0203	0.398133	no
Traes_3DS_0021E54EE	Traes_3DS_0021E54EE	-	3D:6524561-6527082	NRCPB-233	NRCPB-343	OK	0.392841	4.55724	3.53614	2.64804	0.02035	0.398636	no
Traes_4DS_5A7ABE019	Traes_4DS_5A7ABE019	-	IWGSC_CSS_4DS_scaff_2288273:1-506	NRCPB-233	NRCPB-343	OK	3.18944	35.5807	3.47972	2.76397	0.02035	0.398636	no
Traes_2DL_B47202588	Traes_2DL_B47202588	-	2D:112473951-112475330	NRCPB-233	NRCPB-343	OK	0.719208	7.62121	3.40554	2.57332	0.0204	0.399139	no
Traes_6DL_D4715B586	Traes_6DL_D4715B586	-	6D:60166716-60170367	NRCPB-233	NRCPB-343	OK	1.43573	15.5694	3.43886	2.79199	0.0204	0.399139	no
Traes_2DL_1AC533055	Traes_2DL_1AC533055	-	2D:134299256-134301752	NRCPB-233	NRCPB-343	OK	0.679745	8.37494	3.62301	2.93951	0.02045	0.399323	no
Traes_5BL_EED36D3B9	Traes_5BL_EED36D3B9	-	IWGSC_CSS_5BL_scaff_10907461:8055-15963	NRCPB-233	NRCPB-343	OK	0.452713	5.09151	3.49142	2.79956	0.02045	0.399323	no
Traes_2DS_7EED3DA96	Traes_2DS_7EED3DA96	-	2D:15372242-15377384	NRCPB-233	NRCPB-343	OK	0.465703	5.39729	3.53475	2.647	0.02045	0.399323	no
Traes_5DL_F1E9188F2	Traes_5DL_F1E9188F2	-	IWGSC_CSS_5DL_scaff_4540568:2218-8500	NRCPB-233	NRCPB-343	OK	2.63567	29.0492	3.46226	2.76003	0.02045	0.399323	no
Traes_4DS_AFAF2A29E	Traes_4DS_AFAF2A29E	TCTP	4D:108475036-108477052	NRCPB-233	NRCPB-343	OK	21.9291	232.628	3.4071	2.72538	0.0205	0.399982	no
Traes_3DL_EBD5DC426	Traes_3DL_EBD5DC426	-	IWGSC_CSS_3DL_scaff_6837998:1880-3215	NRCPB-233	NRCPB-343	OK	2.24994	26.6383	3.56554	2.67238	0.02055	0.400798	no
Traes_3AS_B3B799BFB	Traes_3AS_B3B799BFB	-	3A:25412398-25413913	NRCPB-233	NRCPB-343	OK	0.795377	8.97283	3.49585	2.67147	0.0207	0.403244	no
Traes_5DL_449478BCB	Traes_5DL_449478BCB	-	IWGSC_CSS_5DL_scaff_4534720:17640-20856	NRCPB-233	NRCPB-343	OK	0.976514	10.2301	3.38904	2.56039	0.0207	0.403244	no
Traes_6DL_FF2824756	Traes_6DL_FF2824756	-	6D:171558063-171563696	NRCPB-233	NRCPB-343	OK	0.448415	5.20936	3.5382	2.7237	0.0207	0.403244	no
Traes_2DL_2533C78FE	Traes_2DL_2533C78FE	-	2D:89909552-89912990	NRCPB-233	NRCPB-343	OK	0.814882	9.43079	3.53271	2.71948	0.0208	0.404872	no
Traes_6DL_275FA4D5F	Traes_6DL_275FA4D5F	-	6D:112920360-112924358	NRCPB-233	NRCPB-343	OK	0.478853	4.94121	3.36721	2.54277	0.0208	0.404872	no
Traes_3DL_7E0F183DA	Traes_3DL_7E0F183DA	-	3D:43819042-43822613	NRCPB-233	NRCPB-343	OK	0.482749	5.40369	3.4846	2.74175	0.02085	0.405203	no
Traes_1DL_79CDB9C0F	Traes_1DL_79CDB9C0F	-	1D:100427796-100431445	NRCPB-233	NRCPB-343	OK	0.488767	5.61587	3.52229	2.63719	0.02085	0.405203	no
Traes_7DL_EDE77652A	Traes_7DL_EDE77652A	-	7D:198663401-198666324	NRCPB-233	NRCPB-343	OK	1.95784	21.3511	3.44697	2.77929	0.02085	0.405203	no
Traes_7DL_31950AE3F	Traes_7DL_31950AE3F	-	IWGSC_CSS_7DL_scaff_2569743:520-11865	NRCPB-233	NRCPB-343	OK	0.236873	2.62856	3.47209	2.74732	0.021	0.407475	no
Traes_4DS_AED0FD434	Traes_4DS_AED0FD434	-	4D:52528803-52530953	NRCPB-233	NRCPB-343	OK	0.992852	11.2162	3.49786	2.67317	0.0212	0.411031	no
Traes_2DS_56E0A0F3B	Traes_2DS_56E0A0F3B	-	IWGSC_CSS_2DS_scaff_5386613:480-7388	NRCPB-233	NRCPB-343	OK	0.498885	4.81675	3.27128	2.46666	0.02125	0.411676	no
Traes_1DL_69D4A3E8B	Traes_1DL_69D4A3E8B	-	1D:91966174-91969968	NRCPB-233	NRCPB-343	OK	0.782862	8.09118	3.36952	2.7081	0.02135	0.41345	no
Traes_1DL_7F2B8162A	Traes_1DL_7F2B8162A	-	IWGSC_CSS_1DL_scaff_133682:0-1411	NRCPB-233	NRCPB-343	OK	1.7466	16.6125	3.24965	2.45035	0.0214	0.414093	no
Traes_7DS_5DBF1BD6C	Traes_7DS_5DBF1BD6C	-	7D:40768412-40773678	NRCPB-233	NRCPB-343	OK	2.20523	14.7941	2.74603	2.45263	0.0214	0.414093	no
Traes_3DS_06B8853C9	Traes_3DS_06B8853C9	-	IWGSC_CSS_3DS_scaff_2599342:1-4127	NRCPB-233	NRCPB-343	OK	0.272392	2.85394	3.3892	2.56004	0.0215	0.4157	no
Traes_1DS_31913486E	Traes_1DS_31913486E	-	1D:48308103-48311797	NRCPB-233	NRCPB-343	OK	0.446577	4.66906	3.38615	2.55774	0.02155	0.41634	no
Traes_2DL_479E5956B	Traes_2DL_479E5956B	-	2D:36196393-36202149	NRCPB-233	NRCPB-343	OK	0.365625	3.90602	3.41726	2.60863	0.02155	0.41634	no
Traes_4DS_EC288617E	Traes_4DS_EC288617E	-	4D:60962577-60965563	NRCPB-233	NRCPB-343	OK	1.0581	10.4585	3.30514	2.58111	0.0218	0.420839	no
Traes_2DS_6553FB0E2	Traes_2DS_6553FB0E2	-	2D:47689694-47692090	NRCPB-233	NRCPB-343	OK	1.22636	13.3071	3.43975	2.7367	0.02185	0.421474	no
Traes_3DL_703CAFA23	Traes_3DL_703CAFA23	-	3D:102134107-102141578	NRCPB-233	NRCPB-343	OK	1.43352	16.05	3.48494	2.75674	0.02185	0.421474	no
EPlTAEG00000010044	EPlTAEG00000010044	psbA	Pt:90-1152	NRCPB-233	NRCPB-343	OK	489.859	3841.5	2.97123	1.70271	0.0219	0.421942	no
Traes_2DL_44D44B42B	Traes_2DL_44D44B42B	-	2D:31008083-31012666	NRCPB-233	NRCPB-343	OK	2.69223	30.0802	3.48194	2.78959	0.0219	0.421942	no
Traes_3DL_794B10D16	Traes_3DL_794B10D16	-	3D:106465311-106465929	NRCPB-233	NRCPB-343	OK	3.50193	38.5009	3.45867	2.79329	0.0219	0.421942	no
Traes_3DL_A631E1F0C	Traes_3DL_A631E1F0C	-	3D:98979419-98984429	NRCPB-233	NRCPB-343	OK	0.383076	4.11968	3.42683	2.64089	0.022	0.423371	no
Traes_4DS_3A7960FAC	Traes_4DS_3A7960FAC	-	4D:1132470-1134908	NRCPB-233	NRCPB-343	OK	7.0917	46.7431	2.72055	2.43117	0.022	0.423371	no
Traes_7DS_CB5F58F92	Traes_7DS_CB5F58F92	-	7D:15998987-16002904	NRCPB-233	NRCPB-343	OK	0.963744	10.5793	3.45645	2.79869	0.022	0.423371	no
Traes_4DL_1E2D5930D	Traes_4DL_1E2D5930D	-	4D:98180619-98187979	NRCPB-233	NRCPB-343	OK	1.26884	15.1858	3.58114	2.81064	0.02215	0.425758	no
Traes_3DL_515970BA1	Traes_3DL_515970BA1	-	IWGSC_CSS_3DL_scaff_6918129:4-1863	NRCPB-233	NRCPB-343	OK	3.67482	23.5966	2.68283	2.32803	0.02215	0.425758	no
Traes_4DL_7BB4E451B1	Traes_4DL_7BB4E451B1	-	IWGSC_CSS_4DL_scaff_14429928:133-5827	NRCPB-233	NRCPB-343	OK	0.220202	2.36475	3.42479	2.72145	0.02215	0.425758	no
Traes_2DS_B4F13A7BE	Traes_2DS_B4F13A7BE	-	2D:17624576-17629535	NRCPB-233	NRCPB-343	OK	1.32539	13.3739	3.33493	2.54883	0.02225	0.427012	no
Traes_4DS_1E45D7AC7	Traes_4DS_1E45D7AC7	-	4D:74294602-74299969	NRCPB-233	NRCPB-343	OK	0.169185	1.6625	3.29668	2.48663	0.0224	0.429724	no
Traes_1DS_390A3F5B1	Traes_1DS_390A3F5B1	-	IWGSC_CSS_1DS_scaff_1881975:1055-4596	NRCPB-233	NRCPB-343	OK	0.918823	10.4695	3.51026	2.7952	0.02255	0.432433	no
Traes_6DL_5DE35B12C	Traes_6DL_5DE35B12C	-	6D:166735165-166747445	NRCPB-233	NRCPB-343	OK	0.227013	2.4131	3.41005	2.74905	0.0226	0.433222	no
Traes_5DL_6AF673654	Traes_5DL_6AF673654	-	5D:68911745-68914093	NRCPB-233	NRCPB-343	OK	0.809703	8.54351	3.39936	2.69775	0.02265	0.433843	no
Traes_5DS_766714FBD	Traes_5DS_766714FBD	-	5D:10345255-10358580	NRCPB-233	NRCPB-343	OK	0.262604	2.81185	3.42056	2.72965	0.0227	0.434462	no
Traes_7DS_4665A4193	Traes_7DS_4665A4193	-	7D:35803310-35808543	NRCPB-233	NRCPB-343	OK	2.72611	17.9571	2.71964	2.42286	0.0227	0.434462	no
Traes_4DS_A90FD0CBD	Traes_4DS_A90FD0CBD	-	4D:98573970-98578952	NRCPB-233	NRCPB-343	OK	0.173489	1.89282	3.44762	2.57823	0.0228	0.436037	no
Traes_5DL_BD80B8A73	Traes_5DL_BD80B8A73	-	5D:154517389-154522773	NRCPB-233	NRCPB-343	OK	0.561456	6.36036	3.50186	2.72393	0.02285	0.436823	no
Traes_5DL_0FE117A1A	Traes_5DL_0FE117A1A	-	5D:51116473-51117671	NRCPB-233	NRCPB-343	OK	1.42569	15.171	3.41158	2.76063	0.02295	0.438394	no
Traes_5DL_46F94DAAA1	Traes_5DL_46F94DAAA1	-	IWGSC_CSS_5DL_scaff_4466527:2852-6320	NRCPB-233	NRCPB-343	OK	0.320914	3.32535	3.37325	2.57348	0.02295	0.438394	no
Traes_2DS_D3601814B	Traes_2DS_D3601814B	-	2D:107027864-107033497	NRCPB-233	NRCPB-343	OK	0.173192	1.66347	3.26375	2.46046	0.0232	0.442998	no
Traes_5DL_92CBBE968	Traes_5DL_92CBBE968	-	5D:58493538-58495842	NRCPB-233	NRCPB-343	OK	0.414124	4.35809	3.39556	2.61581	0.02325	0.44378	no
Traes_1DL_F410CF9FD	Traes_1DL_F410CF9FD	-	1D:71267841-71271532	NRCPB-233	NRCPB-343	OK	0.927508	9.86532	3.41094	2.71802	0.0234	0.44647	no
Traes_1DS_D7F67852E	Traes_1DS_D7F67852E	-	1D:2078338-2082342	NRCPB-233	NRCPB-343	OK	0.569456	6.04377	3.40779	2.54717	0.02345	0.446904	no
Traes_1DS_AAA7B8951	Traes_1DS_AAA7B8951	-	1D:376850-379885	NRCPB-233	NRCPB-343	OK	3.08146	19.6552	2.67323	2.37783	0.02345	0.446904	no
Traes_4DL_40DA73F99	Traes_4DL_40DA73F99	-	IWGSC_CSS_4DL_scaff_14379515:5575-8850	NRCPB-233	NRCPB-343	OK	0.573687	6.02117	3.39171	2.58837	0.0235	0.44751	no
Traes_6DS_4B55F4A4A	Traes_6DS_4B55F4A4A	-	6D:96767198-96773105	NRCPB-233	NRCPB-343	OK	0.542203	5.69273	3.39222	2.58875	0.0235	0.44751	no
Traes_5DS_C431B9881	Traes_5DS_C431B9881	-	5D:33710764-33716900	NRCPB-233	NRCPB-343	OK	0.459485	5.11296	3.47607	2.70352	0.02355	0.448288	no
Traes_1DS_D1B39A182	Traes_1DS_D1B39A182	-	IWGSC_CSS_1DS_scaff_689847:0-1864	NRCPB-233	NRCPB-343	OK	8.61754	97.3455	3.49777	2.75149	0.0236	0.449066	no
Traes_4DL_2F1E74F2E	Traes_4DL_2F1E74F2E	-	IWGSC_CSS_4DL_scaff_14468736:2693-8649	NRCPB-233	NRCPB-343	OK	0.924992	11.1164	3.5871	2.79483	0.02365	0.44967	no
Traes_2DL_5D6D18165	Traes_2DL_5D6D18165	-	2D:113867341-113870793	NRCPB-233	NRCPB-343	OK	0.398785	4.13694	3.37488	2.59463	0.02375	0.451222	no
Traes_5DL_AFE0A4571	Traes_5DL_AFE0A4571	-	5D:69221504-69231733	NRCPB-233	NRCPB-343	OK	0.483906	4.82114	3.31658	2.69366	0.02375	0.451222	no
Traes_1DL_4365F7CA3	Traes_1DL_4365F7CA3	-	IWGSC_CSS_1DL_scaff_2228058:575-5102	NRCPB-233	NRCPB-343	OK	0.495997	4.82909	3.28335	2.56552	0.02395	0.454145	no
Traes_5DL_7514D124D	Traes_5DL_7514D124D	-	5D:143574877-143578710	NRCPB-233	NRCPB-343	OK	0.366667	3.57412	3.28505	2.56685	0.02395	0.454145	no
Traes_2DL_1983B702F	Traes_2DL_1983B702F	-	2D:22691554-22697795	NRCPB-233	NRCPB-343	OK	0.393494	4.11019	3.38479	2.52892	0.02405	0.455866	no
Traes_1AL_C42DE440F	Traes_1AL_C42DE440F	-	IWGSC_CSS_1AL_scaff_3932547:596-1401	NRCPB-233	NRCPB-343	OK	1.61543	17.0993	3.40395	2.64588	0.02415	0.457409	no
Traes_7DS_D3151D34C	Traes_7DS_D3151D34C	-	IWGSC_CSS_7DS_scaff_3951129:40-6859	NRCPB-233	NRCPB-343	OK	0.957094	9.73548	3.34652	2.71268	0.02415	0.457409	no
Traes_6AS_7FB8F9A66	Traes_6AS_7FB8F9A66	-	6A:6813679-6816077	NRCPB-233	NRCPB-343	OK	1.42379	14.8519	3.38283	2.68415	0.02425	0.459126	no
Traes_6DS_FD1509258	Traes_6DS_FD1509258	-	6D:3860904-3866575	NRCPB-233	NRCPB-343	OK	0.485095	4.93071	3.34546	2.63533	0.0243	0.459895	no
Traes_2DL_30F23E577	Traes_2DL_30F23E577	-	2D:36096876-36100696	NRCPB-233	NRCPB-343	OK	1.29111	14.4869	3.48806	2.82611	0.02445	0.461846	no
Traes_7DS_51D42FCC4	Traes_7DS_51D42FCC4	-	7D:96866106-96868792	NRCPB-233	NRCPB-343	OK	0.589855	5.86631	3.31402	2.65632	0.02445	0.461846	no
Traes_5DL_A7465270F	Traes_5DL_A7465270F	-	5D:126260787-126267725	NRCPB-233	NRCPB-343	OK	0.466008	4.68369	3.32922	2.48524	0.02455	0.463379	no
Traes_1DS_E98487D6D	Traes_1DS_E98487D6D	-	1D:76195682-76205092	NRCPB-233	NRCPB-343	OK	0.298869	3.27088	3.45209	2.77868	0.02465	0.46491	no
Traes_6DL_565B3D7EC	Traes_6DL_565B3D7EC	-	6D:140852355-140855715	NRCPB-233	NRCPB-343	OK	1.55005	15.9199	3.36044	2.63095	0.02465	0.46491	no
Traes_7DS_7EF6AB166	Traes_7DS_7EF6AB166	-	7D:167603080-167614544	NRCPB-233	NRCPB-343	OK	0.52023	3.27467	2.65413	2.32125	0.02475	0.466081	no
Traes_1DS_6B00100D9	Traes_1DS_6B00100D9	-	1D:14594533-14604962	NRCPB-233	NRCPB-343	OK	0.441628	4.82038	3.44825	2.79302	0.0248	0.466665	no
Traes_4DL_370A59EFC	Traes_4DL_370A59EFC	-	4D:120504805-120516265	NRCPB-233	NRCPB-343	OK	0.371419	3.88117	3.38537	2.68878	0.0249	0.468368	no
Traes_5DL_579206660	Traes_5DL_579206660	-	IWGSC_CSS_5DL_scaff_4468683:2667-5821	NRCPB-233	NRCPB-343	OK	1.78335	11.5486	2.69505	2.3806	0.0251	0.471408	no
Traes_5DL_A83547043	Traes_5DL_A83547043	-	IWGSC_CSS_5DL_scaff_4603808:0-3256	NRCPB-233	NRCPB-343	OK	1.44835	16.2123	3.4846	2.71371	0.0251	0.471408	no
Traes_3B_3793EBCBE	Traes_3B_3793EBCBE	-	IWGSC_CSS_3B_scaff_10484319:1417-2647	NRCPB-233	NRCPB-343	OK	0.780782	7.2727	3.2195	2.42579	0.0253	0.47444	no
Traes_2DL_8F3A7977E	Traes_2DL_8F3A7977E	-	2D:111810350-111812703	NRCPB-233	NRCPB-343	OK	0.982214	9.85443	3.32666	2.63428	0.02545	0.476708	no
Traes_3DL_DA04B5E16	Traes_3DL_DA04B5E16	-	3D:100123089-100125077	NRCPB-233	NRCPB-343	OK	0.46401	4.61144	3.31299	2.52416	0.0255	0.477281	no
Traes_5DL_C5D9E96D4	Traes_5DL_C5D9E96D4	-	5D:77336679-77338081	NRCPB-233	NRCPB-343	OK	2.77176	16.9882	2.61566	2.28262	0.0255	0.477281	no
Traes_5DL_343F3EE59	Traes_5DL_343F3EE59	-	5D:123821286-123822659	NRCPB-233	NRCPB-343	OK	1.44374	15.3901	3.41412	2.77536	0.0256	0.47897	no
Traes_4AL_29542DF45	Traes_4AL_29542DF45	-	4A:166482314-166484591	NRCPB-233	NRCPB-343	OK	0.361467	3.60319	3.31734	2.47578	0.0257	0.480476	no
Traes_6DL_D405BA1A1	Traes_6DL_D405BA1A1	-	6D:162386478-162391704	NRCPB-233	NRCPB-343	OK	0.255596	2.36206	3.20811	2.41637	0.0259	0.483663	no
Traes_1DS_3F816B920	Traes_1DS_3F816B920	-	1D:31713-43211	NRCPB-233	NRCPB-343	OK	2.15429	13.3201	2.62832	2.35075	0.02595	0.483862	no
Traes_4DS_A38BC1B10	Traes_4DS_A38BC1B10	-	IWGSC_CSS_4DS_scaff_2291327:2410-4459	NRCPB-233	NRCPB-343	OK	0.650257	6.25598	3.26615	2.57128	0.02595	0.483862	no
Traes_4DS_B8602CA5C	Traes_4DS_B8602CA5C	-	4D:4793716-4802799	NRCPB-233	NRCPB-343	OK	0.268064	2.71494	3.34027	2.42653	0.02595	0.483862	no
Traes_6DS_11E957F4D	Traes_6DS_11E957F4D	-	6D:34313406-34316491	NRCPB-233	NRCPB-343	OK	0.593071	6.21429	3.38931	2.63365	0.02595	0.483862	no
Traes_7DL_FB75EA9C3	Traes_7DL_FB75EA9C3	-	7D:191911839-191918707	NRCPB-233	NRCPB-343	OK	1.16426	11.8855	3.35172	2.67325	0.02605	0.485543	no
Traes_5DL_104A8910A	Traes_5DL_104A8910A	-	5D:117427932-117433336	NRCPB-233	NRCPB-343	OK	2.60612	16.4899	2.66161	2.35866	0.02615	0.487038	no
Traes_6DL_961B6AFC5	Traes_6DL_961B6AFC5	-	6D:166362119-166366041	NRCPB-233	NRCPB-343	OK	0.630971	6.18135	3.29228	2.59773	0.02615	0.487038	no
Traes_2DS_4CC8FD7E3	Traes_2DS_4CC8FD7E3	-	2D:106421964-106428602	NRCPB-233	NRCPB-343	OK	1.45371	8.82282	2.6015	2.28969	0.0262	0.4876	no
Traes_4DL_1C83E15D3	Traes_4DL_1C83E15D3	-	4D:112977609-112982633	NRCPB-233	NRCPB-343	OK	1.51251	15.2684	3.33553	2.67594	0.0262	0.4876	no
Traes_3DL_96F825D26	Traes_3DL_96F825D26	-	3D:117926481-117927746	NRCPB-233	NRCPB-343	OK	1.31527	11.9327	3.18149	2.48321	0.02625	0.487976	no
Traes_5DL_7C5517ADE	Traes_5DL_7C5517ADE	-	IWGSC_CSS_5DL_scaff_4604500:58-4777	NRCPB-233	NRCPB-343	OK	0.631165	6.02696	3.25534	2.42714	0.02625	0.487976	no
Traes_2DS_178B18A13	Traes_2DS_178B18A13	-	2D:100162955-100163797	NRCPB-233	NRCPB-343	OK	2.32911	20.9955	3.17223	2.38935	0.0263	0.488721	no
Traes_4DL_6944D19AE	Traes_4DL_6944D19AE	-	IWGSC_CSS_4DL_scaff_14461226:2-3524	NRCPB-233	NRCPB-343	OK	1.50813	8.98165	2.57422	2.25837	0.02635	0.48928	no
Traes_4DL_FD862E0CA	Traes_4DL_FD862E0CA	-	IWGSC_CSS_4DL_scaff_14099195:254-2118	NRCPB-233	NRCPB-343	OK	0.703836	6.80494	3.27327	2.60814	0.02635	0.48928	no
Traes_3DL_EE4AA2704	Traes_3DL_EE4AA2704	-	3D:44388730-44394159	NRCPB-233	NRCPB-343	OK	0.373168	3.61034	3.27424	2.57777	0.0264	0.489285	no
Traes_3DS_50B54D1FC	Traes_3DS_50B54D1FC	-	IWGSC_CSS_3DS_scaff_2560524:17-3538	NRCPB-233	NRCPB-343	OK	0.357531	3.39708	3.24816	2.47363	0.0264	0.489285	no
Traes_5DL_017B20CCA	Traes_5DL_017B20CCA	-	5D:93415059-93420285	NRCPB-233	NRCPB-343	OK	0.508712	5.03666	3.30755	2.46823	0.0264	0.489285	no
Traes_5DS_8E1A958DB	Traes_5DS_8E1A958DB	-	5D:87769012-87772139	NRCPB-233	NRCPB-343	OK	0.92483	8.85038	3.25848	2.60497	0.0264	0.489285	no
Traes_6DS_AA2D87617	Traes_6DS_AA2D87617	-	6D:7474998-7482274	NRCPB-233	NRCPB-343	OK	0.716893	6.85534	3.2574	2.66017	0.0264	0.489285	no
Traes_4DS_26272902A	Traes_4DS_26272902A	PDI	4D:10625922-10629556	NRCPB-233	NRCPB-343	OK	25.078	634.883	4.662	3.14133	0.02645	0.489843	no
Traes_6DS_2002521C8	Traes_6DS_2002521C8	-	6D:26917458-26921828	NRCPB-233	NRCPB-343	OK	2.94787	18.6558	2.66188	2.3652	0.0265	0.490215	no
Traes_4DL_453E3B607	Traes_4DL_453E3B607	-	4D:29574343-29577938	NRCPB-233	NRCPB-343	OK	1.98135	12.3522	2.64021	2.32692	0.0266	0.49188	no
Traes_4DL_42EA23191	Traes_4DL_42EA23191	-	4D:28914898-28916730	NRCPB-233	NRCPB-343	OK	1.29786	12.3654	3.25211	2.50106	0.02665	0.492619	no
Traes_7DL_939815ECB	Traes_7DL_939815ECB	-	IWGSC_CSS_7DL_scaff_3388227:2017-9644	NRCPB-233	NRCPB-343	OK	1.41683	8.72285	2.62214	2.34678	0.0267	0.493358	no
Traes_3AL_09BDFC4B4	Traes_3AL_09BDFC4B4	-	3A:108396779-108401447	NRCPB-233	NRCPB-343	OK	1.1194	9.28716	3.05251	2.3267	0.0268	0.494834	no
Traes_7DS_1EC20E600	Traes_7DS_1EC20E600	-	7D:3965741-3974976	NRCPB-233	NRCPB-343	OK	0.459401	4.07859	3.15024	2.45745	0.0269	0.496494	no
Traes_6DL_38D593283	Traes_6DL_38D593283	-	IWGSC_CSS_6DL_scaff_3295144:202-16689	NRCPB-233	NRCPB-343	OK	0.382134	3.72862	3.28649	2.59289	0.02695	0.497231	no
Traes_6DL_EFE15BC3E	Traes_6DL_EFE15BC3E	-	IWGSC_CSS_6DL_scaff_2869943:5815-7028	NRCPB-233	NRCPB-343	OK	0.90273	8.46597	3.22931	2.47984	0.027	0.497966	no
Traes_7DL_02C0A73A5	Traes_7DL_02C0A73A5	-	7D:227926092-227930044	NRCPB-233	NRCPB-343	OK	0.537983	5.01425	3.2204	2.39959	0.0272	0.501279	no
Traes_6DL_D5710F970	Traes_6DL_D5710F970	-	6D:139009748-139013798	NRCPB-233	NRCPB-343	OK	0.554351	5.32546	3.26403	2.43395	0.02725	0.501637	no
Traes_6DL_6149F16FF	Traes_6DL_6149F16FF	-	6D:154526695-154529540	NRCPB-233	NRCPB-343	OK	0.568975	5.83472	3.35823	2.73506	0.02725	0.501637	no
Traes_3DL_5E12422AD	Traes_3DL_5E12422AD	-	3D:28287179-28291701	NRCPB-233	NRCPB-343	OK	0.314162	2.95195	3.23209	2.40483	0.02735	0.503289	no
Traes_4BL_0E308269D	Traes_4BL_0E308269D	-	4B:131472412-131476900	NRCPB-233	NRCPB-343	OK	0.475998	4.69191	3.30115	2.46316	0.0274	0.503832	no
Traes_4DL_BDE8F5516	Traes_4DL_BDE8F5516	-	IWGSC_CSS_4DL_scaff_14456275:236-2138	NRCPB-233	NRCPB-343	OK	0.398794	3.93492	3.30262	2.46426	0.0274	0.503832	no
Traes_7DS_609DDFAFE	Traes_7DS_609DDFAFE	-	IWGSC_CSS_7DS_scaff_3177413:7975-10580	NRCPB-233	NRCPB-343	OK	0.285968	2.70182	3.24	2.41483	0.02755	0.506401	no
Traes_2DL_CA10E09CD	Traes_2DL_CA10E09CD	-	2D:69546098-69552089	NRCPB-233	NRCPB-343	OK	0.428853	4.09037	3.25368	2.50187	0.0276	0.506941	no
Traes_3DS_85F94992D	Traes_3DS_85F94992D	-	3D:10509693-10513605	NRCPB-233	NRCPB-343	OK	0.479185	4.71093	3.29736	2.66115	0.0276	0.506941	no
Traes_5DS_9C45AD986	Traes_5DS_9C45AD986	-	5D:33660843-33664911	NRCPB-233	NRCPB-343	OK	2.33925	13.6788	2.54782	2.21728	0.02775	0.509316	no
Traes_6DL_AE18D6399	Traes_6DL_AE18D6399	-	6D:162120423-162137999	NRCPB-233	NRCPB-343	OK	0.419803	4.6117	3.45751	2.63676	0.02775	0.509316	no
Traes_4DL_64508CBF1	Traes_4DL_64508CBF1	-	4D:34311842-34313593	NRCPB-233	NRCPB-343	OK	0.633773	5.63872	3.15333	2.46003	0.0278	0.509663	no
Traes_2DL_4AA8E1AA9	Traes_2DL_4AA8E1AA9	TSA	IWGSC_CSS_2DL_scaff_9842314:681-3935	NRCPB-233	NRCPB-343	OK	1.19868	11.5109	3.26348	2.61568	0.0278	0.509663	no
Traes_5DS_81917280C	Traes_5DS_81917280C	-	IWGSC_CSS_5DS_scaff_2768592:2967-7688	NRCPB-233	NRCPB-343	OK	0.382966	3.57527	3.22276	2.45332	0.0278	0.509663	no
Traes_6DL_97AE6CBA5	Traes_6DL_97AE6CBA5	-	6D:148993029-149005407	NRCPB-233	NRCPB-343	OK	0.191896	1.73288	3.17477	2.43826	0.02785	0.51039	no
Traes_4DS_15DCA0AD9	Traes_4DS_15DCA0AD9	-	IWGSC_CSS_4DS_scaff_2279319:3654-9997	NRCPB-233	NRCPB-343	OK	0.352222	3.12676	3.15011	2.37042	0.0279	0.510925	no
Traes_1DS_35B7AED4C	Traes_1DS_35B7AED4C	-	1D:7189538-7190291	NRCPB-233	NRCPB-343	OK	2.82023	26.8644	3.25181	2.63811	0.02795	0.51127	no
Traes_4DS_F7FBE9A09	Traes_4DS_F7FBE9A09	-	IWGSC_CSS_4DS_scaff_2306670:12722-17529	NRCPB-233	NRCPB-343	OK	0.626782	5.91198	3.23761	2.46518	0.02795	0.51127	no
Traes_7DS_831EAF074	Traes_7DS_831EAF074	-	IWGSC_CSS_7DS_scaff_3875815:1-11312	NRCPB-233	NRCPB-343	OK	0.341426	3.37764	3.30637	2.69949	0.02795	0.51127	no
Traes_2DL_314DB12001	Traes_2DL_314DB12001	-	2D:150260811-150262531	NRCPB-233	NRCPB-343	OK	0.524918	4.78589	3.18862	2.42615	0.02805	0.512718	no
Traes_7DS_8210E1D16	Traes_7DS_8210E1D16	-	7D:33494431-33499295	NRCPB-233	NRCPB-343	OK	0.568859	5.33858	3.23031	2.62471	0.02815	0.514163	no
Traes_2DL_4848013A6	Traes_2DL_4848013A6	-	IWGSC_CSS_2DL_scaff_9835141:1204-2274	NRCPB-233	NRCPB-343	OK	1.13511	10.2791	3.17882	2.41868	0.02825	0.515607	no
Traes_5DL_24E161E8F	Traes_5DL_24E161E8F	TUBB4	5D:136855544-136858972	NRCPB-233	NRCPB-343	OK	0.742566	6.78192	3.1911	2.6044	0.02825	0.515607	no
Traes_2DL_6F03F05FA	Traes_2DL_6F03F05FA	-	2D:96354329-96356372	NRCPB-233	NRCPB-343	OK	0.67191	6.45925	3.26503	2.61102	0.0283	0.516137	no
Traes_2DL_8CEB98016	Traes_2DL_8CEB98016	-	2D:90197740-90200120	NRCPB-233	NRCPB-343	OK	2.60002	25.5244	3.29528	2.65912	0.0283	0.516137	no
Traes_1DS_97DDD3DBB	Traes_1DS_97DDD3DBB	-	1D:79392346-79397843	NRCPB-233	NRCPB-343	OK	0.340195	3.18425	3.22652	2.57142	0.02845	0.518296	no
Traes_7DS_3C83C8EF9	Traes_7DS_3C83C8EF9	-	7D:92458427-92463072	NRCPB-233	NRCPB-343	OK	1.29818	12.4507	3.26167	2.6388	0.02845	0.518296	no
Traes_6DS_FF58590ED	Traes_6DS_FF58590ED	-	IWGSC_CSS_6DS_scaff_2123988:32-4786	NRCPB-233	NRCPB-343	OK	1.47724	8.74165	2.565	2.24004	0.0285	0.519014	no
Traes_2DL_071CC70F4	Traes_2DL_071CC70F4	-	2D:74659357-74663461	NRCPB-233	NRCPB-343	OK	0.971873	8.73479	3.16793	2.54524	0.0286	0.52045	no
Traes_3DL_3D1319ECF	Traes_3DL_3D1319ECF	-	IWGSC_CSS_3DL_scaff_6866365:0-1778	NRCPB-233	NRCPB-343	OK	1.17914	11.7097	3.31189	2.69833	0.0286	0.52045	no
Traes_1DL_D7CD5D71A	Traes_1DL_D7CD5D71A	-	IWGSC_CSS_1DL_scaff_518428:5831-11598	NRCPB-233	NRCPB-343	OK	0.393494	3.59879	3.1931	2.37783	0.02865	0.520975	no
Traes_7DL_C59A85781	Traes_7DL_C59A85781	-	7D:223386725-223391267	NRCPB-233	NRCPB-343	OK	8.9655	79.3084	3.14502	2.5969	0.02865	0.520975	no
Traes_2DL_21003CD5E	Traes_2DL_21003CD5E	-	2D:76511241-76515605	NRCPB-233	NRCPB-343	OK	0.617454	5.6304	3.18883	2.37466	0.0287	0.521306	no
Traes_2DS_3AC11B9D8	Traes_2DS_3AC11B9D8	-	2D:52329574-52334374	NRCPB-233	NRCPB-343	OK	0.768447	7.0808	3.20389	2.43849	0.0287	0.521306	no
Traes_4DL_2D64E25EE	Traes_4DL_2D64E25EE	-	IWGSC_CSS_4DL_scaff_14353586:85-4979	NRCPB-233	NRCPB-343	OK	0.45276	3.95987	3.12864	2.4399	0.0287	0.521306	no
Traes_3DL_DFE5BD85A	Traes_3DL_DFE5BD85A	-	3D:58826586-58829131	NRCPB-233	NRCPB-343	OK	0.81699	7.28371	3.15628	2.37565	0.0289	0.524358	no
Traes_4DL_65AF8424F	Traes_4DL_65AF8424F	-	IWGSC_CSS_4DL_scaff_14471614:1-1566	NRCPB-233	NRCPB-343	OK	1.95565	17.503	3.16188	2.57275	0.0289	0.524357	no
Traes_1DL_776AF8007	Traes_1DL_776AF8007	-	1D:26422158-26438350	NRCPB-233	NRCPB-343	OK	0.746918	4.57068	2.61339	2.32571	0.029	0.524672	no
TRAES3BF083100030CFD_g	TRAES3BF083100030CFD_g	-	3B:364811998-364819445	NRCPB-233	NRCPB-343	OK	0.185103	1.62196	3.13134	2.35533	0.0292	0.524672	no
Traes_1AS_E6F253266	Traes_1AS_E6F253266	-	IWGSC_CSS_1AS_scaff_3299929:2541-5255	NRCPB-233	NRCPB-343	OK	0.700793	6.85383	3.28985	2.64737	0.0292	0.524672	no
Traes_1DL_003A549A4	Traes_1DL_003A549A4	-	1D:74336371-74341979	NRCPB-233	NRCPB-343	OK	1.72985	17.46	3.33534	2.61732	0.0292	0.524672	no
Traes_5DL_64F27292C	Traes_5DL_64F27292C	-	IWGSC_CSS_5DL_scaff_297369:457-7414	NRCPB-233	NRCPB-343	OK	5.38819	31.3195	2.53919	2.2275	0.0292	0.524672	no
Traes_5DL_B1E2378F2	Traes_5DL_B1E2378F2	-	5D:149039102-149041415	NRCPB-233	NRCPB-343	OK	0.883767	8.29024	3.22968	2.61087	0.02925	0.524672	no
Traes_5DL_B8E1BC03B	Traes_5DL_B8E1BC03B	-	5D:120451933-120455483	NRCPB-233	NRCPB-343	OK	0.4021	3.49639	3.12024	2.34669	0.02925	0.524672	no
Traes_7DS_EFB144315	Traes_7DS_EFB144315	-	7D:1667883-1673593	NRCPB-233	NRCPB-343	OK	0.26763	2.4799	3.21197	2.4361	0.02935	0.524672	no
EPlTAEG00000000517	EPlTAEG00000000517	U1	5A:126709029-126709190	NRCPB-233	NRCPB-343	OK	462.568	4012.52	3.11677	2.56008	0.0294	0.524672	no
Traes_4DL_BCCE5731E	Traes_4DL_BCCE5731E	-	IWGSC_CSS_4DL_scaff_14334917:2380-6427	NRCPB-233	NRCPB-343	OK	0.633407	5.43652	3.10148	2.32827	0.02945	0.524672	no
Traes_4DL_5D0DAB6B7	Traes_4DL_5D0DAB6B7	-	4D:10508727-10513229	NRCPB-233	NRCPB-343	OK	0.490674	4.28362	3.12599	2.35131	0.02945	0.524672	no
Traes_7DL_6616B4BA3	Traes_7DL_6616B4BA3	-	7D:184287071-184290512	NRCPB-233	NRCPB-343	OK	0.358245	3.0376	3.08392	2.31786	0.02945	0.524672	no
Traes_4DS_A7188EE64	Traes_4DS_A7188EE64	-	IWGSC_CSS_4DS_scaff_2283662:1023-5213	NRCPB-233	NRCPB-343	OK	0.420647	3.56402	3.08282	2.31704	0.0295	0.524672	no
Traes_6DS_CBB6D49F6	Traes_6DS_CBB6D49F6	-	6D:39590965-39594227	NRCPB-233	NRCPB-343	OK	0.925633	8.65867	3.22563	2.50163	0.0295	0.524672	no
Traes_1DL_ED54F5B27	Traes_1DL_ED54F5B27	-	1D:126404158-126406484	NRCPB-233	NRCPB-343	OK	3.56949	33.2075	3.21772	2.59916	0.0296	0.524672	no
Traes_1DL_1F96A4D49	Traes_1DL_1F96A4D49	-	IWGSC_CSS_1DL_scaff_1895876:0-4803	NRCPB-233	NRCPB-343	OK	0.401697	3.59713	3.16267	2.48678	0.02975	0.524672	no
Traes_5DL_B50ED8913	Traes_5DL_B50ED8913	-	5D:108240853-108246874	NRCPB-233	NRCPB-343	OK	0.294501	2.61179	3.14869	2.34278	0.02975	0.524672	no
Traes_1DL_0714E4142	Traes_1DL_0714E4142	-	1D:51498902-51512110	NRCPB-233	NRCPB-343	OK	0.204864	1.86451	3.18605	2.46927	0.02995	0.524672	no
Traes_4DS_0EAC519C1	Traes_4DS_0EAC519C1	-	IWGSC_CSS_4DS_scaff_1764439:451-5474	NRCPB-233	NRCPB-343	OK	0.406552	3.61974	3.15437	2.34587	0.03	0.524672	no
Traes_5DL_CA09C31F9	Traes_5DL_CA09C31F9	-	IWGSC_CSS_5DL_scaff_4498796:2-5090	NRCPB-233	NRCPB-343	OK	0.558137	4.71058	3.07721	2.39814	0.03005	0.524672	no
Traes_5DS_E411CD493	Traes_5DS_E411CD493	-	IWGSC_CSS_5DS_scaff_2770252:8104-10138	NRCPB-233	NRCPB-343	OK	5.56621	51.7234	3.21605	2.55945	0.0301	0.524672	no
Traes_7DS_7D07B9FFA	Traes_7DS_7D07B9FFA	-	IWGSC_CSS_7DS_scaff_2790956:662-2086	NRCPB-233	NRCPB-343	OK	3.25711	31.2289	3.26122	2.60027	0.0301	0.524672	no
Traes_3DS_392FA1221	Traes_3DS_392FA1221	-	3D:15033324-15038297	NRCPB-233	NRCPB-343	OK	0.600984	5.3132	3.14418	2.4139	0.03015	0.524672	no
Traes_4DL_8D4FAEDD9	Traes_4DL_8D4FAEDD9	-	4D:96945521-96952018	NRCPB-233	NRCPB-343	OK	0.893584	8.17479	3.19351	2.55008	0.03015	0.524672	no
Traes_5DL_1035184E8	Traes_5DL_1035184E8	-	5D:118364913-118368364	NRCPB-233	NRCPB-343	OK	0.647353	6.04905	3.22408	2.50024	0.03025	0.524672	no
Traes_7DS_02C6AD24D	Traes_7DS_02C6AD24D	-	7D:10856968-10863776	NRCPB-233	NRCPB-343	OK	0.303092	2.69939	3.1548	2.42229	0.03035	0.524672	no
Traes_3DL_22DEDE7AA	Traes_3DL_22DEDE7AA	-	IWGSC_CSS_3DL_scaff_6920765:213-4859	NRCPB-233	NRCPB-343	OK	1.06854	9.34988	3.12931	2.54695	0.0304	0.524672	no
Traes_2DS_1966D084E	Traes_2DS_1966D084E	-	2D:1629660-1633360	NRCPB-233	NRCPB-343	OK	0.836556	7.62828	3.18882	2.56796	0.03045	0.524672	no
Traes_3DL_32D8BC0CE	Traes_3DL_32D8BC0CE	-	3D:106253104-106255233	NRCPB-233	NRCPB-343	OK	1.05703	10.624	3.32924	2.69891	0.03055	0.524672	no
Traes_4DL_BD6E09FB7	Traes_4DL_BD6E09FB7	-	IWGSC_CSS_4DL_scaff_14401387:1862-9988	NRCPB-233	NRCPB-343	OK	0.395695	3.73648	3.23922	2.58094	0.0307	0.524672	no
Traes_6DL_DD82BD107	Traes_6DL_DD82BD107	-	6D:161017697-161021265	NRCPB-233	NRCPB-343	OK	1.67114	16.5053	3.30402	2.58253	0.03075	0.524672	no
Traes_1DL_26B94BE9A	Traes_1DL_26B94BE9A	-	1D:129524682-129526856	NRCPB-233	NRCPB-343	OK	10.7765	63.5487	2.55998	2.27412	0.0308	0.524672	no
Traes_4DS_FD11D9F48	Traes_4DS_FD11D9F48	-	4D:3436122-3455213	NRCPB-233	NRCPB-343	OK	0.132142	1.22975	3.21821	2.6073	0.0308	0.524672	no
Traes_6DL_AB1696E32	Traes_6DL_AB1696E32	-	6D:125772068-125780414	NRCPB-233	NRCPB-343	OK	0.284025	2.45077	3.10915	2.31166	0.0308	0.524672	no
Traes_2DL_F4A8BA527	Traes_2DL_F4A8BA527	-	2D:130048412-130052651	NRCPB-233	NRCPB-343	OK	1.70679	15.7556	3.20651	2.57197	0.03085	0.524672	no
Traes_1DS_4F20F58F6	Traes_1DS_4F20F58F6	-	IWGSC_CSS_1DS_scaff_1904136:1040-7403	NRCPB-233	NRCPB-343	OK	0.281215	2.48084	3.14108	2.33686	0.031	0.524672	no
Traes_4DL_B75BA7E6C	Traes_4DL_B75BA7E6C	-	4D:78882985-78886173	NRCPB-233	NRCPB-343	OK	0.379214	3.39581	3.16267	2.35397	0.031	0.524672	no
Traes_1AL_59BBE38D2	Traes_1AL_59BBE38D2	-	1A:199459794-199460515	NRCPB-233	NRCPB-343	OK	0	2.02078	inf	#NAME?	0.0312	0.524672	no
Traes_1DL_B43AA5A52	Traes_1DL_B43AA5A52	-	IWGSC_CSS_1DL_scaff_1042661:2-1531	NRCPB-233	NRCPB-343	OK	0	1.03621	inf	#NAME?	0.0312	0.524672	no
Traes_2DL_2BCE67A5B	Traes_2DL_2BCE67A5B	-	IWGSC_CSS_2DL_scaff_9849357:41-1261	NRCPB-233	NRCPB-343	OK	0	1.11862	inf	#NAME?	0.0312	0.524672	no
Traes_2DL_96640B3DD	Traes_2DL_96640B3DD	-	IWGSC_CSS_2DL_scaff_9733491:35-349	NRCPB-233	NRCPB-343	OK	0	3.04456	inf	#NAME?	0.0312	0.524672	no
Traes_3DL_4A106D3D5	Traes_3DL_4A106D3D5	-	IWGSC_CSS_3DL_scaff_6859314:0-780	NRCPB-233	NRCPB-343	OK	0	3.5304	inf	#NAME?	0.0312	0.524672	no
Traes_3DL_6B76B109A	Traes_3DL_6B76B109A	-	3D:27806242-27812066	NRCPB-233	NRCPB-343	OK	0.814854	7.95342	3.28696	2.63075	0.0312	0.524672	no
Traes_3DL_85DFE5D56	Traes_3DL_85DFE5D56	-	IWGSC_CSS_3DL_scaff_5181831:0-238	NRCPB-233	NRCPB-343	OK	0	4.85561	inf	#NAME?	0.0312	0.524672	no
Traes_3DS_775C50F00	Traes_3DS_775C50F00	-	IWGSC_CSS_3DS_scaff_2559772:0-463	NRCPB-233	NRCPB-343	OK	0	1.7569	inf	#NAME?	0.0312	0.524672	no
Traes_3DS_DC8DF0F31	Traes_3DS_DC8DF0F31	-	IWGSC_CSS_3DS_scaff_2579828:2-2406	NRCPB-233	NRCPB-343	OK	0	2.4631	inf	#NAME?	0.0312	0.524672	no
Traes_4DL_13ECFFD93	Traes_4DL_13ECFFD93	-	IWGSC_CSS_4DL_scaff_14355787:1-832	NRCPB-233	NRCPB-343	OK	0	1.10267	inf	#NAME?	0.0312	0.524672	no
Traes_5BL_BD2E8EE83	Traes_5BL_BD2E8EE83	-	IWGSC_CSS_5BL_scaff_1274234:510-1030	NRCPB-233	NRCPB-343	OK	0	1.51221	inf	#NAME?	0.0312	0.524672	no
TRAES3BF091400280CFD_g	TRAES3BF091400280CFD_g	-	3B:29111549-29114041	NRCPB-233	NRCPB-343	OK	0	1.05746	inf	#NAME?	0.0312	0.524672	no
Traes_1AL_169CE67D8	Traes_1AL_169CE67D8	-	IWGSC_CSS_1AL_scaff_3925467:495-1245	NRCPB-233	NRCPB-343	OK	0	1.1166	inf	#NAME?	0.0312	0.524672	no
Traes_1AL_F2722AEAA	Traes_1AL_F2722AEAA	-	1A:233995769-233995956	NRCPB-233	NRCPB-343	OK	0	7.99113	inf	#NAME?	0.0312	0.524672	no
Traes_1BL_78D0F4408	Traes_1BL_78D0F4408	-	1B:144514930-144515824	NRCPB-233	NRCPB-343	OK	0	1.30221	inf	#NAME?	0.0312	0.524672	no
Traes_1DL_2EDA0E317	Traes_1DL_2EDA0E317	-	IWGSC_CSS_1DL_scaff_2250452:4206-5117	NRCPB-233	NRCPB-343	OK	0	1.56577	inf	#NAME?	0.0312	0.524672	no
Traes_1DL_5B9357E70	Traes_1DL_5B9357E70	-	IWGSC_CSS_1DL_scaff_808199:5-208	NRCPB-233	NRCPB-343	OK	0	6.65819	inf	#NAME?	0.0312	0.524672	no
Traes_1DL_77310E2B1	Traes_1DL_77310E2B1	-	1D:111861171-111863246	NRCPB-233	NRCPB-343	OK	0	1.13503	inf	#NAME?	0.0312	0.524672	no
Traes_2DL_51458586B1	Traes_2DL_51458586B1	-	IWGSC_CSS_2DL_scaff_5721839:0-507	NRCPB-233	NRCPB-343	OK	0	1.56182	inf	#NAME?	0.0312	0.524672	no
Traes_2DL_B8BD6DEE3	Traes_2DL_B8BD6DEE3	-	IWGSC_CSS_2DL_scaff_9881261:2164-2567	NRCPB-233	NRCPB-343	OK	0	2.11758	inf	#NAME?	0.0312	0.524672	no
Traes_2DL_E3FBCEC9A	Traes_2DL_E3FBCEC9A	-	IWGSC_CSS_2DL_scaff_9028298:2-339	NRCPB-233	NRCPB-343	OK	0	2.7352	inf	#NAME?	0.0312	0.524672	no
Traes_2DS_6384C3FE1	Traes_2DS_6384C3FE1	-	2D:6885308-6885964	NRCPB-233	NRCPB-343	OK	0	1.13503	inf	#NAME?	0.0312	0.524672	no
Traes_3DS_896E69633	Traes_3DS_896E69633	-	3D:16417551-16418962	NRCPB-233	NRCPB-343	OK	0	1.0059	inf	#NAME?	0.0312	0.524672	no
Traes_3DS_E4A9739E0	Traes_3DS_E4A9739E0	-	IWGSC_CSS_3DS_scaff_2570466:380-1972	NRCPB-233	NRCPB-343	OK	0	1.07211	inf	#NAME?	0.0312	0.524672	no
Traes_3DS_F43FE2C78	Traes_3DS_F43FE2C78	-	3D:5712747-5713261	NRCPB-233	NRCPB-343	OK	0	1.5347	inf	#NAME?	0.0312	0.524672	no
Traes_5DL_8B087C259	Traes_5DL_8B087C259	-	IWGSC_CSS_5DL_scaff_4489789:12-5689	NRCPB-233	NRCPB-343	OK	0.85852	7.7498	3.17424	2.56875	0.0312	0.524672	no
Traes_6AS_BB51BAF03	Traes_6AS_BB51BAF03	-	IWGSC_CSS_6AS_scaff_2494059:274-877	NRCPB-233	NRCPB-343	OK	0	2.04077	inf	#NAME?	0.0312	0.524672	no
Traes_6BS_E53EC8EFA	Traes_6BS_E53EC8EFA	-	IWGSC_CSS_6BS_scaff_288952:186-658	NRCPB-233	NRCPB-343	OK	0	2.31565	inf	#NAME?	0.0312	0.524672	no
Traes_6DL_A5425DCDB	Traes_6DL_A5425DCDB	-	6D:157708977-157710801	NRCPB-233	NRCPB-343	OK	0	1.73717	inf	#NAME?	0.0312	0.524672	no
Traes_7DL_5AA766253	Traes_7DL_5AA766253	-	IWGSC_CSS_7DL_scaff_3280199:0-419	NRCPB-233	NRCPB-343	OK	0	2.69942	inf	#NAME?	0.0312	0.524672	no
Traes_7DS_05F19516D	Traes_7DS_05F19516D	-	IWGSC_CSS_7DS_scaff_3963138:1966-4534	NRCPB-233	NRCPB-343	OK	0	1.06291	inf	#NAME?	0.0312	0.524672	no
Traes_6DL_AA4F914FF	Traes_6DL_AA4F914FF	-	IWGSC_CSS_6DL_scaff_457706:0-1202	NRCPB-233	NRCPB-343	OK	0	1.47614	inf	#NAME?	0.0312	0.524672	no
Traes_6DS_75FBA22D7	Traes_6DS_75FBA22D7	-	6D:11110217-11110667	NRCPB-233	NRCPB-343	OK	0	1.82422	inf	#NAME?	0.0312	0.524672	no
Traes_7DL_E82D94FA8	Traes_7DL_E82D94FA8	-	7D:218870978-218871396	NRCPB-233	NRCPB-343	OK	0	2.0142	inf	#NAME?	0.0312	0.524672	no
Traes_7DS_943233EC4	Traes_7DS_943233EC4	-	IWGSC_CSS_7DS_scaff_3015696:0-238	NRCPB-233	NRCPB-343	OK	0	4.85561	inf	#NAME?	0.0312	0.524672	no
Traes_4DL_EE2E1CF13	Traes_4DL_EE2E1CF13	-	4D:12752011-12755102	NRCPB-233	NRCPB-343	OK	3.39678	33.5354	3.30345	2.59903	0.0313	0.524672	no
Traes_4DL_057C67484	Traes_4DL_057C67484	-	IWGSC_CSS_4DL_scaff_14452084:3303-6379	NRCPB-233	NRCPB-343	OK	0.544665	4.76535	3.12914	2.37859	0.0314	0.524672	no
Traes_5DS_D77CB0FCF	Traes_5DS_D77CB0FCF	-	IWGSC_CSS_5DS_scaff_525055:331-3740	NRCPB-233	NRCPB-343	OK	0.294626	2.66868	3.17917	2.46376	0.03145	0.524672	no
Traes_6DS_D0D64D36D	Traes_6DS_D0D64D36D	-	6D:22086694-22096038	NRCPB-233	NRCPB-343	OK	0.370824	3.20198	3.11016	2.38638	0.03155	0.524672	no
Traes_2DL_B05695CA6	Traes_2DL_B05695CA6	-	2D:110247726-110256493	NRCPB-233	NRCPB-343	OK	0.329607	2.67926	3.02302	2.26936	0.0316	0.524672	no
Traes_3DL_5F16AA2AC	Traes_3DL_5F16AA2AC	-	3D:74229988-74234521	NRCPB-233	NRCPB-343	OK	0.661915	6.35923	3.26414	2.65626	0.03165	0.524672	no
Traes_5DL_D615772DD	Traes_5DL_D615772DD	-	5D:47846341-47851782	NRCPB-233	NRCPB-343	OK	0.994418	8.91938	3.16502	2.55655	0.0317	0.524672	no
Traes_5DL_5568ADA8C	Traes_5DL_5568ADA8C	-	5D:67598861-67602107	NRCPB-233	NRCPB-343	OK	1.79199	15.637	3.12533	2.45682	0.0318	0.524672	no
Traes_6DL_BB765EFFC	Traes_6DL_BB765EFFC	-	IWGSC_CSS_6DL_scaff_3251604:1952-13609	NRCPB-233	NRCPB-343	OK	0.609454	5.53237	3.18231	2.56278	0.03185	0.524672	no
Traes_5DL_4E4FCBA11	Traes_5DL_4E4FCBA11	-	IWGSC_CSS_5DL_scaff_4546911:1-2807	NRCPB-233	NRCPB-343	OK	1.33877	12.435	3.21543	2.56086	0.0319	0.524672	no
Traes_5DL_6DEC2988C	Traes_5DL_6DEC2988C	-	5D:147699666-147705540	NRCPB-233	NRCPB-343	OK	0.508412	4.40297	3.11441	2.38985	0.032	0.524672	no
Traes_5DS_0B17FFD55	Traes_5DS_0B17FFD55	-	5D:2876317-2882581	NRCPB-233	NRCPB-343	OK	0.864757	8.01259	3.2119	2.60283	0.032	0.524672	no
Traes_3DL_1E9A9A2CD	Traes_3DL_1E9A9A2CD	-	3D:44036670-44040538	NRCPB-233	NRCPB-343	OK	0.36942	3.03746	3.03953	2.36393	0.03205	0.524672	no
Traes_4DL_01E02A089	Traes_4DL_01E02A089	-	IWGSC_CSS_4DL_scaff_14472296:4005-6500	NRCPB-233	NRCPB-343	OK	0.764542	7.00395	3.1955	2.60624	0.03205	0.524672	no
Traes_2DL_0085274CD	Traes_2DL_0085274CD	-	IWGSC_CSS_2DL_scaff_9907408:15-582	NRCPB-233	NRCPB-343	OK	2.02402	16.5033	3.02746	2.32072	0.03215	0.524672	no
Traes_3DL_86B0D75D9	Traes_3DL_86B0D75D9	-	IWGSC_CSS_3DL_scaff_6896747:1118-6938	NRCPB-233	NRCPB-343	OK	1.20087	11.1964	3.22088	2.62607	0.03225	0.524672	no
Traes_1DL_93B8EB7D2	Traes_1DL_93B8EB7D2	-	1D:92372135-92374695	NRCPB-233	NRCPB-343	OK	0.741242	6.54513	3.14241	2.50122	0.03245	0.524672	no
Traes_1DL_E1AE8833E	Traes_1DL_E1AE8833E	-	1D:103825348-103830618	NRCPB-233	NRCPB-343	OK	0.752665	6.94548	3.206	2.60992	0.0328	0.524672	no
Traes_6DL_5D47DC487	Traes_6DL_5D47DC487	-	6D:172008882-172012925	NRCPB-233	NRCPB-343	OK	0.504274	4.30665	3.09429	2.44866	0.0328	0.524672	no
Traes_5DL_BA2A5C060	Traes_5DL_BA2A5C060	-	IWGSC_CSS_5DL_scaff_4533682:0-4109	NRCPB-233	NRCPB-343	OK	0.419042	3.66765	3.12969	2.47766	0.03295	0.524672	no
Traes_5DS_F8D323D4D	Traes_5DS_F8D323D4D	-	5D:39914260-39921107	NRCPB-233	NRCPB-343	OK	0.346993	2.89133	3.05876	2.27075	0.03295	0.524672	no
Traes_7DS_610C3DB39	Traes_7DS_610C3DB39	-	IWGSC_CSS_7DS_scaff_3954176:2378-7371	NRCPB-233	NRCPB-343	OK	0.686002	5.89575	3.10339	2.50295	0.03295	0.524672	no
Traes_4DS_93C31924A	Traes_4DS_93C31924A	-	4D:63936793-63942876	NRCPB-233	NRCPB-343	OK	0.449885	3.98939	3.14854	2.43905	0.03305	0.524672	no
Traes_5DL_5A3B3C76D	Traes_5DL_5A3B3C76D	-	5D:101858453-101865992	NRCPB-233	NRCPB-343	OK	0.227471	1.88744	3.05268	2.2671	0.03305	0.524672	no
Traes_3DS_63471506E	Traes_3DS_63471506E	-	IWGSC_CSS_3DS_scaff_2569611:1-952	NRCPB-233	NRCPB-343	OK	4.59043	41.942	3.1917	2.54809	0.0331	0.524672	no
Traes_2DS_7D99552C2	Traes_2DS_7D99552C2	-	2D:17199623-17204642	NRCPB-233	NRCPB-343	OK	0.512912	4.72815	3.20449	2.23802	0.0331	0.524672	no
Traes_1BL_B27FBEFE0	Traes_1BL_B27FBEFE0	-	1B:266842049-266842196	NRCPB-233	NRCPB-343	OK	0	14.4594	inf	#NAME?	0.03335	0.524672	no
Traes_1DL_4A7A6349B	Traes_1DL_4A7A6349B	-	1D:95881104-95881780	NRCPB-233	NRCPB-343	OK	0	1.03405	inf	#NAME?	0.03335	0.524672	no
Traes_1DL_7000D9695	Traes_1DL_7000D9695	-	IWGSC_CSS_1DL_scaff_2285146:2859-3513	NRCPB-233	NRCPB-343	OK	0	1.07592	inf	#NAME?	0.03335	0.524672	no
Traes_2DL_3CE133E1F	Traes_2DL_3CE133E1F	-	IWGSC_CSS_2DL_scaff_3396890:0-409	NRCPB-233	NRCPB-343	OK	0	1.9597	inf	#NAME?	0.03335	0.524672	no
Traes_2DS_6FACE8ED2	Traes_2DS_6FACE8ED2	-	IWGSC_CSS_2DS_scaff_1575392:0-242	NRCPB-233	NRCPB-343	OK	0	4.44718	inf	#NAME?	0.03335	0.524672	no
Traes_2DS_E6AAEC1AB	Traes_2DS_E6AAEC1AB	-	IWGSC_CSS_2DS_scaff_5389115:12-1707	NRCPB-233	NRCPB-343	OK	0	1.06611	inf	#NAME?	0.03335	0.524672	no
Traes_3B_919AA97EC	Traes_3B_919AA97EC	-	IWGSC_CSS_3B_scaff_10459466:489-938	NRCPB-233	NRCPB-343	OK	0	1.72796	inf	#NAME?	0.03335	0.524672	no
Traes_3DL_FD91D6C68	Traes_3DL_FD91D6C68	-	IWGSC_CSS_3DL_scaff_6954415:1878-2448	NRCPB-233	NRCPB-343	OK	0	1.27271	inf	#NAME?	0.03335	0.524672	no
Traes_3DS_3A855F13A	Traes_3DS_3A855F13A	-	IWGSC_CSS_3DS_scaff_2332642:3-452	NRCPB-233	NRCPB-343	OK	0	4.16352	inf	#NAME?	0.03335	0.524672	no
Traes_3DS_ADAAE22DA	Traes_3DS_ADAAE22DA	-	IWGSC_CSS_3DS_scaff_2589784:377-834	NRCPB-233	NRCPB-343	OK	0	1.68804	inf	#NAME?	0.03335	0.524672	no
Traes_3DS_E086D556F	Traes_3DS_E086D556F	-	IWGSC_CSS_3DS_scaff_1056561:0-331	NRCPB-233	NRCPB-343	OK	0	2.65359	inf	#NAME?	0.03335	0.524672	no
Traes_5DL_8FAFED82A	Traes_5DL_8FAFED82A	-	IWGSC_CSS_5DL_scaff_4603818:202-1546	NRCPB-233	NRCPB-343	OK	0	1.39413	inf	#NAME?	0.03335	0.524672	no
Traes_5DL_B6357E275	Traes_5DL_B6357E275	-	IWGSC_CSS_5DL_scaff_4594648:2-633	NRCPB-233	NRCPB-343	OK	0	1.12348	inf	#NAME?	0.03335	0.524672	no
Traes_1DS_6333D4806	Traes_1DS_6333D4806	-	1D:31594013-31594371	NRCPB-233	NRCPB-343	OK	0	2.36389	inf	#NAME?	0.03335	0.524672	no
Traes_2DL_43248712A	Traes_2DL_43248712A	-	2D:133021613-133022299	NRCPB-233	NRCPB-343	OK	0	1.01607	inf	#NAME?	0.03335	0.524672	no
Traes_2DL_599602395	Traes_2DL_599602395	-	2D:41454733-41455683	NRCPB-233	NRCPB-343	OK	0	1.14775	inf	#NAME?	0.03335	0.524672	no
Traes_2DS_EB3078B51	Traes_2DS_EB3078B51	-	2D:5055262-5056644	NRCPB-233	NRCPB-343	OK	0	1.26719	inf	#NAME?	0.03335	0.524672	no
Traes_3AL_BCFD5F303	Traes_3AL_BCFD5F303	-	3A:175405764-175406684	NRCPB-233	NRCPB-343	OK	0	1.51716	inf	#NAME?	0.03335	0.524672	no
Traes_3DL_07178E28A	Traes_3DL_07178E28A	-	IWGSC_CSS_3DL_scaff_6914142:1708-2555	NRCPB-233	NRCPB-343	OK	0	1.28672	inf	#NAME?	0.03335	0.524672	no
Traes_3DL_0E6588D08	Traes_3DL_0E6588D08	-	IWGSC_CSS_3DL_scaff_2931822:0-217	NRCPB-233	NRCPB-343	OK	0	5.47898	inf	#NAME?	0.03335	0.524672	no
Traes_3DL_82E77F57E	Traes_3DL_82E77F57E	-	IWGSC_CSS_3DL_scaff_6801383:4-584	NRCPB-233	NRCPB-343	OK	0	2.12345	inf	#NAME?	0.03335	0.524672	no
Traes_3DL_B8EF4F9D9	Traes_3DL_B8EF4F9D9	-	IWGSC_CSS_3DL_scaff_6908998:2-966	NRCPB-233	NRCPB-343	OK	0	1.43521	inf	#NAME?	0.03335	0.524672	no
Traes_3DL_D88CAD32B	Traes_3DL_D88CAD32B	-	IWGSC_CSS_3DL_scaff_5860376:0-205	NRCPB-233	NRCPB-343	OK	0	6.15886	inf	#NAME?	0.03335	0.524672	no
Traes_3DS_1DD887304	Traes_3DS_1DD887304	-	IWGSC_CSS_3DS_scaff_2603826:2759-4313	NRCPB-233	NRCPB-343	OK	0	1.259	inf	#NAME?	0.03335	0.524672	no
Traes_3DS_3D031774D	Traes_3DS_3D031774D	-	3D:52604848-52606016	NRCPB-233	NRCPB-343	OK	0	1.17545	inf	#NAME?	0.03335	0.524672	no
Traes_4DS_6AB5F1216	Traes_4DS_6AB5F1216	-	IWGSC_CSS_4DS_scaff_2300477:3995-6459	NRCPB-233	NRCPB-343	OK	0	1.00905	inf	#NAME?	0.03335	0.524672	no
Traes_5BL_A2F507F1E	Traes_5BL_A2F507F1E	-	IWGSC_CSS_5BL_scaff_8701365:0-268	NRCPB-233	NRCPB-343	OK	0	3.71504	inf	#NAME?	0.03335	0.524672	no
Traes_5DL_1E25FFD61	Traes_5DL_1E25FFD61	-	IWGSC_CSS_5DL_scaff_4559440:1-598	NRCPB-233	NRCPB-343	OK	0	1.20204	inf	#NAME?	0.03335	0.524672	no
Traes_7DL_B5FDD65FF	Traes_7DL_B5FDD65FF	-	7D:85550641-85551268	NRCPB-233	NRCPB-343	OK	0	1.13219	inf	#NAME?	0.03335	0.524672	no
Traes_7DS_10A9C68FA	Traes_7DS_10A9C68FA	-	IWGSC_CSS_7DS_scaff_2913568:4-262	NRCPB-233	NRCPB-343	OK	0	13.2984	inf	#NAME?	0.03335	0.524672	no
Traes_6DL_17628DF95	Traes_6DL_17628DF95	-	IWGSC_CSS_6DL_scaff_3317626:0-1445	NRCPB-233	NRCPB-343	OK	0	1.40756	inf	#NAME?	0.03335	0.524672	no
Traes_6DL_DFE355116	Traes_6DL_DFE355116	-	IWGSC_CSS_6DL_scaff_1016236:2226-2884	NRCPB-233	NRCPB-343	OK	0	1.06806	inf	#NAME?	0.03335	0.524672	no
Traes_7DS_23F254D5D	Traes_7DS_23F254D5D	-	IWGSC_CSS_7DS_scaff_3930015:128-1549	NRCPB-233	NRCPB-343	OK	0	2.74066	inf	#NAME?	0.03335	0.524672	no
Traes_7DS_DA8D0AE95	Traes_7DS_DA8D0AE95	-	7D:148018257-148018458	NRCPB-233	NRCPB-343	OK	0	6.42306	inf	#NAME?	0.03335	0.524672	no
Traes_7DS_E1780F821	Traes_7DS_E1780F821	-	7D:12872109-12875519	NRCPB-233	NRCPB-343	OK	0	1.01784	inf	#NAME?	0.03335	0.524672	no
Traes_1DL_DB75BFD8A	Traes_1DL_DB75BFD8A	-	1D:86905624-86911668	NRCPB-233	NRCPB-343	OK	0.326763	2.8195	3.10912	2.48726	0.0334	0.524672	no
Traes_3DL_D9A29948B	Traes_3DL_D9A29948B	-	IWGSC_CSS_3DL_scaff_6842992:80-3088	NRCPB-233	NRCPB-343	OK	0.371094	3.00183	3.01599	2.2383	0.0334	0.524672	no
Traes_4DL_97B43220C	Traes_4DL_97B43220C	-	IWGSC_CSS_4DL_scaff_14333295:1032-4618	NRCPB-233	NRCPB-343	OK	1.28606	7.14318	2.4736	2.18189	0.03345	0.524672	no
Traes_7DL_214EAA1A4	Traes_7DL_214EAA1A4	-	7D:171532353-171533534	NRCPB-233	NRCPB-343	OK	0.669839	5.3971	3.0103	2.23408	0.0335	0.524672	no
Traes_5DL_E209B0EDE	Traes_5DL_E209B0EDE	-	5D:112278237-112282234	NRCPB-233	NRCPB-343	OK	0.520639	4.17819	3.00452	2.22937	0.03355	0.524672	no
Traes_5DS_0F4C9BA82	Traes_5DS_0F4C9BA82	-	5D:24194401-24196727	NRCPB-233	NRCPB-343	OK	0.902197	7.68094	3.08977	2.49013	0.03355	0.524672	no
Traes_2DL_3A9926B88	Traes_2DL_3A9926B88	-	2D:22030843-22035061	NRCPB-233	NRCPB-343	OK	0.352676	2.83656	3.00772	2.23174	0.03355	0.524672	no
Traes_3DL_0B42B880D	Traes_3DL_0B42B880D	-	3D:82458971-82466185	NRCPB-233	NRCPB-343	OK	0.482125	3.9659	3.04017	2.30741	0.03365	0.524672	no
Traes_1DL_F17BA285B	Traes_1DL_F17BA285B	-	IWGSC_CSS_1DL_scaff_1014083:243-4510	NRCPB-233	NRCPB-343	OK	0.796131	6.7198	3.07734	2.33734	0.03365	0.524672	no
Traes_5DS_D357E8B8F	Traes_5DS_D357E8B8F	-	IWGSC_CSS_5DS_scaff_2753935:2194-8569	NRCPB-233	NRCPB-343	OK	0.361587	2.8742	2.99075	2.2438	0.03365	0.524672	no
Traes_7AL_3665A263E	Traes_7AL_3665A263E	-	7A:160575904-160583193	NRCPB-233	NRCPB-343	OK	0.347482	3.0274	3.12307	2.52307	0.0337	0.524672	no
TRAES3BF016200120CFD_g	TRAES3BF016200120CFD_g	-	3B:512001711-512001939	NRCPB-233	NRCPB-343	OK	0	4.68016	inf	#NAME?	0.03375	0.524672	no
TRAES3BF046600040CFD_g	TRAES3BF046600040CFD_g	-	3B:416528268-416528520	NRCPB-233	NRCPB-343	OK	0	3.891	inf	#NAME?	0.03375	0.524672	no
TRAES3BF270500010CFD_g	TRAES3BF270500010CFD_g	-	3B:12184516-12185208	NRCPB-233	NRCPB-343	OK	0	1.29057	inf	#NAME?	0.03375	0.524672	no
Traes_1BL_A001FBFFC	Traes_1BL_A001FBFFC	-	1B:196628016-196628536	NRCPB-233	NRCPB-343	OK	0	1.34418	inf	#NAME?	0.03375	0.524672	no
Traes_1DL_323B6EDD7	Traes_1DL_323B6EDD7	-	1D:69308740-69310167	NRCPB-233	NRCPB-343	OK	0	1.0034	inf	#NAME?	0.03375	0.524672	no
Traes_1DS_A0AC8629E	Traes_1DS_A0AC8629E	-	1D:34416066-34416801	NRCPB-233	NRCPB-343	OK	0	1.36081	inf	#NAME?	0.03375	0.524672	no
Traes_2DL_64B18ECA8	Traes_2DL_64B18ECA8	-	IWGSC_CSS_2DL_scaff_9760491:1486-2585	NRCPB-233	NRCPB-343	OK	0	1.67077	inf	#NAME?	0.03375	0.524672	no
Traes_2DL_65CA7042B1	Traes_2DL_65CA7042B1	-	IWGSC_CSS_2DL_scaff_1872320:0-283	NRCPB-233	NRCPB-343	OK	0	3.19269	inf	#NAME?	0.03375	0.524672	no
Traes_2DL_AD8A37DFA	Traes_2DL_AD8A37DFA	-	2D:29305482-29306802	NRCPB-233	NRCPB-343	OK	0	1.29972	inf	#NAME?	0.03375	0.524672	no
Traes_2DL_B2D89DC85	Traes_2DL_B2D89DC85	-	IWGSC_CSS_2DL_scaff_9813988:2-503	NRCPB-233	NRCPB-343	OK	0	1.40962	inf	#NAME?	0.03375	0.524672	no
Traes_2DS_1D211BD8C	Traes_2DS_1D211BD8C	-	IWGSC_CSS_2DS_scaff_382544:17-672	NRCPB-233	NRCPB-343	OK	0	1.62153	inf	#NAME?	0.03375	0.524672	no
Traes_2DS_33EEEAFE1	Traes_2DS_33EEEAFE1	-	IWGSC_CSS_2DS_scaff_1049966:84-642	NRCPB-233	NRCPB-343	OK	0	1.22998	inf	#NAME?	0.03375	0.524672	no
Traes_2DS_7B195D979	Traes_2DS_7B195D979	-	IWGSC_CSS_2DS_scaff_4769837:1-544	NRCPB-233	NRCPB-343	OK	0	1.70706	inf	#NAME?	0.03375	0.524672	no
Traes_3DL_4D99A9AE7	Traes_3DL_4D99A9AE7	-	IWGSC_CSS_3DL_scaff_6841154:0-451	NRCPB-233	NRCPB-343	OK	0	2.37874	inf	#NAME?	0.03375	0.524672	no
Traes_3DL_AE44F9036	Traes_3DL_AE44F9036	-	IWGSC_CSS_3DL_scaff_1611027:0-253	NRCPB-233	NRCPB-343	OK	0	3.86379	inf	#NAME?	0.03375	0.524672	no
Traes_3DS_272BCEE75	Traes_3DS_272BCEE75	-	3D:50806780-50808481	NRCPB-233	NRCPB-343	OK	0	1.5144	inf	#NAME?	0.03375	0.524672	no
Traes_3DS_7C9F96F0E	Traes_3DS_7C9F96F0E	-	3D:49513141-49513619	NRCPB-233	NRCPB-343	OK	0	1.4979	inf	#NAME?	0.03375	0.524672	no
Traes_4DL_BD4D4D652	Traes_4DL_BD4D4D652	-	4D:100242990-100243738	NRCPB-233	NRCPB-343	OK	0	1.34748	inf	#NAME?	0.03375	0.524672	no
Traes_4DS_0B7F7D070	Traes_4DS_0B7F7D070	-	4D:24794897-24795545	NRCPB-233	NRCPB-343	OK	0	1.02394	inf	#NAME?	0.03375	0.524672	no
Traes_4DS_551E73CE3	Traes_4DS_551E73CE3	-	IWGSC_CSS_4DS_scaff_2266206:5452-6683	NRCPB-233	NRCPB-343	OK	0	1.55287	inf	#NAME?	0.03375	0.524672	no
Traes_5BL_0BFAE33B9	Traes_5BL_0BFAE33B9	-	5B:257812689-257812976	NRCPB-233	NRCPB-343	OK	0	3.12036	inf	#NAME?	0.03375	0.524672	no
Traes_5BL_6691E4CF4	Traes_5BL_6691E4CF4	-	5B:81523087-81523613	NRCPB-233	NRCPB-343	OK	0	1.32476	inf	#NAME?	0.03375	0.524672	no
Traes_5DS_1EE529446	Traes_5DS_1EE529446	-	IWGSC_CSS_5DS_scaff_2768592:265-876	NRCPB-233	NRCPB-343	OK	0	1.09967	inf	#NAME?	0.03375	0.524672	no
Traes_6AS_403DD2F49	Traes_6AS_403DD2F49	-	IWGSC_CSS_6AS_scaff_1254929:0-241	NRCPB-233	NRCPB-343	OK	0	4.21748	inf	#NAME?	0.03375	0.524672	no
Traes_6BS_2078AF6AB	Traes_6BS_2078AF6AB	-	IWGSC_CSS_6BS_scaff_2858369:0-221	NRCPB-233	NRCPB-343	OK	0	4.97286	inf	#NAME?	0.03375	0.524672	no
Traes_6DL_0BE0B79D7	Traes_6DL_0BE0B79D7	-	6D:124340322-124341520	NRCPB-233	NRCPB-343	OK	0	1.59335	inf	#NAME?	0.03375	0.524672	no
TRAES3BF055900010CFD_g	TRAES3BF055900010CFD_g	-	3B:416680563-416682074	NRCPB-233	NRCPB-343	OK	0	1.60731	inf	#NAME?	0.03375	0.524672	no
TRAES3BF108700080CFD_g	TRAES3BF108700080CFD_g	-	3B:371106716-371108153	NRCPB-233	NRCPB-343	OK	0	1.4429	inf	#NAME?	0.03375	0.524672	no
TRAES3BF157000030CFD_g	TRAES3BF157000030CFD_g	-	3B:166773840-166774500	NRCPB-233	NRCPB-343	OK	0	1.00157	inf	#NAME?	0.03375	0.524672	no
Traes_1AL_4E24D87DB	Traes_1AL_4E24D87DB	-	1A:234847991-234848165	NRCPB-233	NRCPB-343	OK	0	8.45496	inf	#NAME?	0.03375	0.524672	no
Traes_1DL_95E26F606	Traes_1DL_95E26F606	-	IWGSC_CSS_1DL_scaff_167519:0-1055	NRCPB-233	NRCPB-343	OK	0	1.15996	inf	#NAME?	0.03375	0.524672	no
Traes_2DL_DF7B995C9	Traes_2DL_DF7B995C9	-	2D:95568699-95569626	NRCPB-233	NRCPB-343	OK	0	1.08879	inf	#NAME?	0.03375	0.524672	no
Traes_2DS_896CA357F	Traes_2DS_896CA357F	-	IWGSC_CSS_2DS_scaff_5346536:0-755	NRCPB-233	NRCPB-343	OK	0	1.83826	inf	#NAME?	0.03375	0.524672	no
Traes_3AL_A1F334E61	Traes_3AL_A1F334E61	-	IWGSC_CSS_3AL_scaff_3180532:0-367	NRCPB-233	NRCPB-343	OK	0	2.14671	inf	#NAME?	0.03375	0.524672	no
Traes_3DL_2BA236A11	Traes_3DL_2BA236A11	-	3D:85410743-85412057	NRCPB-233	NRCPB-343	OK	0	1.14547	inf	#NAME?	0.03375	0.524672	no
Traes_3DL_A2127ABF7	Traes_3DL_A2127ABF7	-	IWGSC_CSS_3DL_scaff_6811704:454-1015	NRCPB-233	NRCPB-343	OK	0	1.22178	inf	#NAME?	0.03375	0.524672	no
Traes_3DL_B4E0CE46B	Traes_3DL_B4E0CE46B	-	IWGSC_CSS_3DL_scaff_6821989:0-390	NRCPB-233	NRCPB-343	OK	0	1.96991	inf	#NAME?	0.03375	0.524672	no
Traes_3DL_DD5A9BF09	Traes_3DL_DD5A9BF09	-	3D:54799602-54800679	NRCPB-233	NRCPB-343	OK	0	1.02394	inf	#NAME?	0.03375	0.524672	no
Traes_4DL_3F77062B4	Traes_4DL_3F77062B4	-	IWGSC_CSS_4DL_scaff_14245112:0-332	NRCPB-233	NRCPB-343	OK	0	2.48621	inf	#NAME?	0.03375	0.524672	no
Traes_4DL_B1F10AE15	Traes_4DL_B1F10AE15	-	IWGSC_CSS_4DL_scaff_14454769:595-2814	NRCPB-233	NRCPB-343	OK	0	1.42054	inf	#NAME?	0.03375	0.524672	no
Traes_6DL_A913B5D8A1	Traes_6DL_A913B5D8A1	-	6D:159958124-159958686	NRCPB-233	NRCPB-343	OK	0	1.21908	inf	#NAME?	0.03375	0.524672	no
Traes_7BL_F3E99EDBC	Traes_7BL_F3E99EDBC	-	7B:248814455-248815041	NRCPB-233	NRCPB-343	OK	0	1.15752	inf	#NAME?	0.03375	0.524672	no
Traes_7DL_FC8670122	Traes_7DL_FC8670122	-	7D:218050257-218051385	NRCPB-233	NRCPB-343	OK	0	1.52701	inf	#NAME?	0.03375	0.524672	no
Traes_7DS_1E77A4A3C	Traes_7DS_1E77A4A3C	-	IWGSC_CSS_7DS_scaff_3965985:1279-2520	NRCPB-233	NRCPB-343	OK	0	1.35745	inf	#NAME?	0.03375	0.524672	no
Traes_7DS_7A7AF91BA	Traes_7DS_7A7AF91BA	-	IWGSC_CSS_7DS_scaff_3964711:339-701	NRCPB-233	NRCPB-343	OK	0	2.18942	inf	#NAME?	0.03375	0.524672	no
Traes_7BS_E70858C081	Traes_7BS_E70858C081	-	IWGSC_CSS_7BS_scaff_3085300:219-1442	NRCPB-233	NRCPB-343	OK	0	1.59798	inf	#NAME?	0.03375	0.524672	no
Traes_7DL_357BEB7B0	Traes_7DL_357BEB7B0	-	7D:224229271-224229737	NRCPB-233	NRCPB-343	OK	0	1.5485	inf	#NAME?	0.03375	0.524672	no
Traes_1DS_D8A151F6E	Traes_1DS_D8A151F6E	-	1D:4374517-4386069	NRCPB-233	NRCPB-343	OK	0.286188	2.48096	3.11587	2.51563	0.034	0.524672	no
Traes_4DL_970985A0F	Traes_4DL_970985A0F	-	4D:117177132-117183266	NRCPB-233	NRCPB-343	OK	0.648845	5.31695	3.03465	2.32573	0.03405	0.524672	no
Traes_7DS_529BAB150	Traes_7DS_529BAB150	-	IWGSC_CSS_7DS_scaff_3893149:244-5379	NRCPB-233	NRCPB-343	OK	10.0551	78.9036	2.97216	2.44605	0.03405	0.524672	no
Traes_7AL_C144CED75	Traes_7AL_C144CED75	-	IWGSC_CSS_7AL_scaff_4508157:7062-7701	NRCPB-233	NRCPB-343	OK	15.7113	89.3544	2.50773	2.24029	0.0341	0.524672	no
TRAES3BF069100040CFD_g	TRAES3BF069100040CFD_g	-	3B:610042801-610046988	NRCPB-233	NRCPB-343	OK	0.494242	4.03787	3.0303	2.32213	0.03415	0.524672	no
Traes_2DL_9A5596BB0	Traes_2DL_9A5596BB0	-	2D:112570161-112577184	NRCPB-233	NRCPB-343	OK	1.39369	13.0498	3.22705	2.55126	0.03415	0.524672	no
Traes_2DS_A441EECD9	Traes_2DS_A441EECD9	-	2D:10361476-10364166	NRCPB-233	NRCPB-343	OK	2.65893	15.2691	2.5217	2.24989	0.0342	0.524672	no
Traes_3DL_5F257C9CD	Traes_3DL_5F257C9CD	-	IWGSC_CSS_3DL_scaff_6953966:4096-8189	NRCPB-233	NRCPB-343	OK	0.890378	7.02192	2.97938	2.3187	0.03435	0.524672	no
Traes_1DL_ADAD51121	Traes_1DL_ADAD51121	-	IWGSC_CSS_1DL_scaff_1042951:1515-7775	NRCPB-233	NRCPB-343	OK	0.77895	7.00912	3.16963	2.52399	0.03445	0.524672	no
Traes_5DL_3ABFCD02B	Traes_5DL_3ABFCD02B	-	5D:58849909-58853701	NRCPB-233	NRCPB-343	OK	0.673747	5.70649	3.08233	2.43763	0.03465	0.524672	no
Traes_2BL_0F97AA658	Traes_2BL_0F97AA658	-	2B:114810602-114814256	NRCPB-233	NRCPB-343	OK	1.52908	14.0585	3.20071	2.52673	0.0347	0.524672	no
Traes_1DL_A0E21D8B9	Traes_1DL_A0E21D8B9	-	1D:118885179-118886683	NRCPB-233	NRCPB-343	OK	16.4655	138.653	3.07396	2.47429	0.0347	0.524672	no
TRAES3BF038400010CFD_g	TRAES3BF038400010CFD_g	-	3B:195314741-195316513	NRCPB-233	NRCPB-343	OK	0	1.25268	inf	#NAME?	0.03485	0.524672	no
Traes_1BL_8AA305D41	Traes_1BL_8AA305D41	-	1B:252263630-252263785	NRCPB-233	NRCPB-343	OK	0	10.127	inf	#NAME?	0.03485	0.524672	no
Traes_1DL_92299F606	Traes_1DL_92299F606	-	1D:108626650-108626948	NRCPB-233	NRCPB-343	OK	0	5.40524	inf	#NAME?	0.03485	0.524672	no
Traes_2DL_DDF30FAEF	Traes_2DL_DDF30FAEF	-	2D:55667981-55668535	NRCPB-233	NRCPB-343	OK	0	1.08594	inf	#NAME?	0.03485	0.524672	no
Traes_2DS_8D3A7258A	Traes_2DS_8D3A7258A	-	2D:128789420-128789702	NRCPB-233	NRCPB-343	OK	0	2.80989	inf	#NAME?	0.03485	0.524672	no
Traes_2DS_BDAD5BEBF	Traes_2DS_BDAD5BEBF	-	2D:5454176-5455440	NRCPB-233	NRCPB-343	OK	0	1.05732	inf	#NAME?	0.03485	0.524672	no
Traes_2DS_C48928DE3	Traes_2DS_C48928DE3	-	IWGSC_CSS_2DS_scaff_5389116:4-523	NRCPB-233	NRCPB-343	OK	0	1.17904	inf	#NAME?	0.03485	0.524672	no
Traes_3DL_1A01620BC	Traes_3DL_1A01620BC	-	3D:113602388-113603627	NRCPB-233	NRCPB-343	OK	0	1.82843	inf	#NAME?	0.03485	0.524672	no
Traes_3DL_DABAFB184	Traes_3DL_DABAFB184	-	IWGSC_CSS_3DL_scaff_2388655:1-236	NRCPB-233	NRCPB-343	OK	0	3.86692	inf	#NAME?	0.03485	0.524672	no
Traes_3DS_CE3BAAFBB	Traes_3DS_CE3BAAFBB	-	IWGSC_CSS_3DS_scaff_48267:0-645	NRCPB-233	NRCPB-343	OK	0	3.26651	inf	#NAME?	0.03485	0.524672	no
Traes_5BL_3AD658B7C	Traes_5BL_3AD658B7C	-	IWGSC_CSS_5BL_scaff_336378:67-343	NRCPB-233	NRCPB-343	OK	0	2.9117	inf	#NAME?	0.03485	0.524672	no
Traes_6AL_763D3A3AD	Traes_6AL_763D3A3AD	-	IWGSC_CSS_6AL_scaff_5746623:2359-2619	NRCPB-233	NRCPB-343	OK	0	3.2229	inf	#NAME?	0.03485	0.524672	no
Traes_6BL_545EBF445	Traes_6BL_545EBF445	-	IWGSC_CSS_6BL_scaff_4301856:0-677	NRCPB-233	NRCPB-343	OK	0	1.055	inf	#NAME?	0.03485	0.524672	no
Traes_2BL_362EE7A0B	Traes_2BL_362EE7A0B	-	IWGSC_CSS_2BL_scaff_3837023:37-485	NRCPB-233	NRCPB-343	OK	0	1.79435	inf	#NAME?	0.03485	0.524672	no
Traes_2BL_DADAA7CC0	Traes_2BL_DADAA7CC0	-	IWGSC_CSS_2BL_scaff_8045145:424-3507	NRCPB-233	NRCPB-343	OK	0	1.06433	inf	#NAME?	0.03485	0.524672	no
Traes_2BS_5BC897098	Traes_2BS_5BC897098	-	2B:52574017-52574577	NRCPB-233	NRCPB-343	OK	0	1.07144	inf	#NAME?	0.03485	0.524672	no
Traes_2DL_130D6031E	Traes_2DL_130D6031E	-	2D:29738969-29739465	NRCPB-233	NRCPB-343	OK	0	1.24943	inf	#NAME?	0.03485	0.524672	no
Traes_2DL_1440C218E	Traes_2DL_1440C218E	-	IWGSC_CSS_2DL_scaff_3881866:0-560	NRCPB-233	NRCPB-343	OK	0	1.07144	inf	#NAME?	0.03485	0.524672	no
Traes_2DL_81B173B33	Traes_2DL_81B173B33	-	2D:138698131-138699056	NRCPB-233	NRCPB-343	OK	0	1.09087	inf	#NAME?	0.03485	0.524672	no
Traes_2DL_A336122501	Traes_2DL_A336122501	-	IWGSC_CSS_2DL_scaff_4544451:0-239	NRCPB-233	NRCPB-343	OK	0	3.74738	inf	#NAME?	0.03485	0.524672	no
Traes_2DL_E3E30E445	Traes_2DL_E3E30E445	-	IWGSC_CSS_2DL_scaff_277930:0-203	NRCPB-233	NRCPB-343	OK	0	5.17859	inf	#NAME?	0.03485	0.524672	no
Traes_3DL_190A19166	Traes_3DL_190A19166	-	3D:45121598-45123075	NRCPB-233	NRCPB-343	OK	0	1.65835	inf	#NAME?	0.03485	0.524672	no
Traes_3DL_1E79B33A9	Traes_3DL_1E79B33A9	-	3D:104661244-104661784	NRCPB-233	NRCPB-343	OK	0	1.12136	inf	#NAME?	0.03485	0.524672	no
Traes_3DL_75E0C2C13	Traes_3DL_75E0C2C13	-	IWGSC_CSS_3DL_scaff_6942749:0-662	NRCPB-233	NRCPB-343	OK	0	1.06906	inf	#NAME?	0.03485	0.524672	no
Traes_3DS_7A9DCFCEE	Traes_3DS_7A9DCFCEE	-	IWGSC_CSS_3DS_scaff_2567382:147-526	NRCPB-233	NRCPB-343	OK	0	2.89423	inf	#NAME?	0.03485	0.524672	no
Traes_3DS_E4BFB1AD2	Traes_3DS_E4BFB1AD2	-	3D:3156067-3158976	NRCPB-233	NRCPB-343	OK	0	2.92939	inf	#NAME?	0.03485	0.524672	no
Traes_5DL_E0319D4AB	Traes_5DL_E0319D4AB	-	IWGSC_CSS_5DL_scaff_4603816:646-1225	NRCPB-233	NRCPB-343	OK	0	1.55145	inf	#NAME?	0.03485	0.524672	no
Traes_6DL_42DF4F0A4	Traes_6DL_42DF4F0A4	-	6D:158128493-158129340	NRCPB-233	NRCPB-343	OK	0	1.26254	inf	#NAME?	0.03485	0.524672	no
Traes_7AS_821F6AD5C	Traes_7AS_821F6AD5C	-	IWGSC_CSS_7AS_scaff_4046662:0-537	NRCPB-233	NRCPB-343	OK	0	1.41884	inf	#NAME?	0.03485	0.524672	no
Traes_7DL_DAE05A93B	Traes_7DL_DAE05A93B	-	IWGSC_CSS_7DL_scaff_1634902:0-1563	NRCPB-233	NRCPB-343	OK	0	6.06464	inf	#NAME?	0.03485	0.524672	no
Traes_7DS_86EE450CE	Traes_7DS_86EE450CE	-	7D:88338142-88338677	NRCPB-233	NRCPB-343	OK	0	1.13458	inf	#NAME?	0.03485	0.524672	no
Traes_7DS_D8400EA6F	Traes_7DS_D8400EA6F	-	7D:28552706-28554184	NRCPB-233	NRCPB-343	OK	0	1.4064	inf	#NAME?	0.03485	0.524672	no
Traes_7BL_263AE27EC	Traes_7BL_263AE27EC	-	7B:197713138-197713762	NRCPB-233	NRCPB-343	OK	0	1.15917	inf	#NAME?	0.03485	0.524672	no
Traes_7BL_B748C4953	Traes_7BL_B748C4953	-	IWGSC_CSS_7BL_scaff_6673076:988-2602	NRCPB-233	NRCPB-343	OK	0	1.33243	inf	#NAME?	0.03485	0.524672	no
Traes_7BS_DCED460C4	Traes_7BS_DCED460C4	-	7B:82281519-82283959	NRCPB-233	NRCPB-343	OK	0	1.12398	inf	#NAME?	0.03485	0.524672	no
Traes_7DS_205267E87	Traes_7DS_205267E87	-	7D:57171475-57171724	NRCPB-233	NRCPB-343	OK	0	3.47811	inf	#NAME?	0.03485	0.524672	no
Traes_7DS_4A5A3A959	Traes_7DS_4A5A3A959	-	IWGSC_CSS_7DS_scaff_3914151:2380-3720	NRCPB-233	NRCPB-343	OK	0	1.55647	inf	#NAME?	0.03485	0.524672	no
Traes_5DL_5DCBFF633	Traes_5DL_5DCBFF633	-	IWGSC_CSS_5DL_scaff_4494286:69-6721	NRCPB-233	NRCPB-343	OK	0.393709	3.48422	3.14564	2.55389	0.03495	0.524672	no
Traes_1DL_E4C722A62	Traes_1DL_E4C722A62	-	1D:100323299-100329102	NRCPB-233	NRCPB-343	OK	0.44248	3.70912	3.06739	2.4476	0.03505	0.524672	no
Traes_2DS_02F9CE709	Traes_2DS_02F9CE709	-	2D:52636858-52641299	NRCPB-233	NRCPB-343	OK	0.519518	4.1617	3.00193	2.35545	0.03505	0.524672	no
Traes_3DL_4C3D2CB7E	Traes_3DL_4C3D2CB7E	-	3D:79875906-79884050	NRCPB-233	NRCPB-343	OK	0.428964	3.59617	3.06753	2.44771	0.03505	0.524672	no
Traes_4DS_2E5D3C896	Traes_4DS_2E5D3C896	-	4D:48461493-48465453	NRCPB-233	NRCPB-343	OK	1.24127	7.09044	2.51406	2.21829	0.0351	0.524672	no
Traes_4DS_8D5B431C7	Traes_4DS_8D5B431C7	-	IWGSC_CSS_4DS_scaff_2326537:11714-17654	NRCPB-233	NRCPB-343	OK	0.36474	2.99401	3.03714	2.38422	0.0351	0.524672	no
Traes_4DS_0171D0E15	Traes_4DS_0171D0E15	-	IWGSC_CSS_4DS_scaff_412835:1041-7408	NRCPB-233	NRCPB-343	OK	0.73662	6.05032	3.03802	2.38507	0.03515	0.524672	no
Traes_5DL_834E4B05E	Traes_5DL_834E4B05E	-	5D:106534337-106537581	NRCPB-233	NRCPB-343	OK	2.35968	13.3318	2.49821	2.22901	0.03515	0.524672	no
Traes_6DL_C349A76E3	Traes_6DL_C349A76E3	-	6D:175892910-175896895	NRCPB-233	NRCPB-343	OK	0.839051	6.72914	3.00359	2.35697	0.03515	0.524672	no
TRAES3BF167600010CFD_g	TRAES3BF167600010CFD_g	-	3B:58499771-58501464	NRCPB-233	NRCPB-343	OK	0	1.06062	inf	#NAME?	0.0352	0.524672	no
Traes_1DL_2828924A0	Traes_1DL_2828924A0	-	IWGSC_CSS_1DL_scaff_1960634:1-431	NRCPB-233	NRCPB-343	OK	0	1.61541	inf	#NAME?	0.0352	0.524672	no
Traes_2DL_08F0A802A	Traes_2DL_08F0A802A	-	IWGSC_CSS_2DL_scaff_9828658:0-448	NRCPB-233	NRCPB-343	OK	0	1.95903	inf	#NAME?	0.0352	0.524672	no
Traes_2DL_669D53EFD	Traes_2DL_669D53EFD	-	IWGSC_CSS_2DL_scaff_9747009:0-165	NRCPB-233	NRCPB-343	OK	0	9.10209	inf	#NAME?	0.0352	0.524672	no
Traes_2DL_7268700A5	Traes_2DL_7268700A5	-	IWGSC_CSS_2DL_scaff_4984004:54-514	NRCPB-233	NRCPB-343	OK	0	1.47666	inf	#NAME?	0.0352	0.524672	no
Traes_2DS_352C4C75C	Traes_2DS_352C4C75C	-	2D:14231294-14232136	NRCPB-233	NRCPB-343	OK	6.04057	51.533	3.09274	2.50395	0.0352	0.524672	no
Traes_3DL_15683BE36	Traes_3DL_15683BE36	-	3D:107075236-107077513	NRCPB-233	NRCPB-343	OK	0	2.89256	inf	#NAME?	0.0352	0.524672	no
Traes_3DL_28576390D	Traes_3DL_28576390D	-	3D:99722403-99722591	NRCPB-233	NRCPB-343	OK	0	6.57761	inf	#NAME?	0.0352	0.524672	no
Traes_3DL_6C5793D9A	Traes_3DL_6C5793D9A	-	IWGSC_CSS_3DL_scaff_3158085:0-272	NRCPB-233	NRCPB-343	OK	0	3.19688	inf	#NAME?	0.0352	0.524672	no
Traes_3DL_E345E44A2	Traes_3DL_E345E44A2	-	IWGSC_CSS_3DL_scaff_2582239:0-251	NRCPB-233	NRCPB-343	OK	0	3.67369	inf	#NAME?	0.0352	0.524672	no
Traes_3DS_040C15D89	Traes_3DS_040C15D89	-	IWGSC_CSS_3DS_scaff_2298234:0-232	NRCPB-233	NRCPB-343	OK	0	4.24458	inf	#NAME?	0.0352	0.524672	no
Traes_3DS_3DE3E5614	Traes_3DS_3DE3E5614	-	IWGSC_CSS_3DS_scaff_2558538:0-557	NRCPB-233	NRCPB-343	OK	0	1.15569	inf	#NAME?	0.0352	0.524672	no
Traes_5DL_E403FD8FC	Traes_5DL_E403FD8FC	-	IWGSC_CSS_5DL_scaff_4606055:2103-2718	NRCPB-233	NRCPB-343	OK	0	1.02276	inf	#NAME?	0.0352	0.524672	no
Traes_6BL_9B3BB1FE7	Traes_6BL_9B3BB1FE7	-	IWGSC_CSS_6BL_scaff_102911:0-212	NRCPB-233	NRCPB-343	OK	0	5.06801	inf	#NAME?	0.0352	0.524672	no
Traes_6DL_2EC6B5AB9	Traes_6DL_2EC6B5AB9	-	6D:155667008-155667521	NRCPB-233	NRCPB-343	OK	0	1.75265	inf	#NAME?	0.0352	0.524672	no
Traes_6DL_B0C13F955	Traes_6DL_B0C13F955	-	6D:121841967-121842490	NRCPB-233	NRCPB-343	OK	0	1.251	inf	#NAME?	0.0352	0.524672	no
Traes_6DL_B20C226E8	Traes_6DL_B20C226E8	-	6D:175886218-175886533	NRCPB-233	NRCPB-343	OK	0	2.52472	inf	#NAME?	0.0352	0.524672	no
Traes_6DL_B67849C3E	Traes_6DL_B67849C3E	-	IWGSC_CSS_6DL_scaff_772773:0-327	NRCPB-233	NRCPB-343	OK	0	2.38469	inf	#NAME?	0.0352	0.524672	no
Traes_2BL_502B891C9	Traes_2BL_502B891C9	-	IWGSC_CSS_2BL_scaff_8037180:1-466	NRCPB-233	NRCPB-343	OK	0	2.32034	inf	#NAME?	0.0352	0.524672	no
Traes_2DS_BB50DEEF8	Traes_2DS_BB50DEEF8	-	IWGSC_CSS_2DS_scaff_4832181:5-479	NRCPB-233	NRCPB-343	OK	0	1.98161	inf	#NAME?	0.0352	0.524672	no
Traes_3AS_5CD024A9E	Traes_3AS_5CD024A9E	-	IWGSC_CSS_3AS_scaff_794031:0-482	NRCPB-233	NRCPB-343	OK	0	3.95389	inf	#NAME?	0.0352	0.524672	no
Traes_3DL_3E1F5426E	Traes_3DL_3E1F5426E	-	3D:97264980-97266493	NRCPB-233	NRCPB-343	OK	0	1.22719	inf	#NAME?	0.0352	0.524672	no
Traes_3DS_EB7054ACE	Traes_3DS_EB7054ACE	-	IWGSC_CSS_3DS_scaff_2112543:1-244	NRCPB-233	NRCPB-343	OK	0	3.89453	inf	#NAME?	0.0352	0.524672	no
Traes_4AL_73F118146	Traes_4AL_73F118146	-	IWGSC_CSS_4AL_scaff_6224146:6155-6706	NRCPB-233	NRCPB-343	OK	0	1.17144	inf	#NAME?	0.0352	0.524672	no
Traes_4DL_288DADFB0	Traes_4DL_288DADFB0	-	IWGSC_CSS_4DL_scaff_14468384:4671-5261	NRCPB-233	NRCPB-343	OK	0	1.07611	inf	#NAME?	0.0352	0.524672	no
Traes_4DL_B7092F890	Traes_4DL_B7092F890	-	IWGSC_CSS_4DL_scaff_14358666:133-1189	NRCPB-233	NRCPB-343	OK	0	1.33176	inf	#NAME?	0.0352	0.524672	no
Traes_5DL_51681402F	Traes_5DL_51681402F	UBC4	5D:160988100-160990291	NRCPB-233	NRCPB-343	OK	0	1.08746	inf	#NAME?	0.0352	0.524672	no
Traes_7DL_E5E646E96	Traes_7DL_E5E646E96	-	7D:195183870-195184290	NRCPB-233	NRCPB-343	OK	0	1.66765	inf	#NAME?	0.0352	0.524672	no
Traes_7DS_2D9A037F8	Traes_7DS_2D9A037F8	-	IWGSC_CSS_7DS_scaff_3825187:0-408	NRCPB-233	NRCPB-343	OK	0	1.73496	inf	#NAME?	0.0352	0.524672	no
Traes_7DS_554A7D67C	Traes_7DS_554A7D67C	-	IWGSC_CSS_7DS_scaff_3862872:0-390	NRCPB-233	NRCPB-343	OK	0	1.84679	inf	#NAME?	0.0352	0.524672	no
Traes_7DS_884757158	Traes_7DS_884757158	-	7D:28441973-28445014	NRCPB-233	NRCPB-343	OK	0	1.86685	inf	#NAME?	0.0352	0.524672	no
Traes_7AS_F6DEE9A40	Traes_7AS_F6DEE9A40	-	7A:111154738-111155362	NRCPB-233	NRCPB-343	OK	0	1.26017	inf	#NAME?	0.0352	0.524672	no
Traes_7BL_BF9EDC3D2	Traes_7BL_BF9EDC3D2	-	7B:216068533-216068755	NRCPB-233	NRCPB-343	OK	0	4.62083	inf	#NAME?	0.0352	0.524672	no
Traes_7DL_B4E9B35781	Traes_7DL_B4E9B35781	-	IWGSC_CSS_7DL_scaff_526284:0-242	NRCPB-233	NRCPB-343	OK	0	3.92398	inf	#NAME?	0.0352	0.524672	no
Traes_7DL_F991E9846	Traes_7DL_F991E9846	-	IWGSC_CSS_7DL_scaff_3315647:0-526	NRCPB-233	NRCPB-343	OK	0	1.24196	inf	#NAME?	0.0352	0.524672	no
Traes_5DL_223D601F3	Traes_5DL_223D601F3	-	IWGSC_CSS_5DL_scaff_4518852:1465-11064	NRCPB-233	NRCPB-343	OK	0.6033	4.80732	2.99429	2.22145	0.03535	0.526377	no
Traes_5DL_6E8A30E79	Traes_5DL_6E8A30E79	-	5D:141277175-141280911	NRCPB-233	NRCPB-343	OK	2.38221	14.3108	2.58673	2.2683	0.0354	0.526377	no
Traes_1DS_BA6EE3AED	Traes_1DS_BA6EE3AED	-	1D:35791294-35793279	NRCPB-233	NRCPB-343	OK	1.25613	9.70843	2.95025	2.29519	0.0354	0.526377	no
Traes_2DL_4CA9878D2	Traes_2DL_4CA9878D2	-	2D:23136482-23137825	NRCPB-233	NRCPB-343	OK	5.35608	44.7307	3.06202	2.48554	0.0354	0.526377	no
Traes_3DS_838A55741	Traes_3DS_838A55741	-	IWGSC_CSS_3DS_scaff_2547651:0-1834	NRCPB-233	NRCPB-343	OK	0.493485	3.87287	2.97232	2.22926	0.03545	0.526802	no
Traes_7DS_581C93D9F	Traes_7DS_581C93D9F	-	7D:2026922-2027388	NRCPB-233	NRCPB-343	OK	4.48311	38.906	3.11742	2.53635	0.0355	0.527226	no
Traes_3DS_9C173AB38	Traes_3DS_9C173AB38	-	3D:6777496-6780728	NRCPB-233	NRCPB-343	OK	14.6095	79.6084	2.44601	2.17735	0.03555	0.52765	no
Traes_5DL_D8AE9432A	Traes_5DL_D8AE9432A	-	5D:80056573-80059393	NRCPB-233	NRCPB-343	OK	0.608545	4.74241	2.96219	2.22137	0.0356	0.527915	no
Traes_6DL_33F8A5EF4	Traes_6DL_33F8A5EF4	-	IWGSC_CSS_6DL_scaff_3238502:2758-6370	NRCPB-233	NRCPB-343	OK	2.51363	14.0842	2.48624	2.22252	0.0356	0.527915	no
Traes_1DS_0A2C2B665	Traes_1DS_0A2C2B665	-	1D:38449715-38460035	NRCPB-233	NRCPB-343	OK	0.729744	6.56414	3.16914	2.52322	0.0357	0.528919	no
Traes_2DL_4BC8DD84A	Traes_2DL_4BC8DD84A	-	2D:82301821-82310352	NRCPB-233	NRCPB-343	OK	0.331033	2.80353	3.0822	2.46571	0.03575	0.529341	no
Traes_7DS_948FD23FB	Traes_7DS_948FD23FB	-	7D:34303664-34312790	NRCPB-233	NRCPB-343	OK	2.69033	15.1049	2.48916	2.23139	0.0358	0.529922	no
Traes_6AL_ED19B39CA	Traes_6AL_ED19B39CA	-	6A:204428203-204440755	NRCPB-233	NRCPB-343	OK	0.388395	3.32358	3.09714	2.46186	0.03585	0.530502	no
Traes_3DL_C7D29CE9D	Traes_3DL_C7D29CE9D	-	3D:45084480-45088672	NRCPB-233	NRCPB-343	OK	0.443418	3.77534	3.08987	2.26932	0.03595	0.531662	no
Traes_3DS_28FF4501D	Traes_3DS_28FF4501D	-	3D:12571388-12574015	NRCPB-233	NRCPB-343	OK	0.418771	3.28461	2.97149	2.20204	0.03595	0.531662	no
Traes_2DL_F5ACFE33D	Traes_2DL_F5ACFE33D	-	2D:141191540-141196453	NRCPB-233	NRCPB-343	OK	1.59831	8.99465	2.49252	2.18833	0.0361	0.531742	no
Traes_4DS_2EEB4E70B	Traes_4DS_2EEB4E70B	-	IWGSC_CSS_4DS_scaff_2304216:49465-55795	NRCPB-233	NRCPB-343	OK	0.460207	4.12196	3.16298	2.56516	0.0361	0.531742	no
Traes_5DL_3FF985F30	Traes_5DL_3FF985F30	-	5D:64623928-64628716	NRCPB-233	NRCPB-343	OK	2.07283	11.6885	2.49541	2.20312	0.03615	0.531742	no
Traes_4DL_06075F376	Traes_4DL_06075F376	-	IWGSC_CSS_4DL_scaff_14441371:0-763	NRCPB-233	NRCPB-343	OK	1.10541	8.69766	2.97605	2.20458	0.0362	0.532159	no
Traes_7DL_7289E1026	Traes_7DL_7289E1026	-	7D:233906881-233917164	NRCPB-233	NRCPB-343	OK	1.91316	10.7265	2.48715	2.23061	0.03635	0.534205	no
Traes_6DS_13DC96057	Traes_6DS_13DC96057	-	6D:17118995-17126038	NRCPB-233	NRCPB-343	OK	0.40414	3.34578	3.04942	2.43901	0.0364	0.53478	no
Traes_3DL_6207B0CD3	Traes_3DL_6207B0CD3	-	3D:42229827-42232796	NRCPB-233	NRCPB-343	OK	1.25457	10.3193	3.04007	2.40438	0.03645	0.535355	no
Traes_4DL_2F3B21C03	Traes_4DL_2F3B21C03	-	4D:31541033-31549147	NRCPB-233	NRCPB-343	OK	0.483515	3.8737	3.00208	2.37292	0.0365	0.535609	no
Traes_4DL_9D525390D	Traes_4DL_9D525390D	-	4D:106813536-106815561	NRCPB-233	NRCPB-343	OK	0.828327	6.55223	2.98371	2.25881	0.0365	0.535609	no
Traes_5DS_1CF3A18BE	Traes_5DS_1CF3A18BE	-	IWGSC_CSS_5DS_scaff_1210473:23-7216	NRCPB-233	NRCPB-343	OK	0.235501	1.81363	2.94508	2.29031	0.0366	0.536756	no
Traes_4DS_ADBA6E30A	Traes_4DS_ADBA6E30A	-	IWGSC_CSS_4DS_scaff_2324373:0-1922	NRCPB-233	NRCPB-343	OK	0.501922	3.92944	2.96879	2.27259	0.0366	0.536756	no
Traes_1DS_B1B88D99E	Traes_1DS_B1B88D99E	-	1D:61916587-61921952	NRCPB-233	NRCPB-343	OK	0.530678	4.39731	3.05071	2.42684	0.03665	0.537009	no
Traes_3AL_945AEAD5B	Traes_3AL_945AEAD5B	-	3A:162938685-162942660	NRCPB-233	NRCPB-343	OK	0.596811	4.58105	2.94033	2.28662	0.03665	0.537009	no
Traes_7DL_70490C1C2	Traes_7DL_70490C1C2	-	7D:133432120-133437951	NRCPB-233	NRCPB-343	OK	0.328136	2.50313	2.93137	2.27937	0.0367	0.537582	no
Traes_5DL_B38FE5CB3	Traes_5DL_B38FE5CB3	-	5D:137933070-137934432	NRCPB-233	NRCPB-343	OK	6.81447	37.728	2.46896	2.21604	0.03675	0.538154	no
Traes_7BS_8943D279C	Traes_7BS_8943D279C	-	7B:53968736-53977125	NRCPB-233	NRCPB-343	OK	0.149861	1.24782	3.05772	2.36537	0.0368	0.538726	no
Traes_6DS_053356846	Traes_6DS_053356846	-	6D:17494479-17499668	NRCPB-233	NRCPB-343	OK	0.356819	2.80565	2.97507	2.38774	0.0369	0.539708	no
Traes_1DS_A56C094A2	Traes_1DS_A56C094A2	-	IWGSC_CSS_1DS_scaff_314972:177-3219	NRCPB-233	NRCPB-343	OK	5.43648	29.6862	2.44905	2.19291	0.03695	0.540118	no
Traes_3DL_8EACAC9AB	Traes_3DL_8EACAC9AB	-	3D:67888283-67892402	NRCPB-233	NRCPB-343	OK	0.283164	2.24334	2.98594	2.2863	0.03705	0.541258	no
Traes_1DS_14CEE1B85	Traes_1DS_14CEE1B85	-	IWGSC_CSS_1DS_scaff_1914549:2390-3579	NRCPB-233	NRCPB-343	OK	2.12624	18.0361	3.0845	2.46366	0.0371	0.541506	no
Traes_4DS_993693839	Traes_4DS_993693839	-	4D:1804651-1806534	NRCPB-233	NRCPB-343	OK	2.54867	14.0617	2.46395	2.16164	0.0371	0.541506	no
Traes_7DS_928EEF59B	Traes_7DS_928EEF59B	-	7D:88417255-88421411	NRCPB-233	NRCPB-343	OK	0.941276	7.71726	3.0354	2.45283	0.0371	0.541506	no
Traes_6DS_093473483	Traes_6DS_093473483	-	6D:4877173-4883285	NRCPB-233	NRCPB-343	OK	0.327925	2.70315	3.04321	2.42059	0.0372	0.542643	no
Traes_6DS_C972C6A71	Traes_6DS_C972C6A71	-	6D:21922036-21930660	NRCPB-233	NRCPB-343	OK	0.656878	5.27157	3.00453	2.40199	0.0373	0.543941	no
Traes_2DS_68B68A00D	Traes_2DS_68B68A00D	-	2D:14583748-14585190	NRCPB-233	NRCPB-343	OK	5.20763	46.7897	3.16749	2.48615	0.03735	0.544347	no
Traes_2DS_E048D56BB	Traes_2DS_E048D56BB	-	2D:68154636-68160407	NRCPB-233	NRCPB-343	OK	0.773882	6.6756	3.10871	2.53309	0.03735	0.544347	no
Traes_5DL_E8C2FC9D3	Traes_5DL_E8C2FC9D3	-	5D:91405812-91408301	NRCPB-233	NRCPB-343	OK	6.32547	34.5037	2.44751	2.19758	0.0374	0.544914	no
Traes_4DL_5293D05C31	Traes_4DL_5293D05C31	-	IWGSC_CSS_4DL_scaff_14358225:5665-6852	NRCPB-233	NRCPB-343	OK	4.05698	21.8834	2.43136	2.14445	0.03745	0.545159	no
Traes_3DL_8C0D8B750	Traes_3DL_8C0D8B750	-	3D:107644246-107647089	NRCPB-233	NRCPB-343	OK	1.02875	8.7739	3.09233	2.50372	0.0376	0.546857	no
Traes_4DL_34DDA70AD	Traes_4DL_34DDA70AD	-	4D:87758980-87765400	NRCPB-233	NRCPB-343	OK	0.384968	2.89686	2.91168	2.26335	0.0377	0.548149	no
Traes_5DS_15D109448	Traes_5DS_15D109448	-	5D:38820455-38830212	NRCPB-233	NRCPB-343	OK	0.275655	2.13178	2.95112	2.25823	0.03775	0.548714	no
Traes_5DL_F5D7767BB	Traes_5DL_F5D7767BB	-	5D:135398269-135401661	NRCPB-233	NRCPB-343	OK	1.166	9.14453	2.97134	2.33073	0.0378	0.549278	no
Traes_5DL_8CC6B405B	Traes_5DL_8CC6B405B	-	5D:147791808-147796538	NRCPB-233	NRCPB-343	OK	0.476382	3.6861	2.95191	2.23669	0.03795	0.550807	no
Traes_5DL_8D9F66356	Traes_5DL_8D9F66356	-	5D:116344026-116347262	NRCPB-233	NRCPB-343	OK	0.565535	4.42283	2.96728	2.32714	0.03795	0.550807	no
Traes_4DS_20734641C	Traes_4DS_20734641C	-	IWGSC_CSS_4DS_scaff_2312263:2665-4510	NRCPB-233	NRCPB-343	OK	1.54305	11.5915	2.90921	2.26187	0.03805	0.552095	no
Traes_3DL_9BA079211	Traes_3DL_9BA079211	-	3D:117829367-117839723	NRCPB-233	NRCPB-343	OK	0.815979	4.82393	2.56361	2.1706	0.0382	0.553782	no
Traes_6DL_0D44EDC0E	Traes_6DL_0D44EDC0E	-	6D:47050448-47053021	NRCPB-233	NRCPB-343	OK	0.368708	2.9045	2.97774	2.27975	0.0382	0.553782	no
Traes_2DS_07BE619CA	Traes_2DS_07BE619CA	-	2D:54060340-54069332	NRCPB-233	NRCPB-343	OK	0.248762	1.53365	2.62413	1.42871	0.03835	0.555629	no
Traes_1DS_E21950AD6	Traes_1DS_E21950AD6	-	IWGSC_CSS_1DS_scaff_1876669:1873-3787	NRCPB-233	NRCPB-343	OK	12.9551	71.7003	2.46845	2.21408	0.0384	0.556126	no
[truncated: 325 more rows]

## Sheet: PDW233 vs PBW343 Down-regulated
test_id	gene_id	gene	locus	sample_1	sample_2	status	sample_1_FPKM_Value	sample_2_FPKM_Value	log2(fold_change)	test_stat	p_value	q_value	significant
EPlTAEG00000000152	EPlTAEG00000000152	snoZ101	IWGSC_CSS_5BS_scaff_2271606:275-373	NRCPB-233	NRCPB-343	OK	249.912	0	#NAME?	#NAME?	0.0023	0.0663144	no
EPlTAEG00000000190	EPlTAEG00000000190	U6	IWGSC_CSS_2BL_scaff_7973249:3327-3430	NRCPB-233	NRCPB-343	OK	55.8578	0	#NAME?	#NAME?	0.0491	0.575511	no
EPlTAEG00000001399	EPlTAEG00000001399	snoZ107_R87	IWGSC_CSS_5BS_scaff_2271606:3462-3566	NRCPB-233	NRCPB-343	OK	4370.51	592.015	-2.88409	-2.54607	0.0148	0.308206	no
EPlTAEG00000001804	EPlTAEG00000001804	SNORD14	1B:285024081-285024202	NRCPB-233	NRCPB-343	OK	12613.2	556.37	-4.50275	-3.66439	0.00345	0.0833081	no
EPlTAEG00000001990	EPlTAEG00000001990	snoZ101	5B:5181262-5181361	NRCPB-233	NRCPB-343	OK	2087.37	137.975	-3.91921	-2.93512	0.01355	0.287655	no
EPlTAEG00000002070	EPlTAEG00000002070	U3	3A:159504365-159504581	NRCPB-233	NRCPB-343	OK	8.03505	0	#NAME?	#NAME?	0.0022	0.0653709	no
EPlTAEG00000002344	EPlTAEG00000002344	SNORD29	1A:119849705-119852972	NRCPB-233	NRCPB-343	OK	969.66	0	#NAME?	#NAME?	0.04965	0.575511	no
EPlTAEG00000002603	EPlTAEG00000002603	SNORD29	1B:285026586-285026675	NRCPB-233	NRCPB-343	OK	1315.97	0	#NAME?	#NAME?	0.00135	0.0579946	no
EPlTAEG00000003117	EPlTAEG00000003117	U2	7A:153729607-153729804	NRCPB-233	NRCPB-343	OK	459.425	54.864	-3.0659	-2.70213	0.0109	0.239352	no
EPlTAEG00000003474	EPlTAEG00000003474	snoZ107_R87	4A:16218740-16218844	NRCPB-233	NRCPB-343	OK	1560.16	151.245	-3.36673	-2.67002	0.02385	0.452598	no
EPlTAEG00000003548	EPlTAEG00000003548	snoZ112	1B:293606719-293606903	NRCPB-233	NRCPB-343	OK	24.2589	0	#NAME?	#NAME?	0.00085	0.0482235	yes
EPlTAEG00000003593	EPlTAEG00000003593	snoZ103	1B:293606021-293606116	NRCPB-233	NRCPB-343	OK	3518.45	488.713	-2.84788	-2.30068	0.0478	0.575511	no
EPlTAEG00000003933	EPlTAEG00000003933	Plant_SRP	4A:211576405-211576685	NRCPB-233	NRCPB-343	OK	915.492	0	#NAME?	#NAME?	0.01025	0.2268	no
EPlTAEG00000004560	EPlTAEG00000004560	snoR30	IWGSC_CSS_5BS_scaff_2271606:3702-3798	NRCPB-233	NRCPB-343	OK	7784.08	1400.63	-2.47445	-2.20155	0.03815	0.553383	no
EPlTAEG00000004649	EPlTAEG00000004649	snoU61	1A:200778931-200779010	NRCPB-233	NRCPB-343	OK	18531.1	2057.57	-3.17093	-2.39003	0.025	0.470069	no
EPlTAEG00000004856	EPlTAEG00000004856	U4	2A:12951841-12952002	NRCPB-233	NRCPB-343	OK	3296.67	199.88	-4.0438	-3.24212	0.00995	0.220858	no
EPlTAEG00000005462	EPlTAEG00000005462	snoZ118	6B:8480182-8480291	NRCPB-233	NRCPB-343	OK	841.238	62.6624	-3.74684	-2.79054	0.0161	0.329969	no
EPlTAEG00000005709	EPlTAEG00000005709	U4	IWGSC_CSS_2BS_scaff_5230709:1556-1713	NRCPB-233	NRCPB-343	OK	40.7113	0	#NAME?	#NAME?	0.0003	0.0313966	yes
EPlTAEG00000006289	EPlTAEG00000006289	SNORD96	4D:6038035-6038127	NRCPB-233	NRCPB-343	OK	3408.49	500.431	-2.76789	-2.14813	0.0456	0.558092	no
EPlTAEG00000006914	EPlTAEG00000006914	SSU_rRNA_eukarya	IWGSC_CSS_4BL_scaff_6961746:0-1809	NRCPB-233	NRCPB-343	OK	35.4581	0	#NAME?	#NAME?	5e-05	0.00878357	yes
EPlTAEG00000007464	EPlTAEG00000007464	snoZ278	7A:155229150-155229266	NRCPB-233	NRCPB-343	OK	66.1961	0	#NAME?	#NAME?	0.00315	0.0796209	no
EPlTAEG00000007493	EPlTAEG00000007493	SNORD14	IWGSC_CSS_5AS_scaff_1500687:5996-6117	NRCPB-233	NRCPB-343	OK	5198.5	196.787	-4.72339	-4.03327	0.00025	0.0287986	yes
EPlTAEG00000007746	EPlTAEG00000007746	U1	6A:14449054-14449215	NRCPB-233	NRCPB-343	OK	9.7824	0	#NAME?	#NAME?	0.04145	0.556126	no
EPlTAEG00000007789	EPlTAEG00000007789	snoZ278	4A:16215519-16215634	NRCPB-233	NRCPB-343	OK	1612.93	87.4864	-4.20448	-3.3661	0.0097	0.216186	no
EPlTAEG00000007804	EPlTAEG00000007804	snoR14	1A:200778750-200778839	NRCPB-233	NRCPB-343	OK	12882.6	2551.8	-2.33584	-2.02758	0.0447	0.557146	no
EPlTAEG00000008175	EPlTAEG00000008175	U2	IWGSC_CSS_5BL_scaff_10875374:1642-1838	NRCPB-233	NRCPB-343	OK	1013.09	44.306	-4.51512	-3.86273	0.0001	0.0154194	yes
EPlTAEG00000008356	EPlTAEG00000008356	28S_rRNA	IWGSC_CSS_5AS_scaff_1550736:3376-7234	NRCPB-233	NRCPB-343	OK	11.2853	0.715686	-3.97898	-3.14512	0.0117	0.254084	no
EPlTAEG00000008393	EPlTAEG00000008393	28S_rRNA	IWGSC_CSS_5AS_scaff_1549753:0-2838	NRCPB-233	NRCPB-343	OK	738.982	3.63084	-7.66909	-5.11249	0.00125	0.0550448	no
EPlTAEG00000008407	EPlTAEG00000008407	snoR2	2A:78351411-78351732	NRCPB-233	NRCPB-343	OK	1230.48	102.066	-3.59165	-3.12818	0.0036	0.0867173	no
EPlTAEG00000008452	EPlTAEG00000008452	snoZ112	3A:17906840-17907020	NRCPB-233	NRCPB-343	OK	6500.23	0	#NAME?	#NAME?	5e-05	0.00878357	yes
EPlTAEG00000008649	EPlTAEG00000008649	Plant_U3	6D:10290094-10290316	NRCPB-233	NRCPB-343	OK	265.942	38.5069	-2.78792	-2.45154	0.01945	0.38422	no
EPlTAEG00000008878	EPlTAEG00000008878	SNORD24	IWGSC_CSS_6BS_scaff_2992004:2636-2722	NRCPB-233	NRCPB-343	OK	34310.4	5775.51	-2.57063	-2.27611	0.0326	0.524672	no
EPlTAEG00000009168	EPlTAEG00000009168	Plant_U3	6A:6635753-6635977	NRCPB-233	NRCPB-343	OK	1143.49	62.9611	-4.18284	-3.2768	0.00935	0.209621	no
EPlTAEG00000009275	EPlTAEG00000009275	snoZ43	IWGSC_CSS_5BS_scaff_2271606:2819-2915	NRCPB-233	NRCPB-343	OK	36731.9	1897.62	-4.27477	-3.72378	0.00055	0.044569	yes
EPlTAEG00000010050	EPlTAEG00000010050	-	Pt:66909-89553	NRCPB-233	NRCPB-343	OK	1.84671	0	#NAME?	#NAME?	0.0457	0.558344	no
TRAES3BF005900040CFD_g	TRAES3BF005900040CFD_g	-	3B:53029568-53030229	NRCPB-233	NRCPB-343	OK	2.42808	0	#NAME?	#NAME?	0.03615	0.531742	no
TRAES3BF010400150CFD_g	TRAES3BF010400150CFD_g	HSP16.9B	3B:36337273-36337729	NRCPB-233	NRCPB-343	OK	454.736	21.7094	-4.38864	-3.48291	0.00575	0.134874	no
TRAES3BF010400330CFD_g	TRAES3BF010400330CFD_g	-	3B:35821742-35822207	NRCPB-233	NRCPB-343	OK	1.87338	0	#NAME?	#NAME?	0.0293	0.524672	no
TRAES3BF013700070CFD_g	TRAES3BF013700070CFD_g	-	3B:158492465-158497569	NRCPB-233	NRCPB-343	OK	1.94014	0	#NAME?	#NAME?	0.0002	0.0245327	yes
TRAES3BF015800100CFD_g	TRAES3BF015800100CFD_g	-	3B:694485892-694486444	NRCPB-233	NRCPB-343	OK	1070.05	79.0878	-3.75808	-3.01122	0.00645	0.150077	no
TRAES3BF019000070CFD_g	TRAES3BF019000070CFD_g	-	3B:628593684-628595935	NRCPB-233	NRCPB-343	OK	1.24298	0	#NAME?	#NAME?	0.04415	0.557146	no
TRAES3BF024300270CFD_g	TRAES3BF024300270CFD_g	-	3B:680449971-680451775	NRCPB-233	NRCPB-343	OK	2.65218	0	#NAME?	#NAME?	0.03615	0.531742	no
TRAES3BF024700020CFD_g	TRAES3BF024700020CFD_g	-	3B:50014678-50015221	NRCPB-233	NRCPB-343	OK	25.3613	2.3067	-3.45873	-2.69549	0.0222	0.426386	no
TRAES3BF026000010CFD_NCG	TRAES3BF026000010CFD_NCG	-	3B:761728116-761728519	NRCPB-233	NRCPB-343	OK	1427.31	201.287	-2.82597	-2.26975	0.02845	0.518296	no
TRAES3BF027800030CFD_g	TRAES3BF027800030CFD_g	-	3B:683881953-683885485	NRCPB-233	NRCPB-343	OK	2.2542	0	#NAME?	#NAME?	0.0024	0.0685945	no
TRAES3BF028400010CFD_g	TRAES3BF028400010CFD_g	-	3B:133546641-133548057	NRCPB-233	NRCPB-343	OK	66.2023	9.79911	-2.75616	-2.45136	0.0209	0.405854	no
TRAES3BF032600010CFD_g	TRAES3BF032600010CFD_g	-	3B:589293455-589294839	NRCPB-233	NRCPB-343	OK	21.1672	1.29837	-4.02706	-3.25512	0.01105	0.242106	no
TRAES3BF033000010CFD_g	TRAES3BF033000010CFD_g	-	3B:62341981-62343313	NRCPB-233	NRCPB-343	OK	6.07696	0.760145	-2.999	-2.30206	0.03915	0.556126	no
TRAES3BF033900060CFD_g	TRAES3BF033900060CFD_g	-	3B:26142981-26144806	NRCPB-233	NRCPB-343	OK	1.88778	0	#NAME?	#NAME?	0.0014	0.0599332	no
TRAES3BF039600130CFD_g	TRAES3BF039600130CFD_g	-	3B:740253387-740253999	NRCPB-233	NRCPB-343	OK	1.1821	0	#NAME?	#NAME?	0.03425	0.524672	no
TRAES3BF044100040CFD_g	TRAES3BF044100040CFD_g	-	3B:638636197-638636554	NRCPB-233	NRCPB-343	OK	1.63659	0	#NAME?	#NAME?	0.04415	0.557146	no
TRAES3BF065100040CFD_g	TRAES3BF065100040CFD_g	-	3B:79833680-79834199	NRCPB-233	NRCPB-343	OK	1.45775	0	#NAME?	#NAME?	0.03425	0.524672	no
TRAES3BF066700040CFD_g	TRAES3BF066700040CFD_g	-	3B:99615515-99616004	NRCPB-233	NRCPB-343	OK	96.3311	17.0885	-2.49497	-2.23269	0.03535	0.526377	no
TRAES3BF066700050CFD_g	TRAES3BF066700050CFD_g	-	3B:99623855-99624344	NRCPB-233	NRCPB-343	OK	89.8506	17.8157	-2.33438	-2.09493	0.04735	0.573093	no
TRAES3BF066700080CFD_g	TRAES3BF066700080CFD_g	-	3B:99834619-99835099	NRCPB-233	NRCPB-343	OK	190.3	22.8124	-3.06039	-2.71879	0.0106	0.233494	no
TRAES3BF066700090CFD_g	TRAES3BF066700090CFD_g	-	3B:100180245-100180725	NRCPB-233	NRCPB-343	OK	168.398	27.468	-2.61605	-2.34341	0.03025	0.524672	no
TRAES3BF066700100CFD_g	TRAES3BF066700100CFD_g	-	3B:100294609-100295098	NRCPB-233	NRCPB-343	OK	254.139	33.8135	-2.90995	-2.57965	0.01475	0.307555	no
TRAES3BF066700110CFD_g	TRAES3BF066700110CFD_g	-	3B:100595724-100596207	NRCPB-233	NRCPB-343	OK	180.536	15.1473	-3.57516	-3.13616	0.00425	0.101777	no
TRAES3BF068600030CFD_g	TRAES3BF068600030CFD_g	IHA-B1-2	3B:78559555-78562362	NRCPB-233	NRCPB-343	OK	1207.82	53.178	-4.50543	-3.64624	0.002	0.0647211	no
TRAES3BF080000040CFD_g	TRAES3BF080000040CFD_g	-	3B:254258606-254259530	NRCPB-233	NRCPB-343	OK	35.4404	4.27004	-3.05307	-2.37429	0.0423	0.557146	no
TRAES3BF081400010CFD_g	TRAES3BF081400010CFD_g	-	3B:578438221-578439433	NRCPB-233	NRCPB-343	OK	1.9787	0	#NAME?	#NAME?	0.03425	0.524672	no
TRAES3BF083000050CFD_g	TRAES3BF083000050CFD_g	-	3B:60772341-60773946	NRCPB-233	NRCPB-343	OK	1.78477	0	#NAME?	#NAME?	0.00025	0.0287986	yes
TRAES3BF085800030CFD_g	TRAES3BF085800030CFD_g	-	v443_0858:42106-42562	NRCPB-233	NRCPB-343	OK	207.94	6.17422	-5.07376	-4.04246	0.0029	0.0737566	no
TRAES3BF096800050CFD_g	TRAES3BF096800050CFD_g	-	3B:103383496-103385270	NRCPB-233	NRCPB-343	OK	1.33112	0	#NAME?	#NAME?	0.00025	0.0287986	yes
TRAES3BF117100070CFD_g	TRAES3BF117100070CFD_g	-	3B:175435154-175436013	NRCPB-233	NRCPB-343	OK	1.52666	0	#NAME?	#NAME?	0.03425	0.524672	no
TRAES3BF122000010CFD_g	TRAES3BF122000010CFD_g	-	3B:236778742-237113310	NRCPB-233	NRCPB-343	OK	8.85289	1.15462	-2.93873	-2.37412	0.0424	0.557146	no
TRAES3BF173100020CFD_NCG	TRAES3BF173100020CFD_NCG	-	3B:111239381-111239516	NRCPB-233	NRCPB-343	OK	6555.58	882.107	-2.8937	-2.3384	0.0416	0.556643	no
TRAES3BF173100070CFD_NCG	TRAES3BF173100070CFD_NCG	-	3B:111240286-111240412	NRCPB-233	NRCPB-343	OK	7266.94	228.686	-4.98991	-3.89865	0.00305	0.0773715	no
TRAES3BF270500030CFD_g	TRAES3BF270500030CFD_g	-	3B:12177244-12177940	NRCPB-233	NRCPB-343	OK	1.12184	0	#NAME?	#NAME?	0.0293	0.524672	no
Traes_1AL_03D275069	Traes_1AL_03D275069	-	IWGSC_CSS_1AL_scaff_3971363:2076-3299	NRCPB-233	NRCPB-343	OK	1.89431	0	#NAME?	#NAME?	0.0024	0.0685945	no
Traes_1AL_0BB990EE7	Traes_1AL_0BB990EE7	-	1A:246746497-246746908	NRCPB-233	NRCPB-343	OK	1.11061	0	#NAME?	#NAME?	0.0491	0.575511	no
Traes_1AL_14F65F66D	Traes_1AL_14F65F66D	-	1A:211279496-211292937	NRCPB-233	NRCPB-343	OK	58.4466	9.89182	-2.56281	-2.25194	0.02805	0.512718	no
Traes_1AL_37C02C156	Traes_1AL_37C02C156	-	IWGSC_CSS_1AL_scaff_3959264:449-849	NRCPB-233	NRCPB-343	OK	1.7193	0	#NAME?	#NAME?	0.0491	0.575511	no
Traes_1AL_600F03696	Traes_1AL_600F03696	-	1A:186697730-186698737	NRCPB-233	NRCPB-343	OK	2.11243	0	#NAME?	#NAME?	5e-05	0.00878357	yes
Traes_1AL_6EDAE7905	Traes_1AL_6EDAE7905	-	1A:236515306-236517670	NRCPB-233	NRCPB-343	OK	51.9261	1.4097	-5.203	-4.10793	0.0034	0.0822218	no
Traes_1AL_8C8E43898	Traes_1AL_8C8E43898	-	IWGSC_CSS_1AL_scaff_579434:745-1800	NRCPB-233	NRCPB-343	OK	9.21929	0.808757	-3.51088	-2.61782	0.0199	0.390911	no
Traes_1AL_8FCE246CB	Traes_1AL_8FCE246CB	-	IWGSC_CSS_1AL_scaff_3972006:4420-4549	NRCPB-233	NRCPB-343	OK	15.2986	0	#NAME?	#NAME?	0.0491	0.575511	no
Traes_1AL_D8322513E	Traes_1AL_D8322513E	HSP16.9A	IWGSC_CSS_1AL_scaff_3973707:490-1085	NRCPB-233	NRCPB-343	OK	3.26513	0	#NAME?	#NAME?	0.00085	0.0482235	yes
Traes_1AS_05916C12F	Traes_1AS_05916C12F	-	1A:11927774-11934726	NRCPB-233	NRCPB-343	OK	8.68306	0.507115	-4.09782	-2.89296	0.01755	0.354809	no
Traes_1AS_1168F5209	Traes_1AS_1168F5209	-	IWGSC_CSS_1AS_scaff_2325403:145-1207	NRCPB-233	NRCPB-343	OK	5.21273	0.686744	-2.92419	-2.14227	0.0385	0.556126	no
Traes_1AS_15042FFA7	Traes_1AS_15042FFA7	-	1A:126019340-126021219	NRCPB-233	NRCPB-343	OK	16.2345	3.25248	-2.31945	-2.05269	0.04925	0.575511	no
Traes_1AS_412395C3B	Traes_1AS_412395C3B	-	IWGSC_CSS_1AS_scaff_2305350:54-357	NRCPB-233	NRCPB-343	OK	3.64254	0	#NAME?	#NAME?	0.04415	0.557146	no
Traes_1AS_6896175FE	Traes_1AS_6896175FE	-	1A:1932785-1933354	NRCPB-233	NRCPB-343	OK	282.461	41.8018	-2.75642	-2.43253	0.02115	0.410223	no
Traes_1AS_8C62DF06E	Traes_1AS_8C62DF06E	-	1A:2907141-2907950	NRCPB-233	NRCPB-343	OK	1.98405	0	#NAME?	#NAME?	0.0023	0.0663144	no
Traes_1AS_D3801EA81	Traes_1AS_D3801EA81	-	1A:16374902-16378715	NRCPB-233	NRCPB-343	OK	9.12741	0	#NAME?	#NAME?	5e-05	0.00878357	yes
Traes_1AS_E812DAD53	Traes_1AS_E812DAD53	-	1A:14606534-14606956	NRCPB-233	NRCPB-343	OK	38.3782	0	#NAME?	#NAME?	5e-05	0.00878357	yes
Traes_1AS_E812DAD531	Traes_1AS_E812DAD531	-	IWGSC_CSS_1AS_scaff_3292671:2-424	NRCPB-233	NRCPB-343	OK	2.80816	0	#NAME?	#NAME?	0.04415	0.557146	no
Traes_1BL_0B4A586E21	Traes_1BL_0B4A586E21	-	IWGSC_CSS_1BL_scaff_3915339:4901-5102	NRCPB-233	NRCPB-343	OK	288.646	56.2962	-2.35819	-2.10114	0.04835	0.575511	no
Traes_1BL_131A2F9F7	Traes_1BL_131A2F9F7	-	1B:260619869-260621478	NRCPB-233	NRCPB-343	OK	22.6215	4.37225	-2.37125	-2.10392	0.04515	0.557146	no
Traes_1BL_156B25C6E	Traes_1BL_156B25C6E	-	IWGSC_CSS_1BL_scaff_359123:79-451	NRCPB-233	NRCPB-343	OK	18.8286	0	#NAME?	#NAME?	5e-05	0.00878357	yes
Traes_1BL_1C9DFF36A	Traes_1BL_1C9DFF36A	-	1B:141708881-141709069	NRCPB-233	NRCPB-343	OK	4.59837	0	#NAME?	#NAME?	0.0491	0.575511	no
Traes_1BL_408EABE70	Traes_1BL_408EABE70	-	1B:281443151-281446014	NRCPB-233	NRCPB-343	OK	3.32697	0.450449	-2.88477	-2.15229	0.03875	0.556126	no
Traes_1BL_472C9200C	Traes_1BL_472C9200C	-	1B:281339741-281340975	NRCPB-233	NRCPB-343	OK	177.831	3.98278	-5.48059	-3.88783	0.0048	0.114059	no
Traes_1BL_5763093BF	Traes_1BL_5763093BF	-	IWGSC_CSS_1BL_scaff_3916619:18-524	NRCPB-233	NRCPB-343	OK	3.18117	0	#NAME?	#NAME?	0.00135	0.0579946	no
Traes_1BL_82507217C	Traes_1BL_82507217C	-	1B:189314432-189319498	NRCPB-233	NRCPB-343	OK	3.20477	0.311508	-3.36288	-2.53146	0.0228	0.436037	no
Traes_1BL_8FABA743F	Traes_1BL_8FABA743F	-	1B:243268850-243269523	NRCPB-233	NRCPB-343	OK	6.39286	0	#NAME?	#NAME?	0.0491	0.575511	no
Traes_1BL_927C3ED7B	Traes_1BL_927C3ED7B	-	1B:37155004-37158940	NRCPB-233	NRCPB-343	OK	2.1519	0	#NAME?	#NAME?	0.00045	0.03758	yes
Traes_1BL_AE37B6C66	Traes_1BL_AE37B6C66	-	IWGSC_CSS_1BL_scaff_3908644:686-18998	NRCPB-233	NRCPB-343	OK	2.51541	0.33611	-2.90379	-2.32251	0.04205	0.557146	no
Traes_1BL_C86F8C02A	Traes_1BL_C86F8C02A	-	1B:275408284-275410619	NRCPB-233	NRCPB-343	OK	53.4919	10.1732	-2.39454	-2.12303	0.0434	0.557146	no
Traes_1BL_D1942F1D8	Traes_1BL_D1942F1D8	-	1B:211381480-211384977	NRCPB-233	NRCPB-343	OK	24.9935	4.59029	-2.4449	-2.18572	0.03825	0.554343	no
Traes_1BS_014C64CC2	Traes_1BS_014C64CC2	-	1B:16661866-16667592	NRCPB-233	NRCPB-343	OK	4.93663	0.662462	-2.89762	-2.31729	0.0428	0.557146	no
Traes_1BS_03473DC22	Traes_1BS_03473DC22	-	1B:10251533-10255533	NRCPB-233	NRCPB-343	OK	13.0096	1.11035	-3.55049	-2.80067	0.02265	0.433843	no
Traes_1BS_06F3A2D5D	Traes_1BS_06F3A2D5D	-	1B:8378642-8380729	NRCPB-233	NRCPB-343	OK	105.251	7.08721	-3.89247	-3.38729	0.0015	0.061794	no
Traes_1BS_0AECE1698	Traes_1BS_0AECE1698	-	IWGSC_CSS_1BS_scaff_2177025:317-991	NRCPB-233	NRCPB-343	OK	28.6195	0	#NAME?	#NAME?	5e-05	0.00878357	yes
Traes_1BS_0C8CB4F2B	Traes_1BS_0C8CB4F2B	-	IWGSC_CSS_1BS_scaff_3424674:7718-14083	NRCPB-233	NRCPB-343	OK	7.61754	0	#NAME?	#NAME?	5e-05	0.00878357	yes
Traes_1BS_0CDA191A1	Traes_1BS_0CDA191A1	-	IWGSC_CSS_1BS_scaff_3481924:1769-3258	NRCPB-233	NRCPB-343	OK	9.76215	0	#NAME?	#NAME?	5e-05	0.00878357	yes
Traes_1BS_107E10A97	Traes_1BS_107E10A97	-	1B:99810362-99817496	NRCPB-233	NRCPB-343	OK	8.32083	0.744848	-3.48171	-2.77414	0.0238	0.451823	no
Traes_1BS_12A93E46E	Traes_1BS_12A93E46E	-	1B:51913747-51915480	NRCPB-233	NRCPB-343	OK	2.83277	0	#NAME?	#NAME?	5e-05	0.00878357	yes
Traes_1BS_1514DE4E9	Traes_1BS_1514DE4E9	-	1B:113872976-113879955	NRCPB-233	NRCPB-343	OK	203.127	8.62232	-4.55817	-3.59433	0.0008	0.0482235	yes
Traes_1BS_179EF82E9	Traes_1BS_179EF82E9	-	IWGSC_CSS_1BS_scaff_3432454:1990-4469	NRCPB-233	NRCPB-343	OK	2.39591	0	#NAME?	#NAME?	5e-05	0.00878357	yes
Traes_1BS_180C966C9	Traes_1BS_180C966C9	-	1B:53967877-53968382	NRCPB-233	NRCPB-343	OK	12.9256	0	#NAME?	#NAME?	5e-05	0.00878357	yes
Traes_1BS_190C56A4E	Traes_1BS_190C56A4E	-	1B:122073911-122078042	NRCPB-233	NRCPB-343	OK	13.4065	2.1987	-2.60821	-2.29381	0.02625	0.487976	no
Traes_1BS_1B4A7B419	Traes_1BS_1B4A7B419	-	1B:2057518-2064210	NRCPB-233	NRCPB-343	OK	8.52898	0.758719	-3.49073	-2.83625	0.021	0.407475	no
Traes_1BS_20DB6A3F2	Traes_1BS_20DB6A3F2	-	1B:79915721-79923084	NRCPB-233	NRCPB-343	OK	26.499	3.2607	-3.02268	-2.68602	0.0115	0.250515	no
Traes_1BS_215525F54	Traes_1BS_215525F54	-	1B:58314882-58319402	NRCPB-233	NRCPB-343	OK	7.33541	0.481801	-3.92837	-2.94477	0.0136	0.288095	no
Traes_1BS_22548D2EE	Traes_1BS_22548D2EE	-	1B:77802685-77808888	NRCPB-233	NRCPB-343	OK	12.618	1.9195	-2.71668	-2.40103	0.02545	0.476708	no
Traes_1BS_239E0BC00	Traes_1BS_239E0BC00	-	1B:6716637-6721430	NRCPB-233	NRCPB-343	OK	6.44906	0.264841	-4.60589	-3.56055	0.0079	0.179734	no
Traes_1BS_243E47E52	Traes_1BS_243E47E52	-	1B:76947007-76949587	NRCPB-233	NRCPB-343	OK	12.4663	0.84905	-3.87604	-3.13186	0.01365	0.288533	no
Traes_1BS_2649E3831	Traes_1BS_2649E3831	-	1B:115984613-115994979	NRCPB-233	NRCPB-343	OK	4.69067	0.637608	-2.87905	-2.3017	0.0464	0.564792	no
Traes_1BS_26C55B2B1	Traes_1BS_26C55B2B1	-	1B:55823853-55830022	NRCPB-233	NRCPB-343	OK	4.19606	0.332235	-3.65876	-2.77382	0.0168	0.342319	no
Traes_1BS_26E5BB6A8	Traes_1BS_26E5BB6A8	-	1B:52944386-52944640	NRCPB-233	NRCPB-343	OK	14.4571	0	#NAME?	#NAME?	0.00025	0.0287986	yes
Traes_1BS_282862C32	Traes_1BS_282862C32	-	1B:6604470-6605821	NRCPB-233	NRCPB-343	OK	3.50451	0	#NAME?	#NAME?	0.0011	0.053945	no
Traes_1BS_2A71352D5	Traes_1BS_2A71352D5	-	1B:10398407-10399433	NRCPB-233	NRCPB-343	OK	61.2116	2.3303	-4.71522	-3.7752	0.00615	0.143572	no
Traes_1BS_2D4673CF1	Traes_1BS_2D4673CF1	-	IWGSC_CSS_1BS_scaff_3480470:740-3696	NRCPB-233	NRCPB-343	OK	2.3043	0	#NAME?	#NAME?	0.00035	0.033364	yes
Traes_1BS_2DA53A82B	Traes_1BS_2DA53A82B	-	1B:13275642-13275975	NRCPB-233	NRCPB-343	OK	2.12457	0	#NAME?	#NAME?	0.04145	0.556126	no
Traes_1BS_324029B4E	Traes_1BS_324029B4E	-	IWGSC_CSS_1BS_scaff_3484723:5721-7898	NRCPB-233	NRCPB-343	OK	12.7476	1.06091	-3.58685	-2.80186	0.01515	0.3139	no
Traes_1BS_3478EC7C9	Traes_1BS_3478EC7C9	-	IWGSC_CSS_1BS_scaff_3466964:2989-6970	NRCPB-233	NRCPB-343	OK	3.71154	0.258834	-3.84192	-2.91589	0.01355	0.287655	no
Traes_1BS_35EFFEAFF	Traes_1BS_35EFFEAFF	-	1B:29153857-29155662	NRCPB-233	NRCPB-343	OK	8.16431	1.00116	-3.02766	-2.32504	0.0356	0.527915	no
Traes_1BS_3C34F4CBA	Traes_1BS_3C34F4CBA	-	1B:116663611-116670148	NRCPB-233	NRCPB-343	OK	1.60943	0	#NAME?	#NAME?	5e-05	0.00878357	yes
Traes_1BS_40116F0E7	Traes_1BS_40116F0E7	-	IWGSC_CSS_1BS_scaff_3479333:1574-5175	NRCPB-233	NRCPB-343	OK	11.6747	1.00498	-3.53814	-2.86658	0.0195	0.384589	no
Traes_1BS_406EE2272	Traes_1BS_406EE2272	-	IWGSC_CSS_1BS_scaff_3425614:370-1912	NRCPB-233	NRCPB-343	OK	1.66867	0	#NAME?	#NAME?	0.0024	0.0685945	no
Traes_1BS_478039FB4	Traes_1BS_478039FB4	-	1B:112261316-112264749	NRCPB-233	NRCPB-343	OK	10.1802	1.3592	-2.90494	-2.32315	0.0427	0.557146	no
Traes_1BS_4AC06222A	Traes_1BS_4AC06222A	-	1B:3983886-3985448	NRCPB-233	NRCPB-343	OK	26.1706	1.17152	-4.4815	-3.59739	0.00745	0.170999	no
Traes_1BS_4BA296C26	Traes_1BS_4BA296C26	-	1B:66019414-66024274	NRCPB-233	NRCPB-343	OK	4.20565	0.598853	-2.81205	-2.1996	0.0442	0.557146	no
Traes_1BS_4D02BD49A	Traes_1BS_4D02BD49A	-	IWGSC_CSS_1BS_scaff_3482508:13-745	NRCPB-233	NRCPB-343	OK	901.417	125.346	-2.84628	-2.28738	0.0259	0.483663	no
Traes_1BS_51DD23078	Traes_1BS_51DD23078	-	1B:29120752-29132632	NRCPB-233	NRCPB-343	OK	10.7718	1.20909	-3.15526	-2.50233	0.0337	0.524672	no
Traes_1BS_520567B3A	Traes_1BS_520567B3A	-	1B:15682350-15685164	NRCPB-233	NRCPB-343	OK	2.51585	0	#NAME?	#NAME?	0.00015	0.0206095	yes
Traes_1BS_548536A26	Traes_1BS_548536A26	-	1B:99618207-99621087	NRCPB-233	NRCPB-343	OK	46.6714	6.89334	-2.75926	-2.46425	0.0216	0.417142	no
Traes_1BS_54BC837F8	Traes_1BS_54BC837F8	-	IWGSC_CSS_1BS_scaff_3481915:190-1236	NRCPB-233	NRCPB-343	OK	1.55695	0	#NAME?	#NAME?	0.0024	0.0685945	no
Traes_1BS_56CFEF3EA	Traes_1BS_56CFEF3EA	-	IWGSC_CSS_1BS_scaff_1653718:743-4539	NRCPB-233	NRCPB-343	OK	10.2816	0.859405	-3.58058	-2.83386	0.0183	0.366358	no
Traes_1BS_57D86A5C2	Traes_1BS_57D86A5C2	-	1B:113867491-113868133	NRCPB-233	NRCPB-343	OK	1.69231	0	#NAME?	#NAME?	0.0491	0.575511	no
Traes_1BS_5842143F6	Traes_1BS_5842143F6	-	1B:3720073-3724994	NRCPB-233	NRCPB-343	OK	10.1164	1.15681	-3.12847	-2.51105	0.03315	0.524672	no
Traes_1BS_5B8E6EC13	Traes_1BS_5B8E6EC13	-	1B:76797663-76801322	NRCPB-233	NRCPB-343	OK	4.28448	0.301092	-3.83084	-2.90071	0.01355	0.287655	no
Traes_1BS_5E2CF9769	Traes_1BS_5E2CF9769	-	IWGSC_CSS_1BS_scaff_3469533:3-4246	NRCPB-233	NRCPB-343	OK	7.39387	0.452951	-4.0289	-2.95096	0.0125	0.268846	no
Traes_1BS_5FF1E5E66	Traes_1BS_5FF1E5E66	-	1B:4714318-4717053	NRCPB-233	NRCPB-343	OK	4.67356	0.415688	-3.49095	-2.60245	0.01935	0.382859	no
Traes_1BS_6076B22F5	Traes_1BS_6076B22F5	-	1B:62459031-62461601	NRCPB-233	NRCPB-343	OK	2.0732	0	#NAME?	#NAME?	0.00045	0.03758	yes
Traes_1BS_6099E73AD	Traes_1BS_6099E73AD	-	1B:8694709-8696892	NRCPB-233	NRCPB-343	OK	4.31948	0.564755	-2.93516	-2.19999	0.0379	0.550569	no
Traes_1BS_64E9CC6E0	Traes_1BS_64E9CC6E0	-	1B:103006227-103012420	NRCPB-233	NRCPB-343	OK	7.05479	0.674808	-3.38606	-2.69204	0.0244	0.461433	no
Traes_1BS_672D28589	Traes_1BS_672D28589	-	1B:85974684-85977961	NRCPB-233	NRCPB-343	OK	13.4846	0.587866	-4.51968	-3.37646	0.00775	0.17673	no
Traes_1BS_6DFADDF00	Traes_1BS_6DFADDF00	-	1B:339530-340350	NRCPB-233	NRCPB-343	OK	1.01537	0	#NAME?	#NAME?	0.00245	0.0695789	no
Traes_1BS_7459A0D4C	Traes_1BS_7459A0D4C	-	1B:91123207-91124269	NRCPB-233	NRCPB-343	OK	1.07728	0	#NAME?	#NAME?	0.0491	0.575511	no
Traes_1BS_7564AC286	Traes_1BS_7564AC286	-	1B:110532828-110534822	NRCPB-233	NRCPB-343	OK	1.72528	0	#NAME?	#NAME?	5e-05	0.00878357	yes
Traes_1BS_757804D58	Traes_1BS_757804D58	-	1B:17167784-17174090	NRCPB-233	NRCPB-343	OK	61.294	1.90066	-5.01117	-3.81597	0.00375	0.090198	no
Traes_1BS_766B238C2	Traes_1BS_766B238C2	-	IWGSC_CSS_1BS_scaff_3424301:527-1138	NRCPB-233	NRCPB-343	OK	3.55353	0	#NAME?	#NAME?	0.0003	0.0313966	yes
Traes_1BS_79E48E0A3	Traes_1BS_79E48E0A3	-	1B:56693881-56700393	NRCPB-233	NRCPB-343	OK	7.05764	0.82874	-3.09019	-2.49286	0.03355	0.524672	no
Traes_1BS_7BC6EFB55	Traes_1BS_7BC6EFB55	-	1B:502321-505766	NRCPB-233	NRCPB-343	OK	7.47239	0.556136	-3.74806	-2.89623	0.01695	0.344804	no
Traes_1BS_7CD83DD0A	Traes_1BS_7CD83DD0A	-	1B:3422029-3423899	NRCPB-233	NRCPB-343	OK	3.4897	0	#NAME?	#NAME?	5e-05	0.00878357	yes
Traes_1BS_7CE4FC114	Traes_1BS_7CE4FC114	-	IWGSC_CSS_1BS_scaff_3418770:6923-7847	NRCPB-233	NRCPB-343	OK	238.82	11.1476	-4.42112	-3.44911	0.0069	0.159192	no
Traes_1BS_7E32EEF76	Traes_1BS_7E32EEF76	-	1B:22578897-22581478	NRCPB-233	NRCPB-343	OK	27.8375	1.27765	-4.44547	-3.59856	0.0078	0.177706	no
Traes_1BS_7EC2BDE95	Traes_1BS_7EC2BDE95	-	1B:158133708-158138708	NRCPB-233	NRCPB-343	OK	25.3702	3.92513	-2.69232	-2.38663	0.02085	0.405203	no
Traes_1BS_7FF3019C9	Traes_1BS_7FF3019C9	-	1B:1089294-1091111	NRCPB-233	NRCPB-343	OK	2.09856	0	#NAME?	#NAME?	0.0293	0.524672	no
Traes_1BS_85C42AB87	Traes_1BS_85C42AB87	-	1B:91889037-91891074	NRCPB-233	NRCPB-343	OK	5.16197	0.44812	-3.52596	-2.64115	0.01945	0.38422	no
Traes_1BS_8D8DBEF7D	Traes_1BS_8D8DBEF7D	-	1B:63723852-63730222	NRCPB-233	NRCPB-343	OK	18.862	0.915912	-4.36413	-3.44395	0.00885	0.199228	no
Traes_1BS_902194375	Traes_1BS_902194375	-	1B:16204639-16212641	NRCPB-233	NRCPB-343	OK	10.8685	0.850756	-3.67526	-2.89108	0.0167	0.340564	no
Traes_1BS_90427972B	Traes_1BS_90427972B	-	1B:74914549-74919249	NRCPB-233	NRCPB-343	OK	12.3338	1.81473	-2.76479	-2.4359	0.02125	0.411676	no
Traes_1BS_926E33B9F	Traes_1BS_926E33B9F	-	1B:53908244-53909968	NRCPB-233	NRCPB-343	OK	10.4967	0.829742	-3.66113	-2.83995	0.01505	0.312222	no
Traes_1BS_984B78A41	Traes_1BS_984B78A41	-	1B:51241849-51243214	NRCPB-233	NRCPB-343	OK	1.01407	0	#NAME?	#NAME?	0.0023	0.0663144	no
Traes_1BS_9AA318EC6	Traes_1BS_9AA318EC6	-	IWGSC_CSS_1BS_scaff_3452303:6260-11981	NRCPB-233	NRCPB-343	OK	3.29106	0.380175	-3.11382	-2.48218	0.0325	0.524672	no
Traes_1BS_9E5BA3D1C	Traes_1BS_9E5BA3D1C	-	1B:4148910-4156357	NRCPB-233	NRCPB-343	OK	4.29233	0.354239	-3.59897	-2.87365	0.0176	0.355673	no
Traes_1BS_A1DBE39EC	Traes_1BS_A1DBE39EC	-	1B:6597362-6597758	NRCPB-233	NRCPB-343	OK	1.17101	0	#NAME?	#NAME?	0.0491	0.575511	no
Traes_1BS_A309ED723	Traes_1BS_A309ED723	-	1B:8063325-8070866	NRCPB-233	NRCPB-343	OK	4.0914	0	#NAME?	#NAME?	5e-05	0.00878357	yes
Traes_1BS_A31E8A897	Traes_1BS_A31E8A897	-	1B:7181799-7183735	NRCPB-233	NRCPB-343	OK	1.73335	0	#NAME?	#NAME?	0.0024	0.0685945	no
Traes_1BS_A44C97E0F	Traes_1BS_A44C97E0F	-	1B:55107742-55108225	NRCPB-233	NRCPB-343	OK	1.60239	0	#NAME?	#NAME?	0.03425	0.524672	no
Traes_1BS_A5299122E	Traes_1BS_A5299122E	-	1B:25195887-25199624	NRCPB-233	NRCPB-343	OK	1.95224	0	#NAME?	#NAME?	0.00035	0.033364	yes
Traes_1BS_A91580A151	Traes_1BS_A91580A151	-	1B:62527151-62537095	NRCPB-233	NRCPB-343	OK	7.20053	0.270959	-4.73196	-3.75774	0.00525	0.123974	no
Traes_1BS_AB9D3020B	Traes_1BS_AB9D3020B	-	1B:103165417-103168781	NRCPB-233	NRCPB-343	OK	4.12635	0	#NAME?	#NAME?	5e-05	0.00878357	yes
Traes_1BS_ABC5ACB9E	Traes_1BS_ABC5ACB9E	-	1B:56965884-56971509	NRCPB-233	NRCPB-343	OK	4.0162	0.200775	-4.32218	-3.25641	0.0099	0.219946	no
Traes_1BS_AF19EF3AE	Traes_1BS_AF19EF3AE	-	IWGSC_CSS_1BS_scaff_3481149:3421-5930	NRCPB-233	NRCPB-343	OK	1.05463	0	#NAME?	#NAME?	0.00015	0.0206095	yes
Traes_1BS_B1B8D51BE	Traes_1BS_B1B8D51BE	-	1B:111625433-111627128	NRCPB-233	NRCPB-343	OK	16.6389	0	#NAME?	#NAME?	5e-05	0.00878357	yes
Traes_1BS_B47CA2FE6	Traes_1BS_B47CA2FE6	-	1B:93851037-93855910	NRCPB-233	NRCPB-343	OK	31.0724	1.96436	-3.9835	-3.12825	0.013	0.277778	no
Traes_1BS_B57E95D9C	Traes_1BS_B57E95D9C	-	IWGSC_CSS_1BS_scaff_2395960:3-884	NRCPB-233	NRCPB-343	OK	9.84907	1.20522	-3.03069	-2.32737	0.03555	0.52765	no
Traes_1BS_B61A9061D	Traes_1BS_B61A9061D	-	1B:106930557-106932270	NRCPB-233	NRCPB-343	OK	4.43746	0	#NAME?	#NAME?	0.0016	0.0646695	no
Traes_1BS_B630A9080	Traes_1BS_B630A9080	-	1B:67921933-67931952	NRCPB-233	NRCPB-343	OK	2.64142	0.190278	-3.79513	-2.82393	0.0144	0.301023	no
Traes_1BS_B74C75D8D	Traes_1BS_B74C75D8D	-	IWGSC_CSS_1BS_scaff_3397538:2-611	NRCPB-233	NRCPB-343	OK	6.47539	0	#NAME?	#NAME?	0.00045	0.03758	yes
Traes_1BS_B9CBEFAE5	Traes_1BS_B9CBEFAE5	-	1B:2528978-2536586	NRCPB-233	NRCPB-343	OK	15.0278	0.177907	-6.40037	-4.7594	0.0066	0.153205	no
Traes_1BS_BBFE06332	Traes_1BS_BBFE06332	-	1B:40891155-40891470	NRCPB-233	NRCPB-343	OK	3.31523	0	#NAME?	#NAME?	0.0293	0.524672	no
Traes_1BS_BEC0ABF3A	Traes_1BS_BEC0ABF3A	-	1B:7643910-7646762	NRCPB-233	NRCPB-343	OK	7.008	0.414405	-4.07989	-3.10291	0.01165	0.253445	no
Traes_1BS_BEE85FC1F	Traes_1BS_BEE85FC1F	-	1B:6724666-6726497	NRCPB-233	NRCPB-343	OK	2.87423	0	#NAME?	#NAME?	5e-05	0.00878357	yes
Traes_1BS_C1367433E	Traes_1BS_C1367433E	-	1B:123993992-123995811	NRCPB-233	NRCPB-343	OK	78.937	1.24958	-5.98119	-4.70497	0.00165	0.0646695	no
Traes_1BS_C2166CFB6	Traes_1BS_C2166CFB6	-	1B:51989409-51993549	NRCPB-233	NRCPB-343	OK	34.6041	2.11897	-4.02951	-3.11691	0.01365	0.288533	no
Traes_1BS_C2B29988C	Traes_1BS_C2B29988C	-	IWGSC_CSS_1BS_scaff_3420870:1186-1680	NRCPB-233	NRCPB-343	OK	2.84524	0	#NAME?	#NAME?	0.04145	0.556126	no
Traes_1BS_C33401D9E	Traes_1BS_C33401D9E	-	IWGSC_CSS_1BS_scaff_3476674:10214-12668	NRCPB-233	NRCPB-343	OK	1.03875	0	#NAME?	#NAME?	0.0013	0.0560916	no
Traes_1BS_C36502167	Traes_1BS_C36502167	-	1B:69691967-69693395	NRCPB-233	NRCPB-343	OK	61.7646	3.75272	-4.04077	-3.49212	0.0015	0.061794	no
Traes_1BS_C7A401682	Traes_1BS_C7A401682	-	1B:55400909-55402511	NRCPB-233	NRCPB-343	OK	3.53109	0.461124	-2.93689	-2.16684	0.03695	0.540118	no
Traes_1BS_C857FB4BD	Traes_1BS_C857FB4BD	-	1B:3731267-3731744	NRCPB-233	NRCPB-343	OK	3.6381	0	#NAME?	#NAME?	0.00315	0.0796209	no
Traes_1BS_C9ABE2113	Traes_1BS_C9ABE2113	-	1B:65778182-65779109	NRCPB-233	NRCPB-343	OK	2.08169	0	#NAME?	#NAME?	0.00065	0.0470548	yes
Traes_1BS_CE840DC06	Traes_1BS_CE840DC06	-	1B:26177886-26183399	NRCPB-233	NRCPB-343	OK	6.3394	0.470043	-3.75348	-2.83954	0.0158	0.324768	no
Traes_1BS_CEB5DA163	Traes_1BS_CEB5DA163	-	1B:21427168-21434376	NRCPB-233	NRCPB-343	OK	7.24217	0.663186	-3.44894	-2.69169	0.02145	0.414897	no
Traes_1BS_D3007A1BA	Traes_1BS_D3007A1BA	-	1B:10164006-10165782	NRCPB-233	NRCPB-343	OK	122.594	12.1733	-3.3321	-2.93353	0.0068	0.157402	no
Traes_1BS_D3D1FE812	Traes_1BS_D3D1FE812	-	1B:115222612-115224739	NRCPB-233	NRCPB-343	OK	3.65262	0	#NAME?	#NAME?	0.00065	0.0470548	yes
Traes_1BS_D4D827B51	Traes_1BS_D4D827B51	-	1B:2961110-2963720	NRCPB-233	NRCPB-343	OK	1.19644	0	#NAME?	#NAME?	0.0014	0.0599332	no
Traes_1BS_D7D52DFD8	Traes_1BS_D7D52DFD8	-	1B:19417082-19417597	NRCPB-233	NRCPB-343	OK	15.3919	0	#NAME?	#NAME?	5e-05	0.00878357	yes
Traes_1BS_DDE53AF02	Traes_1BS_DDE53AF02	-	1B:63577628-63581863	NRCPB-233	NRCPB-343	OK	4.25819	0.50507	-3.07569	-2.39644	0.0298	0.524672	no
Traes_1BS_DEF7391BE	Traes_1BS_DEF7391BE	-	1B:121344749-121345777	NRCPB-233	NRCPB-343	OK	6.57373	0	#NAME?	#NAME?	0.0024	0.0685945	no
Traes_1BS_DF0A86458	Traes_1BS_DF0A86458	-	1B:95684294-95684870	NRCPB-233	NRCPB-343	OK	9.63683	0	#NAME?	#NAME?	5e-05	0.00878357	yes
Traes_1BS_E114131BB	Traes_1BS_E114131BB	-	IWGSC_CSS_1BS_scaff_3458865:10-443	NRCPB-233	NRCPB-343	OK	1.23901	0	#NAME?	#NAME?	0.04415	0.557146	no
Traes_1BS_E42CADE5D	Traes_1BS_E42CADE5D	-	1B:51416753-51419926	NRCPB-233	NRCPB-343	OK	55.5355	0.829805	-6.06449	-4.79184	0.00165	0.0646695	no
Traes_1BS_EB20E29AE	Traes_1BS_EB20E29AE	-	1B:9754097-9755786	NRCPB-233	NRCPB-343	OK	3.34231	0	#NAME?	#NAME?	0.00025	0.0287986	yes
Traes_1BS_EDF594647	Traes_1BS_EDF594647	-	1B:91834552-91842685	NRCPB-233	NRCPB-343	OK	3.35791	0.344308	-3.28579	-2.59979	0.02525	0.473683	no
Traes_1BS_F1B481DED	Traes_1BS_F1B481DED	-	1B:74477607-74481629	NRCPB-233	NRCPB-343	OK	4.39594	0.504877	-3.12217	-2.52332	0.03475	0.524672	no
Traes_1BS_F226DF9B4	Traes_1BS_F226DF9B4	-	IWGSC_CSS_1BS_scaff_3459314:0-4896	NRCPB-233	NRCPB-343	OK	161.989	11.6794	-3.79386	-3.09415	0.0109	0.239352	no
Traes_1BS_F4FE961DC	Traes_1BS_F4FE961DC	-	IWGSC_CSS_1BS_scaff_3429798:478-949	NRCPB-233	NRCPB-343	OK	2.39374	0	#NAME?	#NAME?	0.00315	0.0796209	no
Traes_1BS_F7B1A6268	Traes_1BS_F7B1A6268	-	1B:1472641-1475931	NRCPB-233	NRCPB-343	OK	28.9832	1.84933	-3.97015	-3.17306	0.01145	0.249647	no
Traes_1BS_FAAAC952F	Traes_1BS_FAAAC952F	-	1B:94354023-94355150	NRCPB-233	NRCPB-343	OK	2.11431	0	#NAME?	#NAME?	0.0011	0.053945	no
Traes_1BS_FBF1374A6	Traes_1BS_FBF1374A6	-	IWGSC_CSS_1BS_scaff_3445512:6609-9608	NRCPB-233	NRCPB-343	OK	1.27063	0	#NAME?	#NAME?	0.00065	0.0470548	yes
Traes_1BS_FD6D1A66A	Traes_1BS_FD6D1A66A	-	1B:9892878-9896401	NRCPB-233	NRCPB-343	OK	6.3415	0.402392	-3.97815	-3.01732	0.0126	0.270169	no
Traes_1BS_FEA181281	Traes_1BS_FEA181281	-	1B:99190744-99197597	NRCPB-233	NRCPB-343	OK	17.3461	1.78048	-3.28427	-2.59402	0.02365	0.44967	no
Traes_1DL_972519C23	Traes_1DL_972519C23	-	IWGSC_CSS_1DL_scaff_2205167:3-2565	NRCPB-233	NRCPB-343	OK	4.45963	0.501759	-3.15186	-2.46372	0.0291	0.524672	no
Traes_1DS_A40C8EB4F	Traes_1DS_A40C8EB4F	-	1D:1104922-1107962	NRCPB-233	NRCPB-343	OK	1.09645	0	#NAME?	#NAME?	0.0023	0.0663144	no
Traes_2AL_02C399D2E	Traes_2AL_02C399D2E	-	2A:244618453-244619211	NRCPB-233	NRCPB-343	OK	10.3163	1.4839	-2.79745	-2.11716	0.0486	0.575511	no
Traes_2AL_0ADBF3D27	Traes_2AL_0ADBF3D27	-	IWGSC_CSS_2AL_scaff_3976621:533-3449	NRCPB-233	NRCPB-343	OK	163.745	21.1991	-2.94938	-2.60483	0.0135	0.287214	no
Traes_2AL_2C0155C8F	Traes_2AL_2C0155C8F	-	2A:31657002-31662119	NRCPB-233	NRCPB-343	OK	35.7498	4.10165	-3.12366	-2.70857	0.00945	0.211477	no
Traes_2AL_45CEAFCF2	Traes_2AL_45CEAFCF2	-	IWGSC_CSS_2AL_scaff_6410063:3697-6673	NRCPB-233	NRCPB-343	OK	10.1502	0.524216	-4.2752	-3.35881	0.00785	0.178679	no
Traes_2AL_46BECEDD6	Traes_2AL_46BECEDD6	-	2A:21492892-21495877	NRCPB-233	NRCPB-343	OK	16.1066	3.04512	-2.40307	-2.12502	0.04035	0.556126	no
Traes_2AL_49361F1E6	Traes_2AL_49361F1E6	-	IWGSC_CSS_2AL_scaff_6374737:757-6474	NRCPB-233	NRCPB-343	OK	8.70989	1.55424	-2.48644	-2.21331	0.03525	0.525258	no
Traes_2AL_63DF92901	Traes_2AL_63DF92901	-	IWGSC_CSS_2AL_scaff_6356984:4273-5285	NRCPB-233	NRCPB-343	OK	180.36	24.6065	-2.87377	-2.31885	0.04315	0.557146	no
Traes_2AL_65B19CC73	Traes_2AL_65B19CC73	-	2A:251452155-251452414	NRCPB-233	NRCPB-343	OK	62.848	0	#NAME?	#NAME?	0.00015	0.0206095	yes
Traes_2AL_6BE25C083	Traes_2AL_6BE25C083	-	2A:246981108-246982684	NRCPB-233	NRCPB-343	OK	2.40858	0	#NAME?	#NAME?	5e-05	0.00878357	yes
Traes_2AL_B7F30A338	Traes_2AL_B7F30A338	-	2A:43367423-43368547	NRCPB-233	NRCPB-343	OK	27.2197	3.01848	-3.17276	-2.5098	0.03485	0.524672	no
Traes_2AL_EDE17A359	Traes_2AL_EDE17A359	-	2A:213215766-213216385	NRCPB-233	NRCPB-343	OK	3.70847	0	#NAME?	#NAME?	0.0491	0.575511	no
Traes_2AL_F764F6D1E	Traes_2AL_F764F6D1E	-	2A:246982790-246983381	NRCPB-233	NRCPB-343	OK	2.60686	0	#NAME?	#NAME?	0.00135	0.0579946	no
Traes_2AS_0BA9B8833	Traes_2AS_0BA9B8833	-	IWGSC_CSS_2AS_scaff_5241973:187-355	NRCPB-233	NRCPB-343	OK	6.18	0	#NAME?	#NAME?	0.0491	0.575511	no
Traes_2AS_0E225338F	Traes_2AS_0E225338F	-	2A:4185851-4186590	NRCPB-233	NRCPB-343	OK	2.14603	0	#NAME?	#NAME?	0.0024	0.0685945	no
Traes_2AS_157D5D836	Traes_2AS_157D5D836	-	2A:133411964-133415681	NRCPB-233	NRCPB-343	OK	1.20877	0	#NAME?	#NAME?	0.00145	0.0617512	no
Traes_2AS_6F23A3584	Traes_2AS_6F23A3584	-	2A:69821908-69825036	NRCPB-233	NRCPB-343	OK	6.25048	0.908119	-2.78301	-2.12767	0.0475	0.574485	no
Traes_2AS_7EEC0FD32	Traes_2AS_7EEC0FD32	-	2A:153579151-153588124	NRCPB-233	NRCPB-343	OK	65.7666	10.0124	-2.71557	-2.30667	0.0204	0.399139	no
Traes_2AS_9247E658D	Traes_2AS_9247E658D	-	IWGSC_CSS_2AS_scaff_5265102:1245-1709	NRCPB-233	NRCPB-343	OK	2.63036	0	#NAME?	#NAME?	0.0023	0.0663144	no
Traes_2AS_F18C084C7	Traes_2AS_F18C084C7	-	2A:70892465-70893443	NRCPB-233	NRCPB-343	OK	62.6483	7.96555	-2.97543	-2.63604	0.0139	0.292685	no
Traes_2BL_1A860E27F	Traes_2BL_1A860E27F	-	2B:265380934-265385167	NRCPB-233	NRCPB-343	OK	8.31048	1.08758	-2.93381	-2.30382	0.0369	0.539708	no
Traes_2BL_253F52620	Traes_2BL_253F52620	-	2B:287650272-287650992	NRCPB-233	NRCPB-343	OK	1.93852	0	#NAME?	#NAME?	0.0024	0.0685945	no
Traes_2BL_2E74E325A	Traes_2BL_2E74E325A	-	IWGSC_CSS_2BL_scaff_8084965:1177-1450	NRCPB-233	NRCPB-343	OK	10.5587	0	#NAME?	#NAME?	0.0011	0.053945	no
Traes_2BL_2F6169B78	Traes_2BL_2F6169B78	-	2B:318747355-318747725	NRCPB-233	NRCPB-343	OK	1.81002	0	#NAME?	#NAME?	0.04145	0.556126	no
Traes_2BL_309B78688	Traes_2BL_309B78688	-	2B:243181582-243183330	NRCPB-233	NRCPB-343	OK	247.982	18.8225	-3.7197	-3.05942	0.01145	0.249647	no
Traes_2BL_33E5CFD18	Traes_2BL_33E5CFD18	-	IWGSC_CSS_2BL_scaff_7955868:19425-20514	NRCPB-233	NRCPB-343	OK	1.65462	0	#NAME?	#NAME?	0.00145	0.0617512	no
Traes_2BL_34819D129	Traes_2BL_34819D129	-	2B:300639714-300643839	NRCPB-233	NRCPB-343	OK	39.1692	3.66523	-3.41774	-3.00268	0.0051	0.120605	no
Traes_2BL_385CA793F	Traes_2BL_385CA793F	-	2B:264913858-264916315	NRCPB-233	NRCPB-343	OK	2.0825	0	#NAME?	#NAME?	0.00015	0.0206095	yes
Traes_2BL_5945B9FDB	Traes_2BL_5945B9FDB	-	2B:247315690-247316758	NRCPB-233	NRCPB-343	OK	95.2607	13.8758	-2.77931	-2.46549	0.0205	0.399982	no
Traes_2BL_748690D73	Traes_2BL_748690D73	-	2B:296769233-296772002	NRCPB-233	NRCPB-343	OK	25.501	2.818	-3.17781	-2.56302	0.03315	0.524672	no
Traes_2BL_76602B381	Traes_2BL_76602B381	-	2B:97363737-97364779	NRCPB-233	NRCPB-343	OK	265.59	21.5247	-3.62514	-2.98218	0.01555	0.320702	no
Traes_2BL_95044D775	Traes_2BL_95044D775	-	2B:270269902-270276544	NRCPB-233	NRCPB-343	OK	5.15798	0.439246	-3.55371	-2.6344	0.0171	0.347138	no
Traes_2BL_A73179F08	Traes_2BL_A73179F08	-	IWGSC_CSS_2BL_scaff_8030936:6444-8005	NRCPB-233	NRCPB-343	OK	1.0977	0	#NAME?	#NAME?	0.0007	0.0470548	yes
Traes_2BL_B04506AD11	Traes_2BL_B04506AD11	-	2B:326778656-326778938	NRCPB-233	NRCPB-343	OK	49.4705	4.41554	-3.48591	-2.62595	0.01955	0.385112	no
Traes_2BL_B3363C715	Traes_2BL_B3363C715	-	2B:190770957-190772820	NRCPB-233	NRCPB-343	OK	10.5771	1.34405	-2.97629	-2.39569	0.03845	0.556126	no
Traes_2BL_B6F62E5E7	Traes_2BL_B6F62E5E7	-	2B:259820569-259820986	NRCPB-233	NRCPB-343	OK	1.70122	0	#NAME?	#NAME?	0.04415	0.557146	no
Traes_2BL_BB39ED933	Traes_2BL_BB39ED933	-	2B:273689837-273691589	NRCPB-233	NRCPB-343	OK	1.24298	0	#NAME?	#NAME?	0.04415	0.557146	no
Traes_2BL_C2539898E	Traes_2BL_C2539898E	-	IWGSC_CSS_2BL_scaff_8028280:2740-3255	NRCPB-233	NRCPB-343	OK	10.6349	0	#NAME?	#NAME?	5e-05	0.00878357	yes
Traes_2BL_C56E426AC	Traes_2BL_C56E426AC	-	IWGSC_CSS_2BL_scaff_8087188:2072-7697	NRCPB-233	NRCPB-343	OK	24.1574	2.34944	-3.36208	-2.53269	0.0143	0.299569	no
Traes_2BL_D391F05EF	Traes_2BL_D391F05EF	-	IWGSC_CSS_2BL_scaff_7944272:3142-5544	NRCPB-233	NRCPB-343	OK	2.65858	0.375724	-2.82291	-2.12045	0.0438	0.557146	no
Traes_2BL_DE4C02E941	Traes_2BL_DE4C02E941	-	2B:310373896-310374283	NRCPB-233	NRCPB-343	OK	83.5252	4.35598	-4.26114	-3.38839	0.0084	0.189967	no
Traes_2BL_EC520A25A	Traes_2BL_EC520A25A	-	2B:327070395-327071190	NRCPB-233	NRCPB-343	OK	28.9093	0	#NAME?	#NAME?	5e-05	0.00878357	yes
Traes_2BL_EF53DC3FD	Traes_2BL_EF53DC3FD	-	2B:334800980-334805416	NRCPB-233	NRCPB-343	OK	30.0104	4.63614	-2.69447	-2.40067	0.0245	0.462613	no
Traes_2BS_4C405B620	Traes_2BS_4C405B620	-	2B:23172215-23174968	NRCPB-233	NRCPB-343	OK	9.91243	1.56152	-2.66629	-2.34681	0.0251	0.471408	no
Traes_2BS_4F5812F62	Traes_2BS_4F5812F62	-	2B:15404007-15408815	NRCPB-233	NRCPB-343	OK	5.94995	0.505555	-3.55694	-2.73643	0.0179	0.360256	no
Traes_2BS_591904A01	Traes_2BS_591904A01	-	IWGSC_CSS_2BS_scaff_5209495:6387-9944	NRCPB-233	NRCPB-343	OK	1.11853	0	#NAME?	#NAME?	5e-05	0.00878357	yes
Traes_2BS_6CBC3A542	Traes_2BS_6CBC3A542	-	IWGSC_CSS_2BS_scaff_5215259:384-3240	NRCPB-233	NRCPB-343	OK	12.2764	1.56852	-2.96841	-2.42089	0.0365	0.535609	no
Traes_2BS_8D01B66C0	Traes_2BS_8D01B66C0	-	2B:67453654-67458395	NRCPB-233	NRCPB-343	OK	5.40305	0.7762	-2.79927	-2.23563	0.0471	0.571051	no
Traes_2BS_8ECBAA413	Traes_2BS_8ECBAA413	-	2B:23345-30373	NRCPB-233	NRCPB-343	OK	2.6103	0	#NAME?	#NAME?	5e-05	0.00878357	yes
Traes_2BS_93359C350	Traes_2BS_93359C350	-	2B:3994381-3995089	NRCPB-233	NRCPB-343	OK	2.14981	0	#NAME?	#NAME?	0.0017	0.0647211	no
Traes_2BS_96BDA5D90	Traes_2BS_96BDA5D90	-	2B:14030047-14032062	NRCPB-233	NRCPB-343	OK	37.4402	1.51132	-4.63071	-3.70589	0.00565	0.132718	no
Traes_2BS_9C5E6C127	Traes_2BS_9C5E6C127	-	2B:26347364-26351954	NRCPB-233	NRCPB-343	OK	31.0187	5.93598	-2.38558	-2.12631	0.0417	0.557146	no
Traes_2BS_C396FB9F0	Traes_2BS_C396FB9F0	-	2B:15384125-15385625	NRCPB-233	NRCPB-343	OK	2.38983	0	#NAME?	#NAME?	0.0003	0.0313966	yes
Traes_2BS_D4E86AAA6	Traes_2BS_D4E86AAA6	-	IWGSC_CSS_2BS_scaff_5232389:9134-13886	NRCPB-233	NRCPB-343	OK	42.4221	8.39809	-2.33668	-2.07688	0.04595	0.560702	no
Traes_2BS_D8CA4F8DE	Traes_2BS_D8CA4F8DE	-	IWGSC_CSS_2BS_scaff_5204951:62-2510	NRCPB-233	NRCPB-343	OK	14.6304	0.821187	-4.15511	-3.11389	0.0117	0.254084	no
Traes_2BS_E836C5A07	Traes_2BS_E836C5A07	-	2B:6473493-6476885	NRCPB-233	NRCPB-343	OK	17.3174	3.2481	-2.41456	-2.12254	0.0424	0.557146	no
Traes_2BS_E8E5ED03B	Traes_2BS_E8E5ED03B	-	IWGSC_CSS_2BS_scaff_124379:0-328	NRCPB-233	NRCPB-343	OK	1.55403	0	#NAME?	#NAME?	0.0491	0.575511	no
Traes_2BS_EA644BE59	Traes_2BS_EA644BE59	-	2B:9666758-9672173	NRCPB-233	NRCPB-343	OK	5.30542	0.6819	-2.95984	-2.40727	0.0419	0.557146	no
Traes_2BS_F828BA5F41	Traes_2BS_F828BA5F41	-	IWGSC_CSS_2BS_scaff_5247043:14330-16804	NRCPB-233	NRCPB-343	OK	13.3553	0.406244	-5.03892	-3.84604	0.0055	0.129318	no
Traes_2DL_83ECE7B32	Traes_2DL_83ECE7B32	-	IWGSC_CSS_2DL_scaff_9788468:245-509	NRCPB-233	NRCPB-343	OK	2.24315	0	#NAME?	#NAME?	0.0491	0.575511	no
Traes_2DL_C2A1D48E2	Traes_2DL_C2A1D48E2	-	IWGSC_CSS_2DL_scaff_1393609:1-414	NRCPB-233	NRCPB-343	OK	5.28816	0	#NAME?	#NAME?	0.0293	0.524672	no
Traes_2DL_D11B74156	Traes_2DL_D11B74156	-	IWGSC_CSS_2DL_scaff_8674386:3-535	NRCPB-233	NRCPB-343	OK	6.30063	0	#NAME?	#NAME?	0.0003	0.0313966	yes
Traes_2DL_EB20A6431	Traes_2DL_EB20A6431	-	IWGSC_CSS_2DL_scaff_9743754:61-275	NRCPB-233	NRCPB-343	OK	17.2082	0	#NAME?	#NAME?	0.04415	0.557146	no
Traes_2DL_F836B678E	Traes_2DL_F836B678E	-	2D:145327677-145335011	NRCPB-233	NRCPB-343	OK	4.30438	0.75832	-2.50493	-2.20383	0.03435	0.524672	no
Traes_2DS_A32E0CCF5	Traes_2DS_A32E0CCF5	TEF1	2D:11161679-11163828	NRCPB-233	NRCPB-343	OK	7.41481	1.01346	-2.87111	-2.28716	0.0425	0.557146	no
Traes_2DS_F005701AA1	Traes_2DS_F005701AA1	-	2D:6121142-6122204	NRCPB-233	NRCPB-343	OK	3.5666	0	#NAME?	#NAME?	5e-05	0.00878357	yes
Traes_3AL_22BDE54B9	Traes_3AL_22BDE54B9	-	IWGSC_CSS_3AL_scaff_4359398:1755-2378	NRCPB-233	NRCPB-343	OK	81.7655	4.74513	-4.10697	-3.26872	0.0095	0.212306	no
Traes_3AL_30903D480	Traes_3AL_30903D480	-	3A:30558081-30558869	NRCPB-233	NRCPB-343	OK	1.4366	0	#NAME?	#NAME?	0.0491	0.575511	no
Traes_3AL_43DDF02DF	Traes_3AL_43DDF02DF	-	IWGSC_CSS_3AL_scaff_4395298:0-238	NRCPB-233	NRCPB-343	OK	208.407	22.688	-3.19941	-2.56229	0.02905	0.524672	no
Traes_3AL_7D7D4A546	Traes_3AL_7D7D4A546	-	3A:121838182-121838626	NRCPB-233	NRCPB-343	OK	71.8274	8.58668	-3.06436	-2.44657	0.03715	0.542075	no
Traes_3AL_7E159B3E4	Traes_3AL_7E159B3E4	-	3A:144529757-144530057	NRCPB-233	NRCPB-343	OK	1.79564	0	#NAME?	#NAME?	0.0491	0.575511	no
Traes_3AL_834004A48	Traes_3AL_834004A48	-	IWGSC_CSS_3AL_scaff_4436448:415-2881	NRCPB-233	NRCPB-343	OK	6.63481	0.94769	-2.80757	-2.20169	0.04315	0.557146	no
Traes_3AL_8EC5476B6	Traes_3AL_8EC5476B6	-	3A:162407946-162409749	NRCPB-233	NRCPB-343	OK	18.3482	2.02995	-3.17613	-2.5782	0.03205	0.524672	no
Traes_3AL_9ADFB3DEA	Traes_3AL_9ADFB3DEA	-	IWGSC_CSS_3AL_scaff_4328636:5718-6080	NRCPB-233	NRCPB-343	OK	2.13702	0	#NAME?	#NAME?	0.03615	0.531742	no
Traes_3AL_E5A0BF9FC1	Traes_3AL_E5A0BF9FC1	-	3A:162943490-162944420	NRCPB-233	NRCPB-343	OK	9.73174	1.25904	-2.95037	-2.29408	0.03545	0.526802	no
Traes_3AL_F20756901	Traes_3AL_F20756901	-	IWGSC_CSS_3AL_scaff_4328920:1335-1754	NRCPB-233	NRCPB-343	OK	255.78	24.8008	-3.36644	-2.9605	0.00625	0.145768	no
Traes_3AS_396386369	Traes_3AS_396386369	-	IWGSC_CSS_3AS_scaff_3384043:2-600	NRCPB-233	NRCPB-343	OK	226.118	12.6519	-4.15965	-3.58699	0.00105	0.053945	no
Traes_3AS_488465669	Traes_3AS_488465669	-	IWGSC_CSS_3AS_scaff_3208080:2-561	NRCPB-233	NRCPB-343	OK	2.82174	0	#NAME?	#NAME?	0.00245	0.0695789	no
Traes_3AS_513ECA560	Traes_3AS_513ECA560	-	3A:24560020-24560671	NRCPB-233	NRCPB-343	OK	392.952	42.2575	-3.21707	-2.64487	0.02575	0.481228	no
Traes_3AS_5D68A2214	Traes_3AS_5D68A2214	-	3A:1085427-1087153	NRCPB-233	NRCPB-343	OK	79.2256	4.32095	-4.19655	-3.30399	0.0103	0.227702	no
Traes_3AS_693536752	Traes_3AS_693536752	-	IWGSC_CSS_3AS_scaff_3339014:0-854	NRCPB-233	NRCPB-343	OK	192.433	4.25585	-5.49876	-3.89219	0.00465	0.110762	no
Traes_3AS_ACF016AD4	Traes_3AS_ACF016AD4	-	3A:17198972-17199623	NRCPB-233	NRCPB-343	OK	117.679	10.9462	-3.42635	-3.01562	0.0046	0.109624	no
Traes_3AS_C4B441C9C	Traes_3AS_C4B441C9C	-	IWGSC_CSS_3AS_scaff_3304950:446-1007	NRCPB-233	NRCPB-343	OK	74.8821	10.767	-2.79801	-2.47568	0.0187	0.372546	no
Traes_3AS_E61ACD8BF	Traes_3AS_E61ACD8BF	-	3A:3829017-3829716	NRCPB-233	NRCPB-343	OK	317.957	21.6842	-3.87411	-3.13956	0.0106	0.233494	no
Traes_3AS_E97E7581A1	Traes_3AS_E97E7581A1	-	IWGSC_CSS_3AS_scaff_3277715:0-467	NRCPB-233	NRCPB-343	OK	434.539	56.3615	-2.9467	-2.34438	0.04165	0.556858	no
Traes_3AS_F44EE4858	Traes_3AS_F44EE4858	-	IWGSC_CSS_3AS_scaff_3276736:41-318	NRCPB-233	NRCPB-343	OK	3.70462	0	#NAME?	#NAME?	0.03425	0.524672	no
Traes_3B_067B18E34	Traes_3B_067B18E34	-	IWGSC_CSS_3B_scaff_10579973:14525-15133	NRCPB-233	NRCPB-343	OK	124.685	5.09044	-4.61435	-3.68352	0.0053	0.125034	no
Traes_3B_3B8F2A117	Traes_3B_3B8F2A117	-	IWGSC_CSS_3B_scaff_10689970:4411-4997	NRCPB-233	NRCPB-343	OK	303.408	49.2266	-2.62375	-2.30259	0.02565	0.479723	no
Traes_3B_48BD5F0EE	Traes_3B_48BD5F0EE	-	IWGSC_CSS_3B_scaff_10689970:2763-3187	NRCPB-233	NRCPB-343	OK	166.803	23.3083	-2.83923	-2.51667	0.01965	0.386927	no
Traes_3B_4DCBF8B56	Traes_3B_4DCBF8B56	-	IWGSC_CSS_3B_scaff_10707316:33-1254	NRCPB-233	NRCPB-343	OK	7.92204	0.990982	-2.99894	-2.3525	0.0357	0.528919	no
Traes_3B_FB10B725B	Traes_3B_FB10B725B	-	IWGSC_CSS_3B_scaff_10761033:5392-6284	NRCPB-233	NRCPB-343	OK	66.287	10.5622	-2.64981	-2.36965	0.0247	0.465674	no
Traes_3DL_869BD7C18	Traes_3DL_869BD7C18	-	IWGSC_CSS_3DL_scaff_5834151:4-183	NRCPB-233	NRCPB-343	OK	5.20674	0	#NAME?	#NAME?	0.0491	0.575511	no
Traes_3DL_C39C60F1B	Traes_3DL_C39C60F1B	-	3D:79647779-79648404	NRCPB-233	NRCPB-343	OK	26.6015	3.74555	-2.82826	-2.3022	0.0485	0.575511	no
Traes_3DS_F33EA34B2	Traes_3DS_F33EA34B2	-	IWGSC_CSS_3DS_scaff_2561070:39-941	NRCPB-233	NRCPB-343	OK	1.00676	0	#NAME?	#NAME?	0.0491	0.575511	no
Traes_4AL_0DEB90204	Traes_4AL_0DEB90204	-	IWGSC_CSS_4AL_scaff_7093309:2870-6364	NRCPB-233	NRCPB-343	OK	2.20494	0	#NAME?	#NAME?	5e-05	0.00878357	yes
Traes_4AL_1D8055E75	Traes_4AL_1D8055E75	-	4A:196347604-196350540	NRCPB-233	NRCPB-343	OK	71.5884	10.0171	-2.83726	-2.52003	0.01805	0.361942	no
Traes_4AL_22CE41C6F	Traes_4AL_22CE41C6F	-	4A:214843234-214847558	NRCPB-233	NRCPB-343	OK	4.52859	0.298478	-3.92336	-2.9624	0.0119	0.257971	no
Traes_4AL_2A6C6F593	Traes_4AL_2A6C6F593	-	4A:196357859-196361431	NRCPB-233	NRCPB-343	OK	40.8365	5.55647	-2.87762	-2.56089	0.01555	0.320702	no
Traes_4AL_2BA6C8EA2	Traes_4AL_2BA6C8EA2	-	4A:133118857-133122936	NRCPB-233	NRCPB-343	OK	1.26291	0	#NAME?	#NAME?	5e-05	0.00878357	yes
Traes_4AL_2BC235062	Traes_4AL_2BC235062	-	4A:207847244-207852329	NRCPB-233	NRCPB-343	OK	10.3515	1.72038	-2.58904	-2.27303	0.02645	0.489843	no
Traes_4AL_38B1ACFF0	Traes_4AL_38B1ACFF0	-	4A:166743999-166745461	NRCPB-233	NRCPB-343	OK	70.6245	14.6309	-2.27115	-2.00934	0.04655	0.566057	no
Traes_4AL_3C11D1759	Traes_4AL_3C11D1759	-	4A:200102546-200108209	NRCPB-233	NRCPB-343	OK	12.1083	1.41852	-3.09354	-2.44252	0.03755	0.546452	no
Traes_4AL_60D79FB15	Traes_4AL_60D79FB15	-	IWGSC_CSS_4AL_scaff_7120950:12-2236	NRCPB-233	NRCPB-343	OK	1.01947	0	#NAME?	#NAME?	0.0491	0.575511	no
Traes_4AL_66D3F8329	Traes_4AL_66D3F8329	-	4A:195184018-195190095	NRCPB-233	NRCPB-343	OK	16.185	3.13587	-2.36772	-2.0824	0.0447	0.557146	no
Traes_4AL_795326026	Traes_4AL_795326026	-	4A:213282447-213284769	NRCPB-233	NRCPB-343	OK	48.2816	9.34228	-2.36963	-2.10557	0.04155	0.556126	no
Traes_4AL_873E4F2F7	Traes_4AL_873E4F2F7	-	4A:192587436-192589057	NRCPB-233	NRCPB-343	OK	20.0145	1.07001	-4.22535	-3.45282	0.0065	0.151169	no
Traes_4AL_942AB76AE	Traes_4AL_942AB76AE	-	4A:215634289-215634551	NRCPB-233	NRCPB-343	OK	5.97959	0	#NAME?	#NAME?	0.0491	0.575511	no
Traes_4AL_9A608867D	Traes_4AL_9A608867D	-	IWGSC_CSS_4AL_scaff_7061641:4576-9674	NRCPB-233	NRCPB-343	OK	21.9815	2.12428	-3.37124	-2.63165	0.02965	0.524672	no
Traes_4AL_9D1AE9543	Traes_4AL_9D1AE9543	-	4A:116603281-116605491	NRCPB-233	NRCPB-343	OK	34.6811	0.948246	-5.19274	-4.03161	0.0041	0.098328	no
Traes_4AL_A4BB84417	Traes_4AL_A4BB84417	-	4A:203834653-203836145	NRCPB-233	NRCPB-343	OK	5.98034	0.6472	-3.20794	-2.45822	0.02725	0.501637	no
Traes_4AL_C9E141215	Traes_4AL_C9E141215	-	IWGSC_CSS_4AL_scaff_7123648:256-775	NRCPB-233	NRCPB-343	OK	2.40702	0	#NAME?	#NAME?	0.04145	0.556126	no
Traes_4AL_CEBB43750	Traes_4AL_CEBB43750	-	IWGSC_CSS_4AL_scaff_7174533:2250-3307	NRCPB-233	NRCPB-343	OK	1.31223	0	#NAME?	#NAME?	0.03615	0.531742	no
Traes_4AL_E4358776D	Traes_4AL_E4358776D	-	IWGSC_CSS_4AL_scaff_7067815:3774-8506	NRCPB-233	NRCPB-343	OK	20.7991	4.03921	-2.36437	-2.12693	0.0457	0.558344	no
Traes_4AL_ED56EF083	Traes_4AL_ED56EF083	-	4A:211873135-211873756	NRCPB-233	NRCPB-343	OK	172.839	34.3651	-2.33041	-2.05995	0.04575	0.558677	no
Traes_4AL_EFDF867AB	Traes_4AL_EFDF867AB	-	IWGSC_CSS_4AL_scaff_7089624:1739-4258	NRCPB-233	NRCPB-343	OK	5.91873	0	#NAME?	#NAME?	5e-05	0.00878357	yes
Traes_4AL_FAB289E82	Traes_4AL_FAB289E82	-	IWGSC_CSS_4AL_scaff_7098596:4482-9969	NRCPB-233	NRCPB-343	OK	15.5964	2.09465	-2.89643	-2.56575	0.01565	0.322224	no
Traes_4AS_18B1C3691	Traes_4AS_18B1C3691	-	4A:49399485-49402372	NRCPB-233	NRCPB-343	OK	59.1176	11.9095	-2.31147	-2.08161	0.04795	0.575511	no
Traes_4AS_2272D0413	Traes_4AS_2272D0413	-	4A:61081829-61083096	NRCPB-233	NRCPB-343	OK	100.388	0.675268	-7.21591	-5.30579	0.00545	0.128265	no
Traes_4AS_243421FB8	Traes_4AS_243421FB8	-	4A:52750343-52751570	NRCPB-233	NRCPB-343	OK	261.527	27.1671	-3.26703	-2.72329	0.02035	0.398636	no
Traes_4AS_84505C56C	Traes_4AS_84505C56C	-	4A:123909898-123911195	NRCPB-233	NRCPB-343	OK	15.2051	3.01435	-2.33463	-2.02379	0.0449	0.557146	no
Traes_4AS_877514817	Traes_4AS_877514817	-	4A:33565092-33566531	NRCPB-233	NRCPB-343	OK	1.52773	0	#NAME?	#NAME?	0.0017	0.0647211	no
Traes_4AS_888458D6E	Traes_4AS_888458D6E	-	4A:3647833-3648413	NRCPB-233	NRCPB-343	OK	1.25322	0	#NAME?	#NAME?	0.04145	0.556126	no
Traes_4AS_8BA1E69CA	Traes_4AS_8BA1E69CA	HSP21	4A:48078661-48083704	NRCPB-233	NRCPB-343	OK	185.721	11.9908	-3.95313	-3.04531	0.01095	0.240343	no
Traes_4AS_A31F05466	Traes_4AS_A31F05466	-	IWGSC_CSS_4AS_scaff_5995129:5680-6747	NRCPB-233	NRCPB-343	OK	2.89722	0	#NAME?	#NAME?	0.0016	0.0646695	no
Traes_4AS_D5B28BAD0	Traes_4AS_D5B28BAD0	-	IWGSC_CSS_4AS_scaff_5979476:3336-4921	NRCPB-233	NRCPB-343	OK	39.9135	6.32398	-2.65797	-2.37214	0.0279	0.510925	no
Traes_4AS_EA15000ED	Traes_4AS_EA15000ED	-	4A:136436308-136438154	NRCPB-233	NRCPB-343	OK	2.52575	0	#NAME?	#NAME?	5e-05	0.00878357	yes
Traes_4AS_EA69372B7	Traes_4AS_EA69372B7	-	4A:23586495-23590149	NRCPB-233	NRCPB-343	OK	157.316	22.5343	-2.80347	-2.29103	0.03445	0.524672	no
Traes_4BL_275DF6701	Traes_4BL_275DF6701	-	IWGSC_CSS_4BL_scaff_7011214:1593-3175	NRCPB-233	NRCPB-343	OK	12.1999	1.37671	-3.14757	-2.44412	0.03075	0.524672	no
Traes_4BL_3A819B961	Traes_4BL_3A819B961	-	4B:106390123-106395287	NRCPB-233	NRCPB-343	OK	9.69695	1.21229	-2.99979	-2.42465	0.04335	0.557146	no
Traes_4BL_3F28119E9	Traes_4BL_3F28119E9	-	4B:301718011-301718690	NRCPB-233	NRCPB-343	OK	133.746	26.6222	-2.32879	-2.08283	0.04495	0.557146	no
Traes_4BL_45E6F3783	Traes_4BL_45E6F3783	-	IWGSC_CSS_4BL_scaff_6824942:0-331	NRCPB-233	NRCPB-343	OK	26.6557	3.74625	-2.83093	-2.12424	0.04305	0.557146	no
Traes_4BL_8F005532B	Traes_4BL_8F005532B	-	4B:105871586-105878719	NRCPB-233	NRCPB-343	OK	1.78056	0.220309	-3.01473	-2.37808	0.0344	0.524672	no
Traes_4BL_AB8D36BF4	Traes_4BL_AB8D36BF4	-	4B:260759081-260762045	NRCPB-233	NRCPB-343	OK	28.2941	4.18814	-2.75612	-2.41526	0.0209	0.405854	no
Traes_4BL_B02609A29	Traes_4BL_B02609A29	-	IWGSC_CSS_4BL_scaff_7027525:18-1913	NRCPB-233	NRCPB-343	OK	325.385	25.0222	-3.70087	-3.23388	0.0023	0.0663144	no
Traes_4BL_EA4B13E3E	Traes_4BL_EA4B13E3E	-	4B:317106841-317112296	NRCPB-233	NRCPB-343	OK	39.4175	7.24504	-2.44377	-2.17704	0.03385	0.524672	no
Traes_4BL_FFABE2057	Traes_4BL_FFABE2057	-	4B:301217685-301218320	NRCPB-233	NRCPB-343	OK	2.0409	0	#NAME?	#NAME?	0.00215	0.0647211	no
Traes_4BS_03AEDC8FF	Traes_4BS_03AEDC8FF	-	4B:137213221-137213460	NRCPB-233	NRCPB-343	OK	2.70988	0	#NAME?	#NAME?	0.0491	0.575511	no
Traes_4BS_10A0D74C5	Traes_4BS_10A0D74C5	-	4B:158377569-158379827	NRCPB-233	NRCPB-343	OK	3.33031	0	#NAME?	#NAME?	5e-05	0.00878357	yes
Traes_4BS_1AB10D33E	Traes_4BS_1AB10D33E	-	4B:11515982-11517114	NRCPB-233	NRCPB-343	OK	299.234	42.2857	-2.82303	-2.33285	0.0362	0.532159	no
Traes_4BS_58D2AD554	Traes_4BS_58D2AD554	-	4B:85865256-85869474	NRCPB-233	NRCPB-343	OK	1.96329	0.267975	-2.8731	-2.20077	0.04435	0.557146	no
Traes_4BS_6C4173F6C	Traes_4BS_6C4173F6C	-	IWGSC_CSS_4BS_scaff_4957107:1310-2358	NRCPB-233	NRCPB-343	OK	1.45109	0	#NAME?	#NAME?	0.00135	0.0579946	no
Traes_4BS_6F5336870	Traes_4BS_6F5336870	-	4B:457666-458993	NRCPB-233	NRCPB-343	OK	1.5523	0	#NAME?	#NAME?	5e-05	0.00878357	yes
Traes_4BS_C548FE3B3	Traes_4BS_C548FE3B3	-	4B:215446174-215447364	NRCPB-233	NRCPB-343	OK	59.2953	5.67067	-3.38633	-2.9786	0.005	0.118525	no
Traes_4BS_DBB8EB93F	Traes_4BS_DBB8EB93F	-	4B:140438364-140442907	NRCPB-233	NRCPB-343	OK	7.07058	0.90184	-2.97088	-2.36721	0.0419	0.557146	no
Traes_4BS_E9F9FE3C5	Traes_4BS_E9F9FE3C5	-	4B:194504950-194507935	NRCPB-233	NRCPB-343	OK	126.474	13.8671	-3.1891	-2.65235	0.0244	0.461433	no
Traes_4BS_EDDD8464D	Traes_4BS_EDDD8464D	-	IWGSC_CSS_4BS_scaff_4958699:0-723	NRCPB-233	NRCPB-343	OK	92.4788	13.3653	-2.79063	-2.49188	0.0189	0.375617	no
Traes_4DL_7C2B0F74C	Traes_4DL_7C2B0F74C	-	4D:114152799-114153438	NRCPB-233	NRCPB-343	OK	3.23724	0	#NAME?	#NAME?	0.00065	0.0470548	yes
Traes_4DS_9E574D445	Traes_4DS_9E574D445	-	4D:5928338-5931059	NRCPB-233	NRCPB-343	OK	1.26934	0	#NAME?	#NAME?	0.00145	0.0617512	no
Traes_5AL_1444F4066	Traes_5AL_1444F4066	-	5A:117575465-117576186	NRCPB-233	NRCPB-343	OK	4.47108	0	#NAME?	#NAME?	0.00245	0.0695789	no
Traes_5AL_1C01224F9	Traes_5AL_1C01224F9	-	5A:102127975-102129555	NRCPB-233	NRCPB-343	OK	115.054	18.6705	-2.62348	-2.31314	0.02475	0.466081	no
Traes_5AL_2502ED952	Traes_5AL_2502ED952	-	5A:129548433-129549074	NRCPB-233	NRCPB-343	OK	4.30851	0	#NAME?	#NAME?	0.00065	0.0470548	yes
Traes_5AL_257B235B2	Traes_5AL_257B235B2	-	5A:130130665-130134425	NRCPB-233	NRCPB-343	OK	1.09727	0	#NAME?	#NAME?	0.0017	0.0647211	no
Traes_5AL_2EDDF65BE	Traes_5AL_2EDDF65BE	-	IWGSC_CSS_5AL_scaff_1004531:4115-5984	NRCPB-233	NRCPB-343	OK	4.81258	0.666541	-2.85204	-2.11002	0.042	0.557146	no
Traes_5AL_40BC421D5	Traes_5AL_40BC421D5	-	IWGSC_CSS_5AL_scaff_2343551:0-264	NRCPB-233	NRCPB-343	OK	36.7876	5.38125	-2.77321	-2.07705	0.0472	0.571841	no
Traes_5AL_5710E25DF	Traes_5AL_5710E25DF	-	5A:123379591-123381512	NRCPB-233	NRCPB-343	OK	38.6768	6.7369	-2.52131	-2.26224	0.03265	0.524672	no
Traes_5AL_6173B92A1	Traes_5AL_6173B92A1	-	5A:128243626-128247140	NRCPB-233	NRCPB-343	OK	3.86139	0	#NAME?	#NAME?	5e-05	0.00878357	yes
Traes_5AL_64078AF40	Traes_5AL_64078AF40	-	5A:108357260-108358015	NRCPB-233	NRCPB-343	OK	7.53009	1.12072	-2.74824	-2.02573	0.04945	0.575511	no
Traes_5AL_77CAF5A8B	Traes_5AL_77CAF5A8B	-	5A:127551278-127551856	NRCPB-233	NRCPB-343	OK	5.41489	0	#NAME?	#NAME?	0.00045	0.03758	yes
Traes_5AL_829C0A478	Traes_5AL_829C0A478	-	5A:128022543-128023214	NRCPB-233	NRCPB-343	OK	41.4923	0	#NAME?	#NAME?	5e-05	0.00878357	yes
Traes_5AL_96EA07253	Traes_5AL_96EA07253	-	IWGSC_CSS_5AL_scaff_2774757:583-4785	NRCPB-233	NRCPB-343	OK	6.21119	0	#NAME?	#NAME?	5e-05	0.00878357	yes
Traes_5AL_AE72AD724	Traes_5AL_AE72AD724	-	IWGSC_CSS_5AL_scaff_2684392:0-2856	NRCPB-233	NRCPB-343	OK	89.5677	15.2487	-2.55429	-2.24266	0.0289	0.524357	no
Traes_5AL_E4EFEF2BD	Traes_5AL_E4EFEF2BD	-	IWGSC_CSS_5AL_scaff_1111478:1941-3713	NRCPB-233	NRCPB-343	OK	4.21707	0	#NAME?	#NAME?	5e-05	0.00878357	yes
Traes_5AL_E61FB522E	Traes_5AL_E61FB522E	-	IWGSC_CSS_5AL_scaff_2766377:1204-1886	NRCPB-233	NRCPB-343	OK	3.12045	0	#NAME?	#NAME?	0.0023	0.0663144	no
Traes_5AL_F18B59016	Traes_5AL_F18B59016	-	IWGSC_CSS_5AL_scaff_2752986:639-1102	NRCPB-233	NRCPB-343	OK	28.6457	3.51291	-3.02758	-2.32352	0.03565	0.528497	no
Traes_5AS_381DC47D1	Traes_5AS_381DC47D1	-	IWGSC_CSS_5AS_scaff_1526584:3722-7634	NRCPB-233	NRCPB-343	OK	2.80611	0	#NAME?	#NAME?	0.0002	0.0245327	yes
Traes_5AS_94ACA1538	Traes_5AS_94ACA1538	-	IWGSC_CSS_5AS_scaff_1537812:11575-12406	NRCPB-233	NRCPB-343	OK	113.689	7.35142	-3.95092	-3.43403	0.00165	0.0646695	no
Traes_5AS_F9C66508D	Traes_5AS_F9C66508D	-	5A:37064181-37064773	NRCPB-233	NRCPB-343	OK	1.21288	0	#NAME?	#NAME?	0.04145	0.556126	no
Traes_5AS_FA425CC52	Traes_5AS_FA425CC52	-	IWGSC_CSS_5AS_scaff_1459561:342-2767	NRCPB-233	NRCPB-343	OK	7.17075	0.904539	-2.98687	-2.24095	0.037	0.540688	no
Traes_5BL_16CB968FB	Traes_5BL_16CB968FB	-	IWGSC_CSS_5BL_scaff_10920668:644-2699	NRCPB-233	NRCPB-343	OK	20.2332	1.79004	-3.49866	-2.83256	0.02045	0.399323	no
Traes_5BL_171EB1A01	Traes_5BL_171EB1A01	-	5B:259749713-259753690	NRCPB-233	NRCPB-343	OK	15.6745	2.73286	-2.51994	-2.24366	0.0354	0.526377	no
Traes_5BL_1A71DA9BD	Traes_5BL_1A71DA9BD	-	5B:148391363-148392385	NRCPB-233	NRCPB-343	OK	3.6681	0	#NAME?	#NAME?	0.00015	0.0206095	yes
Traes_5BL_244C7AACB	Traes_5BL_244C7AACB	-	5B:250236965-250252494	NRCPB-233	NRCPB-343	OK	8.28344	0	#NAME?	#NAME?	5e-05	0.00878357	yes
Traes_5BL_279E544A7	Traes_5BL_279E544A7	-	5B:272578233-272579881	NRCPB-233	NRCPB-343	OK	22.8658	3.59432	-2.6694	-2.35991	0.02545	0.476708	no
Traes_5BL_282590D7D	Traes_5BL_282590D7D	-	5B:244188266-244192041	NRCPB-233	NRCPB-343	OK	13.1504	2.63042	-2.32174	-2.05536	0.04605	0.561783	no
Traes_5BL_383D0D512	Traes_5BL_383D0D512	-	5B:217772520-217774273	NRCPB-233	NRCPB-343	OK	23.8956	4.39662	-2.44228	-2.19036	0.04125	0.556126	no
Traes_5BL_418A300BD	Traes_5BL_418A300BD	-	IWGSC_CSS_5BL_scaff_10836047:3691-7009	NRCPB-233	NRCPB-343	OK	4.62303	0	#NAME?	#NAME?	5e-05	0.00878357	yes
Traes_5BL_5089BFA5B	Traes_5BL_5089BFA5B	-	IWGSC_CSS_5BL_scaff_10801195:0-1200	NRCPB-233	NRCPB-343	OK	3.92022	0	#NAME?	#NAME?	0.00035	0.033364	yes
Traes_5BL_5D8E3A685	Traes_5BL_5D8E3A685	-	5B:211561853-211568750	NRCPB-233	NRCPB-343	OK	2.02008	0.25988	-2.95849	-2.22844	0.0376	0.546857	no
Traes_5BL_62C8E8803	Traes_5BL_62C8E8803	-	5B:221227685-221229742	NRCPB-233	NRCPB-343	OK	43.2779	6.55746	-2.72242	-2.43365	0.01935	0.382859	no
Traes_5BL_63B10BFDF	Traes_5BL_63B10BFDF	-	5B:267491151-267491791	NRCPB-233	NRCPB-343	OK	1.11843	0	#NAME?	#NAME?	0.03425	0.524672	no
Traes_5BL_6547F359D	Traes_5BL_6547F359D	-	5B:116540780-116542263	NRCPB-233	NRCPB-343	OK	2.14739	0	#NAME?	#NAME?	0.0293	0.524672	no
Traes_5BL_660903797	Traes_5BL_660903797	-	5B:245473398-245476141	NRCPB-233	NRCPB-343	OK	3.10656	0.319096	-3.28325	-2.42376	0.0248	0.466665	no
Traes_5BL_6642E2A8B	Traes_5BL_6642E2A8B	-	5B:108044483-108050074	NRCPB-233	NRCPB-343	OK	35.1529	4.21109	-3.06138	-2.4192	0.03795	0.550807	no
Traes_5BL_7CFE3DD5B	Traes_5BL_7CFE3DD5B	-	5B:99649558-99649990	NRCPB-233	NRCPB-343	OK	2.2788	0	#NAME?	#NAME?	0.00245	0.0695789	no
Traes_5BL_7D632811B	Traes_5BL_7D632811B	-	IWGSC_CSS_5BL_scaff_10920917:589-1072	NRCPB-233	NRCPB-343	OK	4.80718	0	#NAME?	#NAME?	0.0003	0.0313966	yes
Traes_5BL_7F0FD1538	Traes_5BL_7F0FD1538	-	5B:202131365-202137837	NRCPB-233	NRCPB-343	OK	1.57787	0	#NAME?	#NAME?	5e-05	0.00878357	yes
Traes_5BL_80841D5CB	Traes_5BL_80841D5CB	-	5B:259336368-259340008	NRCPB-233	NRCPB-343	OK	2.31516	0	#NAME?	#NAME?	5e-05	0.00878357	yes
Traes_5BL_8B1E33553	Traes_5BL_8B1E33553	-	IWGSC_CSS_5BL_scaff_10925636:6267-12645	NRCPB-233	NRCPB-343	OK	2.2421	0.275405	-3.02523	-2.41425	0.03575	0.529341	no
Traes_5BL_8E3DB8B71	Traes_5BL_8E3DB8B71	-	5B:203336133-203338923	NRCPB-233	NRCPB-343	OK	33.2779	0.671911	-5.63015	-4.20309	0.0053	0.125034	no
Traes_5BL_92E9B7394	Traes_5BL_92E9B7394	-	5B:201737986-201741889	NRCPB-233	NRCPB-343	OK	6.19884	1.05172	-2.55924	-2.23383	0.02975	0.524672	no
Traes_5BL_96511D473	Traes_5BL_96511D473	-	5B:49965916-49966270	NRCPB-233	NRCPB-343	OK	3.59143	0	#NAME?	#NAME?	0.00315	0.0796209	no
Traes_5BL_968405CA8	Traes_5BL_968405CA8	-	IWGSC_CSS_5BL_scaff_10846530:56-2776	NRCPB-233	NRCPB-343	OK	67.447	4.58339	-3.87927	-3.37524	0.0015	0.061794	no
Traes_5BL_A6A747ACA	Traes_5BL_A6A747ACA	-	5B:255809558-255813817	NRCPB-233	NRCPB-343	OK	3.05753	0.399248	-2.93701	-2.1526	0.0369	0.539708	no
Traes_5BL_ACA4BA13C	Traes_5BL_ACA4BA13C	-	5B:193112646-193115591	NRCPB-233	NRCPB-343	OK	15.4286	1.45062	-3.41087	-2.72867	0.0252	0.473106	no
Traes_5BL_C2FF92AB7	Traes_5BL_C2FF92AB7	-	5B:205567598-205572173	NRCPB-233	NRCPB-343	OK	5.65535	0.493383	-3.51884	-2.72827	0.01805	0.361942	no
Traes_5BL_D1DF6C31E	Traes_5BL_D1DF6C31E	-	5B:255454930-255455546	NRCPB-233	NRCPB-343	OK	3.92672	0	#NAME?	#NAME?	0.00085	0.0482235	yes
Traes_5BL_D3FF5C8C9	Traes_5BL_D3FF5C8C9	-	5B:204009160-204010265	NRCPB-233	NRCPB-343	OK	23.5466	2.25596	-3.38371	-2.59835	0.0222	0.426386	no
Traes_5BL_D75BD8802	Traes_5BL_D75BD8802	-	5B:260656219-260658419	NRCPB-233	NRCPB-343	OK	1.09894	0	#NAME?	#NAME?	0.0293	0.524672	no
Traes_5BL_DB68F86DB	Traes_5BL_DB68F86DB	-	5B:270108653-270116034	NRCPB-233	NRCPB-343	OK	4.08029	0	#NAME?	#NAME?	5e-05	0.00878357	yes
Traes_5BL_DB79E4660	Traes_5BL_DB79E4660	-	5B:202567494-202571826	NRCPB-233	NRCPB-343	OK	16.3599	1.71977	-3.24987	-2.52293	0.03225	0.524672	no
Traes_5BL_E63045B6B	Traes_5BL_E63045B6B	-	IWGSC_CSS_5BL_scaff_10843774:1648-9184	NRCPB-233	NRCPB-343	OK	8.22493	0	#NAME?	#NAME?	5e-05	0.00878357	yes
Traes_5BL_E8C1E69B7	Traes_5BL_E8C1E69B7	-	IWGSC_CSS_5BL_scaff_4477491:2-4453	NRCPB-233	NRCPB-343	OK	5.87348	0.872918	-2.7503	-2.12178	0.04755	0.574948	no
Traes_5BL_F2DCFA9C9	Traes_5BL_F2DCFA9C9	-	5B:206758613-206760246	NRCPB-233	NRCPB-343	OK	1.02481	0	#NAME?	#NAME?	0.00085	0.0482235	yes
Traes_5BL_F8E8723B6	Traes_5BL_F8E8723B6	-	IWGSC_CSS_5BL_scaff_10898247:1370-6204	NRCPB-233	NRCPB-343	OK	4.33218	0.443344	-3.28859	-2.59324	0.02475	0.466081	no
Traes_5BL_FC6D84B39	Traes_5BL_FC6D84B39	-	IWGSC_CSS_5BL_scaff_10877174:1379-4083	NRCPB-233	NRCPB-343	OK	2.66713	0	#NAME?	#NAME?	0.00045	0.03758	yes
Traes_5BS_160C44A80	Traes_5BS_160C44A80	-	5B:20099947-20101267	NRCPB-233	NRCPB-343	OK	15.7627	1.47762	-3.41517	-2.63689	0.02445	0.461846	no
Traes_5BS_24E298C34	Traes_5BS_24E298C34	-	IWGSC_CSS_5BS_scaff_2237698:1669-14671	NRCPB-233	NRCPB-343	OK	4.82822	0.423847	-3.50988	-2.7133	0.02225	0.427012	no
Traes_5BS_2F9DE6DA8	Traes_5BS_2F9DE6DA8	-	IWGSC_CSS_5BS_scaff_2295328:1092-2341	NRCPB-233	NRCPB-343	OK	19.8575	3.71539	-2.4181	-2.12513	0.0409	0.556126	no
Traes_5BS_4F6BE642E	Traes_5BS_4F6BE642E	-	5B:5059306-5060213	NRCPB-233	NRCPB-343	OK	44.4162	7.59972	-2.54707	-2.27398	0.0344	0.524672	no
Traes_5BS_52AFEA9C1	Traes_5BS_52AFEA9C1	-	IWGSC_CSS_5BS_scaff_2241705:1898-3738	NRCPB-233	NRCPB-343	OK	6.00287	0	#NAME?	#NAME?	5e-05	0.00878357	yes
Traes_5BS_68FFF9D5C	Traes_5BS_68FFF9D5C	-	IWGSC_CSS_5BS_scaff_2256467:0-1348	NRCPB-233	NRCPB-343	OK	2.05479	0	#NAME?	#NAME?	0.0003	0.0313966	yes
Traes_5BS_C8C312966	Traes_5BS_C8C312966	-	IWGSC_CSS_5BS_scaff_2292574:1493-2466	NRCPB-233	NRCPB-343	OK	3.23151	0	#NAME?	#NAME?	0.0024	0.0685945	no
Traes_5BS_DB32A8496	Traes_5BS_DB32A8496	-	IWGSC_CSS_5BS_scaff_2295302:55-1131	NRCPB-233	NRCPB-343	OK	6.08255	0	#NAME?	#NAME?	5e-05	0.00878357	yes
Traes_5BS_E4B3B63B2	Traes_5BS_E4B3B63B2	-	5B:163986-166505	NRCPB-233	NRCPB-343	OK	6.24167	0.514693	-3.60015	-2.73791	0.01775	0.358116	no
Traes_5DL_0B781302F	Traes_5DL_0B781302F	-	IWGSC_CSS_5DL_scaff_4467359:1100-1536	NRCPB-233	NRCPB-343	OK	1.38132	0	#NAME?	#NAME?	0.0491	0.575511	no
Traes_5DL_0CDC56BBB	Traes_5DL_0CDC56BBB	-	5D:147970789-147971437	NRCPB-233	NRCPB-343	OK	2.76039	0	#NAME?	#NAME?	0.00215	0.0647211	no
Traes_6AL_27E51A742	Traes_6AL_27E51A742	-	6A:207696872-207699691	NRCPB-233	NRCPB-343	OK	9.72615	0.965938	-3.33187	-2.59355	0.0238	0.451823	no
Traes_6AL_29B5777D0	Traes_6AL_29B5777D0	-	6A:192431584-192433132	NRCPB-233	NRCPB-343	OK	5.08567	0	#NAME?	#NAME?	5e-05	0.00878357	yes
Traes_6AL_616161AAB	Traes_6AL_616161AAB	-	6A:207444063-207450678	NRCPB-233	NRCPB-343	OK	6.352	1.23159	-2.36669	-2.07058	0.04705	0.570726	no
Traes_6AL_BD395873C	Traes_6AL_BD395873C	-	IWGSC_CSS_6AL_scaff_5833640:4775-8653	NRCPB-233	NRCPB-343	OK	17.9689	3.46692	-2.37377	-2.09462	0.0448	0.557146	no
Traes_6AS_43EFBAAD5	Traes_6AS_43EFBAAD5	-	IWGSC_CSS_6AS_scaff_4351879:880-1915	NRCPB-233	NRCPB-343	OK	151.601	4.42856	-5.0973	-4.05713	0.0032	0.0807602	no
Traes_6AS_490614BBC	Traes_6AS_490614BBC	-	6A:31602365-31603730	NRCPB-233	NRCPB-343	OK	1.17101	0	#NAME?	#NAME?	0.0491	0.575511	no
Traes_6AS_4C413AC53	Traes_6AS_4C413AC53	-	6A:13926438-13929641	NRCPB-233	NRCPB-343	OK	49.9987	6.92949	-2.85107	-2.54237	0.0177	0.357254	no
Traes_6AS_75071CE01	Traes_6AS_75071CE01	-	IWGSC_CSS_6AS_scaff_645049:1-316	NRCPB-233	NRCPB-343	OK	7.50717	0	#NAME?	#NAME?	0.04145	0.556126	no
Traes_6AS_81704FC36	Traes_6AS_81704FC36	-	6A:12191187-12192021	NRCPB-233	NRCPB-343	OK	31.4927	3.23262	-3.28424	-2.63402	0.0265	0.490215	no
Traes_6AS_84C92FCA6	Traes_6AS_84C92FCA6	-	6A:31246767-31248546	NRCPB-233	NRCPB-343	OK	8.68576	0.700234	-3.63274	-2.85233	0.01845	0.36891	no
Traes_6AS_B0F5B17FF	Traes_6AS_B0F5B17FF	-	6A:2168743-2172897	NRCPB-233	NRCPB-343	OK	1.39141	0	#NAME?	#NAME?	0.00155	0.0636406	no
Traes_6AS_B72BC8FD1	Traes_6AS_B72BC8FD1	-	6A:7221558-7225582	NRCPB-233	NRCPB-343	OK	6.51664	0.455573	-3.83837	-2.94329	0.01455	0.303771	no
Traes_6AS_C83DC6225	Traes_6AS_C83DC6225	-	6A:36292654-36296128	NRCPB-233	NRCPB-343	OK	76.3513	15.5954	-2.29153	-2.05205	0.04805	0.575511	no
Traes_6AS_CB666B0F4	Traes_6AS_CB666B0F4	-	IWGSC_CSS_6AS_scaff_4365794:5266-8828	NRCPB-233	NRCPB-343	OK	2.62586	0	#NAME?	#NAME?	0.00025	0.0287986	yes
Traes_6AS_DB7DB6941	Traes_6AS_DB7DB6941	-	6A:26853173-26855445	NRCPB-233	NRCPB-343	OK	4.18315	0.565159	-2.88786	-2.16265	0.04015	0.556126	no
Traes_6AS_DDA219C95	Traes_6AS_DDA219C95	-	6A:51296959-51306422	NRCPB-233	NRCPB-343	OK	5.29121	0.799457	-2.7265	-2.14612	0.0497	0.575511	no
Traes_6AS_EE13BE86E	Traes_6AS_EE13BE86E	-	6A:134028520-134029757	NRCPB-233	NRCPB-343	OK	70.0092	9.13994	-2.93729	-2.61356	0.01585	0.325524	no
Traes_6BL_3BA80C9AE	Traes_6BL_3BA80C9AE	-	6B:168552904-168553999	NRCPB-233	NRCPB-343	OK	4.52502	0	#NAME?	#NAME?	5e-05	0.00878357	yes
Traes_6BL_3F2CEE590	Traes_6BL_3F2CEE590	-	6B:188450330-188451601	NRCPB-233	NRCPB-343	OK	2.01471	0	#NAME?	#NAME?	0.00315	0.0796209	no
Traes_6BL_4A85141F8	Traes_6BL_4A85141F8	-	IWGSC_CSS_6BL_scaff_4399786:1227-3718	NRCPB-233	NRCPB-343	OK	9.34968	1.41613	-2.72296	-2.06793	0.0476	0.575129	no
Traes_6BL_4BD4253F3	Traes_6BL_4BD4253F3	-	IWGSC_CSS_6BL_scaff_4315064:1081-6603	NRCPB-233	NRCPB-343	OK	2.62574	0.300207	-3.12869	-2.3834	0.0326	0.524672	no
Traes_6BL_8BE7C56EB	Traes_6BL_8BE7C56EB	-	6B:188052771-188053970	NRCPB-233	NRCPB-343	OK	1.4556	0	#NAME?	#NAME?	0.0024	0.0685945	no
Traes_6BL_954FB028C	Traes_6BL_954FB028C	-	IWGSC_CSS_6BL_scaff_4349991:269-519	NRCPB-233	NRCPB-343	OK	2.48303	0	#NAME?	#NAME?	0.0491	0.575511	no
Traes_6BL_A05F005A6	Traes_6BL_A05F005A6	-	IWGSC_CSS_6BL_scaff_4297514:278-771	NRCPB-233	NRCPB-343	OK	1.56023	0	#NAME?	#NAME?	0.04145	0.556126	no
Traes_6BL_A8AF56C3C	Traes_6BL_A8AF56C3C	-	6B:182626030-182629486	NRCPB-233	NRCPB-343	OK	18.9175	2.40959	-2.97286	-2.59276	0.01205	0.260763	no
Traes_6BL_E3AE02B7C	Traes_6BL_E3AE02B7C	-	IWGSC_CSS_6BL_scaff_4249641:14-3433	NRCPB-233	NRCPB-343	OK	11.4566	0.783986	-3.86921	-3.05231	0.0131	0.279671	no
Traes_6BS_33417242C	Traes_6BS_33417242C	-	IWGSC_CSS_6BS_scaff_2973012:0-2760	NRCPB-233	NRCPB-343	OK	5.01747	0	#NAME?	#NAME?	5e-05	0.00878357	yes
Traes_6BS_478D6230A	Traes_6BS_478D6230A	-	6B:100982962-100983390	NRCPB-233	NRCPB-343	OK	152.741	27.925	-2.45146	-2.1727	0.03745	0.545159	no
Traes_6BS_59D647C2C	Traes_6BS_59D647C2C	-	6B:4750843-4752331	NRCPB-233	NRCPB-343	OK	1.88689	0	#NAME?	#NAME?	5e-05	0.00878357	yes
Traes_6BS_8020617A51	Traes_6BS_8020617A51	-	6B:7278933-7279519	NRCPB-233	NRCPB-343	OK	16.5024	2.098	-2.97559	-2.30411	0.03745	0.545159	no
Traes_6BS_804DA0429	Traes_6BS_804DA0429	-	IWGSC_CSS_6BS_scaff_3022680:144-2998	NRCPB-233	NRCPB-343	OK	183.799	17.2798	-3.41097	-2.8153	0.0161	0.32997	no
Traes_6BS_8763579A7	Traes_6BS_8763579A7	-	IWGSC_CSS_6BS_scaff_3041719:2859-4103	NRCPB-233	NRCPB-343	OK	41.2948	1.74415	-4.56536	-3.41579	0.00835	0.18901	no
Traes_6BS_8EC4D2443	Traes_6BS_8EC4D2443	-	6B:5605648-5609503	NRCPB-233	NRCPB-343	OK	7.595	0	#NAME?	#NAME?	5e-05	0.00878357	yes
Traes_6BS_99338C360	Traes_6BS_99338C360	-	6B:124903236-124904469	NRCPB-233	NRCPB-343	OK	1.32468	0	#NAME?	#NAME?	0.0491	0.575511	no
Traes_6BS_9B5E0D636	Traes_6BS_9B5E0D636	-	6B:188176-191898	NRCPB-233	NRCPB-343	OK	1.49952	0	#NAME?	#NAME?	0.0016	0.0646695	no
Traes_6BS_9BE4E2745	Traes_6BS_9BE4E2745	-	6B:117242506-117247729	NRCPB-233	NRCPB-343	OK	11.9214	0	#NAME?	#NAME?	5e-05	0.00878357	yes
Traes_6BS_9CFC59D85	Traes_6BS_9CFC59D85	-	6B:5543769-5551140	NRCPB-233	NRCPB-343	OK	1.0118	0	#NAME?	#NAME?	5e-05	0.00878357	yes
Traes_6BS_B2A928FEA	Traes_6BS_B2A928FEA	-	6B:123475115-123479092	NRCPB-233	NRCPB-343	OK	3.3924	0.394692	-3.10351	-2.29788	0.02975	0.524672	no
Traes_6BS_C6217BCE3	Traes_6BS_C6217BCE3	-	IWGSC_CSS_6BS_scaff_2941997:0-654	NRCPB-233	NRCPB-343	OK	26.8644	1.83539	-3.87153	-3.01257	0.01425	0.299159	no
Traes_7AL_0F704586B	Traes_7AL_0F704586B	-	IWGSC_CSS_7AL_scaff_4460465:12150-12820	NRCPB-233	NRCPB-343	OK	4.50281	0	#NAME?	#NAME?	0.0023	0.0663144	no
Traes_7AL_2096BB4DF	Traes_7AL_2096BB4DF	-	7A:176395154-176395388	NRCPB-233	NRCPB-343	OK	59.3642	8.63126	-2.78195	-2.16303	0.0453	0.557146	no
Traes_7AL_59CA08A42	Traes_7AL_59CA08A42	-	7A:163009168-163012476	NRCPB-233	NRCPB-343	OK	1.19458	0	#NAME?	#NAME?	0.00085	0.0482235	yes
Traes_7AL_6C351FE90	Traes_7AL_6C351FE90	-	7A:128976274-128979463	NRCPB-233	NRCPB-343	OK	19.4876	2.37893	-3.03417	-2.40024	0.0409	0.556126	no
Traes_7AL_7CF6FD3C8	Traes_7AL_7CF6FD3C8	-	7A:173008775-173009653	NRCPB-233	NRCPB-343	OK	14.3079	1.58845	-3.17112	-2.33463	0.0265	0.490215	no
Traes_7AL_A1F318992	Traes_7AL_A1F318992	-	IWGSC_CSS_7AL_scaff_4538261:2517-4683	NRCPB-233	NRCPB-343	OK	33.192	1.4997	-4.46809	-3.50875	0.00685	0.158187	no
Traes_7AL_B9FB00BBC	Traes_7AL_B9FB00BBC	-	7A:142844633-142845342	NRCPB-233	NRCPB-343	OK	91.921	15.4262	-2.57501	-2.30471	0.0268	0.494834	no
Traes_7AL_BACBF2C46	Traes_7AL_BACBF2C46	-	IWGSC_CSS_7AL_scaff_4512410:2025-4684	NRCPB-233	NRCPB-343	OK	19.0864	1.48191	-3.68702	-2.93534	0.0156	0.321463	no
Traes_7AS_040F849A5	Traes_7AS_040F849A5	-	IWGSC_CSS_7AS_scaff_4133310:0-454	NRCPB-233	NRCPB-343	OK	61.5365	6.51069	-3.24056	-2.60066	0.03225	0.524672	no
Traes_7AS_137AD9219	Traes_7AS_137AD9219	-	IWGSC_CSS_7AS_scaff_4217203:84-4207	NRCPB-233	NRCPB-343	OK	13.5572	2.10555	-2.68679	-2.33794	0.02345	0.446904	no
Traes_7AS_229528CC1	Traes_7AS_229528CC1	-	IWGSC_CSS_7AS_scaff_4233022:3797-5633	NRCPB-233	NRCPB-343	OK	2.91425	0	#NAME?	#NAME?	0.00045	0.03758	yes
Traes_7AS_309B7271E	Traes_7AS_309B7271E	-	7A:716781-718120	NRCPB-233	NRCPB-343	OK	17.4549	0	#NAME?	#NAME?	5e-05	0.00878357	yes
Traes_7AS_312C4C1761	Traes_7AS_312C4C1761	-	IWGSC_CSS_7AS_scaff_4197956:0-604	NRCPB-233	NRCPB-343	OK	2.41988	0	#NAME?	#NAME?	0.04145	0.556126	no
Traes_7AS_881142077	Traes_7AS_881142077	-	IWGSC_CSS_7AS_scaff_4097305:5712-7135	NRCPB-233	NRCPB-343	OK	14.8846	1.73605	-3.09995	-2.50352	0.03215	0.524672	no
Traes_7AS_8B6900E66	Traes_7AS_8B6900E66	-	IWGSC_CSS_7AS_scaff_4195970:1128-3702	NRCPB-233	NRCPB-343	OK	98.3701	4.03509	-4.60755	-3.91848	0.00015	0.0206095	yes
Traes_7AS_AA0BB4670	Traes_7AS_AA0BB4670	-	IWGSC_CSS_7AS_scaff_4253876:0-128	NRCPB-233	NRCPB-343	OK	15.8195	0	#NAME?	#NAME?	0.0491	0.575511	no
Traes_7AS_ADA1F67FF	Traes_7AS_ADA1F67FF	-	7A:34341730-34342629	NRCPB-233	NRCPB-343	OK	62.3889	11.178	-2.48063	-2.22099	0.03665	0.537009	no
Traes_7AS_B43835560	Traes_7AS_B43835560	-	7A:1000820-1003218	NRCPB-233	NRCPB-343	OK	2.86372	0	#NAME?	#NAME?	0.0016	0.0646695	no
Traes_7AS_BEA6C0FBA	Traes_7AS_BEA6C0FBA	-	7A:1194405-1196881	NRCPB-233	NRCPB-343	OK	41.1567	0	#NAME?	#NAME?	5e-05	0.00878357	yes
Traes_7AS_CC48D0C77	Traes_7AS_CC48D0C77	-	7A:41085832-41086459	NRCPB-233	NRCPB-343	OK	371.658	15.8445	-4.55193	-3.57528	0.005	0.118525	no
Traes_7AS_E0F56CCBF1	Traes_7AS_E0F56CCBF1	-	IWGSC_CSS_7AS_scaff_2562137:0-226	NRCPB-233	NRCPB-343	OK	111.098	8.92556	-3.63774	-2.8376	0.01455	0.303771	no
Traes_7AS_E172ED7BE	Traes_7AS_E172ED7BE	-	IWGSC_CSS_7AS_scaff_4246431:6632-8202	NRCPB-233	NRCPB-343	OK	4.806	0	#NAME?	#NAME?	5e-05	0.00878357	yes
Traes_7AS_F89D69648	Traes_7AS_F89D69648	-	7A:8812351-8815434	NRCPB-233	NRCPB-343	OK	2.80227	0	#NAME?	#NAME?	0.00045	0.03758	yes
Traes_7BL_12F2DEEC5	Traes_7BL_12F2DEEC5	-	7B:176136832-176137056	NRCPB-233	NRCPB-343	OK	4.94751	0	#NAME?	#NAME?	0.03615	0.531742	no
Traes_7BL_1AB53A2AF	Traes_7BL_1AB53A2AF	-	7B:240274899-240278951	NRCPB-233	NRCPB-343	OK	202.248	16.2079	-3.64136	-3.01681	0.0107	0.235486	no
Traes_7BL_2C88F06F2	Traes_7BL_2C88F06F2	-	IWGSC_CSS_7BL_scaff_6750866:1329-2225	NRCPB-233	NRCPB-343	OK	19.3173	2.67089	-2.8545	-2.29126	0.0477	0.575511	no
Traes_7BL_66EF93012	Traes_7BL_66EF93012	-	7B:234914361-234914710	NRCPB-233	NRCPB-343	OK	1.69379	0	#NAME?	#NAME?	0.04415	0.557146	no
Traes_7BL_73B55D798	Traes_7BL_73B55D798	-	7B:218367031-218367258	NRCPB-233	NRCPB-343	OK	258.672	28.6144	-3.17631	-2.47034	0.03605	0.531742	no
Traes_7BL_90FF14B1D	Traes_7BL_90FF14B1D	-	7B:221665149-221666592	NRCPB-233	NRCPB-343	OK	3.19768	0	#NAME?	#NAME?	0.0023	0.0663144	no
Traes_7BL_925CAEB95	Traes_7BL_925CAEB95	-	7B:222670079-222670600	NRCPB-233	NRCPB-343	OK	167.45	18.0184	-3.21618	-2.84789	0.0084	0.189967	no
Traes_7BL_B8F8E0C68	Traes_7BL_B8F8E0C68	-	7B:190803939-190805315	NRCPB-233	NRCPB-343	OK	208.223	38.7864	-2.42451	-2.13415	0.0354	0.526377	no
Traes_7BL_BC8E46CEC	Traes_7BL_BC8E46CEC	-	7B:234427823-234428532	NRCPB-233	NRCPB-343	OK	5.70479	0	#NAME?	#NAME?	5e-05	0.00878357	yes
Traes_7BL_C184D0525	Traes_7BL_C184D0525	-	7B:66714107-66719277	NRCPB-233	NRCPB-343	OK	2.22786	0	#NAME?	#NAME?	5e-05	0.00878357	yes
Traes_7BL_C4DB71472	Traes_7BL_C4DB71472	-	IWGSC_CSS_7BL_scaff_6747078:0-2486	NRCPB-233	NRCPB-343	OK	2.22867	0	#NAME?	#NAME?	0.00215	0.0647211	no
Traes_7BL_C6189A653	Traes_7BL_C6189A653	-	7B:222519826-222524547	NRCPB-233	NRCPB-343	OK	2.69861	0.361276	-2.90104	-2.20099	0.043	0.557146	no
Traes_7BL_D4A83849E	Traes_7BL_D4A83849E	-	IWGSC_CSS_7BL_scaff_6734365:2-927	NRCPB-233	NRCPB-343	OK	21.2815	0	#NAME?	#NAME?	0.00035	0.033364	yes
Traes_7BL_ECBE73C63	Traes_7BL_ECBE73C63	-	7B:212126072-212127554	NRCPB-233	NRCPB-343	OK	3.46276	0.476403	-2.86167	-2.09354	0.0412	0.556126	no
Traes_7BL_F2F203FBC	Traes_7BL_F2F203FBC	-	IWGSC_CSS_7BL_scaff_6538224:0-566	NRCPB-233	NRCPB-343	OK	2.18616	0	#NAME?	#NAME?	0.04145	0.556126	no
Traes_7BL_F6C6D23AB	Traes_7BL_F6C6D23AB	-	7B:212558550-212561117	NRCPB-233	NRCPB-343	OK	6.52082	0.741495	-3.13654	-2.5497	0.03315	0.524672	no
Traes_7BS_615DC62AC	Traes_7BS_615DC62AC	-	7B:108566397-108568308	NRCPB-233	NRCPB-343	OK	17.1933	3.20202	-2.42479	-2.10641	0.0385	0.556126	no
Traes_7BS_6C93C7D04	Traes_7BS_6C93C7D04	-	7B:30195027-30195911	NRCPB-233	NRCPB-343	OK	26.1328	2.80127	-3.22171	-2.58554	0.0281	0.513441	no
Traes_7BS_A7358355C	Traes_7BS_A7358355C	-	7B:52323947-52328058	NRCPB-233	NRCPB-343	OK	24.1273	2.26684	-3.41191	-2.67498	0.02715	0.500545	no
Traes_7BS_BA1111780	Traes_7BS_BA1111780	-	7B:19764046-19765670	NRCPB-233	NRCPB-343	OK	28.9663	4.58189	-2.66036	-2.37025	0.02525	0.473683	no
Traes_7BS_DEEE19E78	Traes_7BS_DEEE19E78	-	7B:13469703-13470174	NRCPB-233	NRCPB-343	OK	1.1048	0	#NAME?	#NAME?	0.04415	0.557146	no
Traes_7BS_E68B446FB	Traes_7BS_E68B446FB	-	7B:102536998-102537589	NRCPB-233	NRCPB-343	OK	4.07971	0	#NAME?	#NAME?	0.00315	0.0796209	no
Traes_7BS_EE60AF1AE	Traes_7BS_EE60AF1AE	-	7B:58209144-58209531	NRCPB-233	NRCPB-343	OK	1.21051	0	#NAME?	#NAME?	0.0491	0.575511	no
Traes_7BS_EEB5C1898	Traes_7BS_EEB5C1898	-	7B:101919284-101920182	NRCPB-233	NRCPB-343	OK	1.17101	0	#NAME?	#NAME?	0.0491	0.575511	no
Traes_7DS_71ADD7C7C	Traes_7DS_71ADD7C7C	-	IWGSC_CSS_7DS_scaff_3902152:784-1414	NRCPB-233	NRCPB-343	OK	1.77724	0	#NAME?	#NAME?	0.00245	0.0695789	no
Traes_7DS_A65C98366	Traes_7DS_A65C98366	-	IWGSC_CSS_7DS_scaff_3969208:1271-1407	NRCPB-233	NRCPB-343	OK	22.2214	0	#NAME?	#NAME?	0.03425	0.524672	no
