# Supplementary material for: Transcriptome data of cultivated tetraploid and hexaploid wheat variety during grain development
Source: Data Brief. 2018 Dec 21;22:551–6. doi: 10.1016/j.dib.2018.12.058 (PMC6321973; doi:10.1016/j.dib.2018.12.058)
Supplement: Supplementary file 3 — Supplementary material [file mmc3.xlsx]

## Sheet: Gene_ontology(mole_functions)
gene_id	locus	sample_1	sample_2	Gene_ontology_IDs	Gene_ontology(molecular_function)
Traes_1AS_49B9E658F	IWGSC_CSS_1AS_scaff_3311228:1045-3964	NRCPB-233	NRCPB-343	GO:0005524; GO:0016021; GO:0004672	ATP binding [GO:0005524]; protein kinase activity [GO:0004672]
Traes_1BL_04EBF6A19	1B:206675470-206677236	NRCPB-233	NRCPB-343	GO:0005509; GO:0005544	calcium-dependent phospholipid binding [GO:0005544]; calcium ion binding [GO:0005509]
Traes_1BL_E595222FC	1B:284350977-284354741	NRCPB-233	NRCPB-343	GO:0016021; GO:0022891	substrate-specific transmembrane transporter activity [GO:0022891]
Traes_1DL_260008870	IWGSC_CSS_1DL_scaff_2230610:5437-6284	NRCPB-233	NRCPB-343	GO:0005576; GO:0004867	serine-type endopeptidase inhibitor activity [GO:0004867]
Traes_1DL_4A4BCC71B	IWGSC_CSS_1DL_scaff_2289564:389-7783	NRCPB-233	NRCPB-343	GO:0043531	ADP binding [GO:0043531]
Traes_1DL_715725157	IWGSC_CSS_1DL_scaff_884441:4017-9049	NRCPB-233	NRCPB-343	GO:0044210; GO:0005524; GO:0003883; GO:0006541	ATP binding [GO:0005524]; CTP synthase activity [GO:0003883]
Traes_1DL_CAA9298F0	1D:84309156-84312739	NRCPB-233	NRCPB-343	GO:0016491	oxidoreductase activity [GO:0016491]
Traes_1DS_0DF78825D	IWGSC_CSS_1DS_scaff_1272031:79-3923	NRCPB-233	NRCPB-343	GO:0016788	hydrolase activity, acting on ester bonds [GO:0016788]
Traes_1DS_27349324C	1D:343734-346499	NRCPB-233	NRCPB-343	GO:0003885; GO:0050660; GO:0016020	D-arabinono-1,4-lactone oxidase activity [GO:0003885]; flavin adenine dinucleotide binding [GO:0050660]
Traes_1DS_486DB7BFE	IWGSC_CSS_1DS_scaff_1902038:14428-18318	NRCPB-233	NRCPB-343	GO:0051287; GO:0004471; GO:0006108; GO:0046872	malate dehydrogenase (decarboxylating) (NAD+) activity [GO:0004471]; metal ion binding [GO:0046872]; NAD binding [GO:0051287]
Traes_1DS_8B0FC9013	IWGSC_CSS_1DS_scaff_1900000:861-3642	NRCPB-233	NRCPB-343	GO:0005524; GO:0005509; GO:0016021; GO:0030247; GO:0004674	ATP binding [GO:0005524]; calcium ion binding [GO:0005509]; polysaccharide binding [GO:0030247]; protein serine/threonine kinase activity [GO:0004674]
Traes_1DS_9C041C718	1D:71685520-71691217	NRCPB-233	NRCPB-343	GO:0005524; GO:0042626; GO:0016021	ATPase activity, coupled to transmembrane movement of substances [GO:0042626]; ATP binding [GO:0005524]
Traes_1DS_A477459F0	1D:55557927-55562007	NRCPB-233	NRCPB-343	GO:0004190; GO:0006629	aspartic-type endopeptidase activity [GO:0004190]
Traes_1DS_FB0573101	1D:4004222-4006189	NRCPB-233	NRCPB-343	GO:0005576; GO:0004867	serine-type endopeptidase inhibitor activity [GO:0004867]
Traes_2AL_355107900	2A:249568935-249574290	NRCPB-233	NRCPB-343	GO:0005524; GO:0004674	ATP binding [GO:0005524]; protein serine/threonine kinase activity [GO:0004674]
Traes_2AL_37DC69E9B	2A:97664845-97667541	NRCPB-233	NRCPB-343	GO:0005622; GO:0000155	phosphorelay sensor kinase activity [GO:0000155]
Traes_2AL_D8305F1D2	2A:227405768-227409179	NRCPB-233	NRCPB-343	GO:0043531	ADP binding [GO:0043531]
Traes_2AS_29AE99A14	IWGSC_CSS_2AS_scaff_5308525:5450-7667	NRCPB-233	NRCPB-343	GO:0043531	ADP binding [GO:0043531]
Traes_2AS_2FBCA527B	IWGSC_CSS_2AS_scaff_5219331:11574-13663	NRCPB-233	NRCPB-343	GO:0005524; GO:0004674	ATP binding [GO:0005524]; protein serine/threonine kinase activity [GO:0004674]
Traes_2DL_08ED30064	2D:26544158-26546180	NRCPB-233	NRCPB-343	GO:0016021; GO:0005215	transporter activity [GO:0005215]
Traes_2DL_2BBBA8AF9	2D:23990004-23993009	NRCPB-233	NRCPB-343	GO:0016021; GO:0022857	transmembrane transporter activity [GO:0022857]
Traes_2DL_3B42FE767	2D:27918351-27919357	NRCPB-233	NRCPB-343	GO:0046872; GO:0016491	metal ion binding [GO:0046872]; oxidoreductase activity [GO:0016491]
Traes_2DL_6371DA8EA	2D:135799759-135805208	NRCPB-233	NRCPB-343	GO:0046872	metal ion binding [GO:0046872]
Traes_2DL_787806003	IWGSC_CSS_2DL_scaff_111786:1-348	NRCPB-233	NRCPB-343	GO:0016491	oxidoreductase activity [GO:0016491]
Traes_2DL_BEDDAC0D4	2D:27780250-27784278	NRCPB-233	NRCPB-343	GO:0000287; GO:0010333	magnesium ion binding [GO:0000287]; terpene synthase activity [GO:0010333]
Traes_2DL_D2ABF15B2	2D:31707806-31716140	NRCPB-233	NRCPB-343	GO:0016021; GO:0008237	metallopeptidase activity [GO:0008237]
Traes_2DL_D992459FF	2D:136833018-136834097	NRCPB-233	NRCPB-343	GO:0004097	catechol oxidase activity [GO:0004097]
Traes_2DL_DBF946197	2D:31209368-31218035	NRCPB-233	NRCPB-343	GO:0003723	RNA binding [GO:0003723]
Traes_2DL_DE3909A32	2D:113578073-113580667	NRCPB-233	NRCPB-343	GO:0016597; GO:0008152	amino acid binding [GO:0016597]
Traes_2DL_E6BEDF7DD	2D:133401161-133405528	NRCPB-233	NRCPB-343	GO:0000287; GO:0010333	magnesium ion binding [GO:0000287]; terpene synthase activity [GO:0010333]
Traes_2DS_1D89E0C7E	IWGSC_CSS_2DS_scaff_4189586:1-262	NRCPB-233	NRCPB-343	GO:0016021; GO:0005215	transporter activity [GO:0005215]
Traes_2DS_3CC5F156F	2D:10197746-10199137	NRCPB-233	NRCPB-343	GO:0015977; GO:0009507; GO:0004497; GO:0009853; GO:0015979; GO:0016984	monooxygenase activity [GO:0004497]; ribulose-bisphosphate carboxylase activity [GO:0016984]
Traes_2DS_46D766017	2D:128823476-128826384	NRCPB-233	NRCPB-343	GO:0019344; GO:0004604; GO:0019419	phosphoadenylyl-sulfate reductase (thioredoxin) activity [GO:0004604]
Traes_2DS_561549A20	2D:51725150-51727717	NRCPB-233	NRCPB-343	GO:0016787; GO:0015706; GO:0010167	hydrolase activity [GO:0016787]
Traes_2DS_65B31416B	IWGSC_CSS_2DS_scaff_5389501:0-2452	NRCPB-233	NRCPB-343	GO:0005975; GO:0004553	hydrolase activity, hydrolyzing O-glycosyl compounds [GO:0004553]
Traes_2DS_8A578A9E8	2D:21017293-21018221	NRCPB-233	NRCPB-343	GO:0016787	hydrolase activity [GO:0016787]
Traes_2DS_A8043C04C	2D:4945632-4949056	NRCPB-233	NRCPB-343	GO:0005975; GO:0004553	hydrolase activity, hydrolyzing O-glycosyl compounds [GO:0004553]
Traes_2DS_D1BD339B9	2D:56770525-56773192	NRCPB-233	NRCPB-343	GO:0005737; GO:0016149	translation release factor activity, codon specific [GO:0016149]
Traes_2DS_F7D244C5A	2D:55917233-55917866	NRCPB-233	NRCPB-343	GO:0016168; GO:0009507; GO:0016021; GO:0009765; GO:0009523; GO:0018298	chlorophyll binding [GO:0016168]
Traes_3AL_161A28CE8	3A:176368974-176372211	NRCPB-233	NRCPB-343	GO:0003676	nucleic acid binding [GO:0003676]
Traes_3AS_924A341AA	3A:8895951-8897382	NRCPB-233	NRCPB-343	GO:0020037; GO:0005506; GO:0004497; GO:0016705	heme binding [GO:0020037]; iron ion binding [GO:0005506]; monooxygenase activity [GO:0004497]; oxidoreductase activity, acting on paired donors, with incorporation or reduction of molecular oxygen [GO:0016705]
Traes_3DL_72FAC0DEB	3D:16599530-16602163	NRCPB-233	NRCPB-343	GO:0008236	serine-type peptidase activity [GO:0008236]
Traes_3DL_87DCDC123	IWGSC_CSS_3DL_scaff_6811886:70-480	NRCPB-233	NRCPB-343	GO:0006546; GO:0004375; GO:0016021	glycine dehydrogenase (decarboxylating) activity [GO:0004375]
Traes_3DL_D03A43799	3D:100934605-100937737	NRCPB-233	NRCPB-343	GO:0046872	metal ion binding [GO:0046872]
Traes_3DS_5D934B1CE	IWGSC_CSS_3DS_scaff_2574141:8-3027	NRCPB-233	NRCPB-343	GO:0003824	catalytic activity [GO:0003824]
Traes_3DS_F431C10E9	3D:2069941-2073306	NRCPB-233	NRCPB-343	GO:0020037; GO:0005506; GO:0016705	heme binding [GO:0020037]; iron ion binding [GO:0005506]; oxidoreductase activity, acting on paired donors, with incorporation or reduction of molecular oxygen [GO:0016705]
Traes_4AL_450759DB9	4A:213845125-213849095	NRCPB-233	NRCPB-343	GO:0005975; GO:0004553	hydrolase activity, hydrolyzing O-glycosyl compounds [GO:0004553]
Traes_4BS_17B59D7B7	4B:118609532-118613485	NRCPB-233	NRCPB-343	GO:0005524; GO:0004672	ATP binding [GO:0005524]; protein kinase activity [GO:0004672]
Traes_4DL_26CDE7D19	4D:115989760-115991184	NRCPB-233	NRCPB-343	GO:0005506; GO:0016491	iron ion binding [GO:0005506]; oxidoreductase activity [GO:0016491]
Traes_4DL_2DBB03D7E	IWGSC_CSS_4DL_scaff_14434602:69-3791	NRCPB-233	NRCPB-343	GO:0006075; GO:0003843; GO:0000148; GO:0016021	1,3-beta-D-glucan synthase activity [GO:0003843]
Traes_4DL_75D95241A	4D:117463713-117465085	NRCPB-233	NRCPB-343	GO:0008168; GO:0006694	methyltransferase activity [GO:0008168]
Traes_4DL_CA9D24688	4D:26138249-26144363	NRCPB-233	NRCPB-343	GO:0005524; GO:0005388; GO:0016021; GO:0046872	ATP binding [GO:0005524]; calcium-transporting ATPase activity [GO:0005388]; metal ion binding [GO:0046872]
Traes_4DS_20B446B15	4D:63007269-63011864	NRCPB-233	NRCPB-343	GO:0016021; GO:0015095; GO:0015693	magnesium ion transmembrane transporter activity [GO:0015095]
Traes_4DS_5A55A295B	4D:92095980-92104311	NRCPB-233	NRCPB-343	GO:0003676; GO:0008270	nucleic acid binding [GO:0003676]; zinc ion binding [GO:0008270]
Traes_4DS_5E52DD1CF	IWGSC_CSS_4DS_scaff_1800970:2-3751	NRCPB-233	NRCPB-343	GO:0005524; GO:0005871; GO:0005874; GO:0003777; GO:0007018	ATP binding [GO:0005524]; microtubule motor activity [GO:0003777]
Traes_4DS_AEEF6FF24	IWGSC_CSS_4DS_scaff_2323550:3252-6808	NRCPB-233	NRCPB-343	GO:0008810; GO:0030245; GO:0016021	cellulase activity [GO:0008810]
Traes_4DS_D70F0E360	IWGSC_CSS_4DS_scaff_2281062:1957-4904	NRCPB-233	NRCPB-343	GO:0016787	hydrolase activity [GO:0016787]
Traes_4DS_DE0D4FCF6	4D:1775754-1778000	NRCPB-233	NRCPB-343	GO:0005507; GO:0016491	copper ion binding [GO:0005507]; oxidoreductase activity [GO:0016491]
Traes_4DS_F311D64BE	4D:45486870-45492898	NRCPB-233	NRCPB-343	GO:0004332; GO:0006096	fructose-bisphosphate aldolase activity [GO:0004332]
Traes_4DS_F33F58A71	4D:81634177-81635655	NRCPB-233	NRCPB-343	GO:0005975; GO:0006952; GO:0005576; GO:0004553	hydrolase activity, hydrolyzing O-glycosyl compounds [GO:0004553]
Traes_4DS_F4D15D939	4D:52170565-52174509	NRCPB-233	NRCPB-343	GO:0006520; GO:0016021; GO:0016491	oxidoreductase activity [GO:0016491]
Traes_4DS_FB62AE30B	IWGSC_CSS_4DS_scaff_2300956:17540-18260	NRCPB-233	NRCPB-343	GO:0004869	cysteine-type endopeptidase inhibitor activity [GO:0004869]
Traes_4DS_FE38A59D0	4D:46435001-46437891	NRCPB-233	NRCPB-343	GO:0043565; GO:0003700	sequence-specific DNA binding [GO:0043565]; transcription factor activity, sequence-specific DNA binding [GO:0003700]
Traes_5AL_E4C37F0BC	5A:123008158-123010942	NRCPB-233	NRCPB-343	GO:0010181; GO:0016491	FMN binding [GO:0010181]; oxidoreductase activity [GO:0016491]
Traes_5DL_024D77406	5D:155035927-155044843	NRCPB-233	NRCPB-343	GO:0005524; GO:0016021; GO:0004674	ATP binding [GO:0005524]; protein serine/threonine kinase activity [GO:0004674]
Traes_5DL_0716E5B9C	5D:108739965-108744065	NRCPB-233	NRCPB-343	GO:0004185	serine-type carboxypeptidase activity [GO:0004185]
Traes_5DL_13DA2CD69	5D:152509606-152514288	NRCPB-233	NRCPB-343	GO:0005524; GO:0004674; GO:0006950	ATP binding [GO:0005524]; protein serine/threonine kinase activity [GO:0004674]
Traes_5DL_341019561	5D:48120816-48122979	NRCPB-233	NRCPB-343	GO:0016787	hydrolase activity [GO:0016787]
Traes_5DL_51E9FC7F9	5D:95308321-95311021	NRCPB-233	NRCPB-343	GO:0016021; GO:0016491	oxidoreductase activity [GO:0016491]
Traes_5DL_56AA11E4E	5D:138524582-138530419	NRCPB-233	NRCPB-343	GO:0003723; GO:0046872; GO:0000166; GO:0005634	metal ion binding [GO:0046872]; nucleotide binding [GO:0000166]; RNA binding [GO:0003723]
Traes_5DL_5CF11D5A7	5D:62924125-62932068	NRCPB-233	NRCPB-343	GO:0016787	hydrolase activity [GO:0016787]
Traes_5DL_67A38E9B7	5D:43561008-43563086	NRCPB-233	NRCPB-343	GO:0043565; GO:0003700	sequence-specific DNA binding [GO:0043565]; transcription factor activity, sequence-specific DNA binding [GO:0003700]
Traes_5DL_7CC12693F	5D:124502981-124507517	NRCPB-233	NRCPB-343	GO:0003677	DNA binding [GO:0003677]
Traes_5DL_846E99E88	IWGSC_CSS_5DL_scaff_4606160:4480-8111	NRCPB-233	NRCPB-343	GO:0005975; GO:0004553	hydrolase activity, hydrolyzing O-glycosyl compounds [GO:0004553]
Traes_5DL_8BBB72707	5D:65903996-65905224	NRCPB-233	NRCPB-343	GO:0015977; GO:0009507; GO:0004497; GO:0009853; GO:0015979; GO:0016984	monooxygenase activity [GO:0004497]; ribulose-bisphosphate carboxylase activity [GO:0016984]
Traes_5DL_CD0F9AE04	5D:140263954-140266128	NRCPB-233	NRCPB-343	GO:0005975; GO:0004553	hydrolase activity, hydrolyzing O-glycosyl compounds [GO:0004553]
Traes_5DL_EED5188AC	5D:138578314-138585003	NRCPB-233	NRCPB-343	GO:0010181; GO:0016491	FMN binding [GO:0010181]; oxidoreductase activity [GO:0016491]
Traes_5DL_FAD14F008	5D:95395048-95398110	NRCPB-233	NRCPB-343	GO:0048046; GO:0030246; GO:0005975; GO:0009570; GO:0016853	carbohydrate binding [GO:0030246]; isomerase activity [GO:0016853]
Traes_5DL_FC8BF23F3	5D:102154569-102155353	NRCPB-233	NRCPB-343	GO:0005509	calcium ion binding [GO:0005509]
Traes_5DS_0E203025F	5D:36945313-36948570	NRCPB-233	NRCPB-343	GO:0008270	zinc ion binding [GO:0008270]
Traes_5DS_68BC2269E	5D:29334658-29337284	NRCPB-233	NRCPB-343	GO:0007015; GO:0005975; GO:0004553	hydrolase activity, hydrolyzing O-glycosyl compounds [GO:0004553]
Traes_6AL_979D45530	6A:206986391-206996381	NRCPB-233	NRCPB-343	GO:0043531	ADP binding [GO:0043531]
Traes_6AS_7C0E7D3D7	IWGSC_CSS_6AS_scaff_4194476:5-5634	NRCPB-233	NRCPB-343	GO:0005509; GO:0016021; GO:0030247	calcium ion binding [GO:0005509]; polysaccharide binding [GO:0030247]
Traes_6DL_0DB1C44F9	6D:172708817-172710358	NRCPB-233	NRCPB-343	GO:0043531	ADP binding [GO:0043531]
Traes_6DL_0EF6FCB35	IWGSC_CSS_6DL_scaff_2819605:857-4869	NRCPB-233	NRCPB-343	GO:0005524; GO:0016021; GO:0004674	ATP binding [GO:0005524]; protein serine/threonine kinase activity [GO:0004674]
Traes_6DL_22C536081	6D:126331851-126334230	NRCPB-233	NRCPB-343	GO:0005524; GO:0009507; GO:0008974; GO:0019253	ATP binding [GO:0005524]; phosphoribulokinase activity [GO:0008974]
Traes_6DL_F504536D5	6D:176098498-176105431	NRCPB-233	NRCPB-343	GO:0043531	ADP binding [GO:0043531]
Traes_6DS_09E50610A	6D:87505802-87513528	NRCPB-233	NRCPB-343	GO:0005975; GO:0016773	phosphotransferase activity, alcohol group as acceptor [GO:0016773]
Traes_6DS_204661A07	6D:4619329-4622257	NRCPB-233	NRCPB-343	GO:0005975; GO:0016021; GO:0004575	sucrose alpha-glucosidase activity [GO:0004575]
Traes_6DS_2E2FF9774	IWGSC_CSS_6DS_scaff_2126347:294-2792	NRCPB-233	NRCPB-343	GO:0043531	ADP binding [GO:0043531]
Traes_7AS_EBD5F1F54	7A:19125416-19127182	NRCPB-233	NRCPB-343	GO:0008429; GO:0048573; GO:0009909	phosphatidylethanolamine binding [GO:0008429]
Traes_7BS_721120525	7B:34650606-34654401	NRCPB-233	NRCPB-343	GO:0016021; GO:0005215	transporter activity [GO:0005215]
Traes_7DL_2DE6C6D33	7D:231141740-231143668	NRCPB-233	NRCPB-343	GO:0003677; GO:0005634; GO:0006355; GO:0006351	DNA binding [GO:0003677]
Traes_7DL_3F49AF0E1	7D:185813112-185816920	NRCPB-233	NRCPB-343	GO:0008686; GO:0003935; GO:0009231	3,4-dihydroxy-2-butanone-4-phosphate synthase activity [GO:0008686]; GTP cyclohydrolase II activity [GO:0003935]
Traes_7DL_439F5CB72	7D:74597632-74599339	NRCPB-233	NRCPB-343	GO:0004332; GO:0006096	fructose-bisphosphate aldolase activity [GO:0004332]
Traes_7DL_4990079A1	7D:220910898-220916506	NRCPB-233	NRCPB-343	GO:0016579; GO:0006511; GO:0036459	ubiquitinyl hydrolase activity [GO:0036459]
Traes_7DL_4F6AF3237	7D:150407616-150410131	NRCPB-233	NRCPB-343	GO:0005524; GO:0046034; GO:0015992	ATP binding [GO:0005524]
Traes_7DL_6D84217D0	7D:218083989-218085388	NRCPB-233	NRCPB-343	GO:0005623; GO:0045454; GO:0009055; GO:0015035	electron carrier activity [GO:0009055]; protein disulfide oxidoreductase activity [GO:0015035]
Traes_7DL_6F6E91869	7D:212246424-212251099	NRCPB-233	NRCPB-343	GO:0016021; GO:0008270	zinc ion binding [GO:0008270]
Traes_7DL_D24C5A8D7	7D:76220191-76224963	NRCPB-233	NRCPB-343	GO:0005524; GO:0005871; GO:0005874; GO:0003777; GO:0007018	ATP binding [GO:0005524]; microtubule motor activity [GO:0003777]
Traes_7DL_F6D0A2329	7D:236035452-236039461	NRCPB-233	NRCPB-343	GO:0046872; GO:0004722	metal ion binding [GO:0046872]; protein serine/threonine phosphatase activity [GO:0004722]
Traes_7DS_12C14942B	IWGSC_CSS_7DS_scaff_3824351:162-1433	NRCPB-233	NRCPB-343	GO:0008429; GO:0048573; GO:0009909	phosphatidylethanolamine binding [GO:0008429]
Traes_7DS_560C3917F	7D:162492156-162496792	NRCPB-233	NRCPB-343	GO:0008889; GO:0006629	glycerophosphodiester phosphodiesterase activity [GO:0008889]
Traes_7DS_695861FED	IWGSC_CSS_7DS_scaff_3964835:2643-5889	NRCPB-233	NRCPB-343	GO:0016021; GO:0005215	transporter activity [GO:0005215]
Traes_7DS_AB0063463	7D:30313157-30319884	NRCPB-233	NRCPB-343	GO:0016818; GO:0016788; GO:0003676; GO:0008270	hydrolase activity, acting on acid anhydrides, in phosphorus-containing anhydrides [GO:0016818]; hydrolase activity, acting on ester bonds [GO:0016788]; nucleic acid binding [GO:0003676]; zinc ion binding [GO:0008270]
Traes_7DS_C8938031B	7D:97292733-97295065	NRCPB-233	NRCPB-343	GO:0005634; GO:0003700	transcription factor activity, sequence-specific DNA binding [GO:0003700]
Traes_7DS_D6F2F8B45	IWGSC_CSS_7DS_scaff_1781680:0-203	NRCPB-233	NRCPB-343	GO:0020037; GO:0046872; GO:0004601; GO:0006979	heme binding [GO:0020037]; metal ion binding [GO:0046872]; peroxidase activity [GO:0004601]
Traes_7DS_EF5DEDD5E	7D:153641529-153643308	NRCPB-233	NRCPB-343	GO:0005524	ATP binding [GO:0005524]
Traes_1DL_60AD3A630	IWGSC_CSS_1DL_scaff_2259927:0-8266	NRCPB-233	NRCPB-343	GO:0005829; GO:0004356; GO:0006542; GO:0016787; GO:0009684; GO:0010311; GO:0002679; GO:0009737; GO:0010200; GO:0048829; GO:0006569	glutamate-ammonia ligase activity [GO:0004356]; hydrolase activity [GO:0016787]
Traes_1DL_C265CBB34	IWGSC_CSS_1DL_scaff_2079728:0-559	NRCPB-233	NRCPB-343	GO:0046872; GO:0030001	metal ion binding [GO:0046872]
Traes_2AL_E6C429BE0	IWGSC_CSS_2AL_scaff_6399922:519-3104	NRCPB-233	NRCPB-343	GO:0030244; GO:0016760; GO:0016021	cellulose synthase (UDP-forming) activity [GO:0016760]
Traes_2AL_F39CAB37B	IWGSC_CSS_2AL_scaff_6317098:871-1411	NRCPB-233	NRCPB-343	GO:0005525	GTP binding [GO:0005525]
Traes_2DL_256EA81C0	2D:78572202-78573883	NRCPB-233	NRCPB-343	GO:0005524; GO:0042626; GO:0016021	ATPase activity, coupled to transmembrane movement of substances [GO:0042626]; ATP binding [GO:0005524]
Traes_2DL_74E015594	2D:72389778-72392319	NRCPB-233	NRCPB-343	GO:0016021; GO:0015079	potassium ion transmembrane transporter activity [GO:0015079]
Traes_2DL_AB324879E	2D:91639801-91643870	NRCPB-233	NRCPB-343	GO:0016021; GO:0016491	oxidoreductase activity [GO:0016491]
Traes_4DS_B8D8E1233	IWGSC_CSS_4DS_scaff_2227892:110-2077	NRCPB-233	NRCPB-343	GO:0004430; GO:0005622; GO:0006661; GO:0048015	1-phosphatidylinositol 4-kinase activity [GO:0004430]
Traes_4DS_F484B1A35	4D:9893178-9901885	NRCPB-233	NRCPB-343	GO:0003677; GO:0005634	DNA binding [GO:0003677]
Traes_5DL_3DB0B04CD	5D:81166106-81169512	NRCPB-233	NRCPB-343	GO:0051499	D-aminoacyl-tRNA deacylase activity [GO:0051499]
Traes_5DL_52EC7112A	IWGSC_CSS_5DL_scaff_4604886:601-2197	NRCPB-233	NRCPB-343	GO:0000159; GO:0008601; GO:0007165	protein phosphatase type 2A regulator activity [GO:0008601]
Traes_5DL_831BD5039	5D:144023747-144027752	NRCPB-233	NRCPB-343	GO:0003824; GO:0016021	catalytic activity [GO:0003824]
Traes_5DL_C0FDCC7F9	5D:108512203-108514755	NRCPB-233	NRCPB-343	GO:0006633; GO:0016790	thiolester hydrolase activity [GO:0016790]
Traes_5DS_947703B41	5D:36283382-36284869	NRCPB-233	NRCPB-343	GO:0005524; GO:0004672	ATP binding [GO:0005524]; protein kinase activity [GO:0004672]
Traes_7DL_554049079	7D:198539778-198543488	NRCPB-233	NRCPB-343	GO:0046872	metal ion binding [GO:0046872]
Traes_7DL_FCA4D310B	7D:67840571-67844601	NRCPB-233	NRCPB-343	GO:0016787	hydrolase activity [GO:0016787]
TRAES3BF270500070CFD_g	3B:12144741-12146925	NRCPB-233	NRCPB-343	GO:0005524; GO:0016021; GO:0004672	ATP binding [GO:0005524]; protein kinase activity [GO:0004672]
Traes_1DL_EFDDF3BAA	1D:111173327-111176888	NRCPB-233	NRCPB-343	GO:0003824; GO:0005674; GO:0006367	catalytic activity [GO:0003824]
Traes_1DS_03043A8E4	IWGSC_CSS_1DS_scaff_1915654:3121-5939	NRCPB-233	NRCPB-343	GO:0016874; GO:0007275; GO:0005634; GO:0006511; GO:0004842; GO:0008270	ligase activity [GO:0016874]; ubiquitin-protein transferase activity [GO:0004842]; zinc ion binding [GO:0008270]
Traes_2BL_E475B6AE6	IWGSC_CSS_2BL_scaff_8088031:6716-8249	NRCPB-233	NRCPB-343	GO:0004097; GO:0046872	catechol oxidase activity [GO:0004097]; metal ion binding [GO:0046872]
Traes_3DS_0EA003D25	IWGSC_CSS_3DS_scaff_2552617:1-1443	NRCPB-233	NRCPB-343	GO:0003676	nucleic acid binding [GO:0003676]
Traes_4DL_C9B1CD2AE	4D:58808218-58810491	NRCPB-233	NRCPB-343	GO:0016787	hydrolase activity [GO:0016787]
Traes_4DS_E607D3719	4D:10709957-10711339	NRCPB-233	NRCPB-343	GO:0003824	catalytic activity [GO:0003824]
Traes_5DS_69F67D2ED	5D:15563787-15565380	NRCPB-233	NRCPB-343	GO:0016702	oxidoreductase activity, acting on single donors with incorporation of molecular oxygen, incorporation of two atoms of oxygen [GO:0016702]
Traes_6DS_965C8FA80	6D:34232068-34236447	NRCPB-233	NRCPB-343	GO:0003677; GO:0005634; GO:0006355	DNA binding [GO:0003677]
Traes_7DL_29CF7BFDF	IWGSC_CSS_7DL_scaff_2743349:3361-5008	NRCPB-233	NRCPB-343	GO:0046872; GO:0004722	metal ion binding [GO:0046872]; protein serine/threonine phosphatase activity [GO:0004722]
Traes_1BL_A192B4948	1B:266806550-266810121	NRCPB-233	NRCPB-343	GO:0005524; GO:0004672	ATP binding [GO:0005524]; protein kinase activity [GO:0004672]
Traes_1DL_8965ABD03	1D:107852308-107855973	NRCPB-233	NRCPB-343	GO:0005525; GO:0005622; GO:0016020; GO:0007264	GTP binding [GO:0005525]
Traes_1DS_FF0985BA5	IWGSC_CSS_1DS_scaff_1879213:0-2507	NRCPB-233	NRCPB-343	GO:0000159; GO:0008601; GO:0007165	protein phosphatase type 2A regulator activity [GO:0008601]
Traes_2DL_5166B5215	2D:69943549-69944774	NRCPB-233	NRCPB-343	GO:0003824	catalytic activity [GO:0003824]
Traes_2DS_41297DAF8	IWGSC_CSS_2DS_scaff_5330922:6343-9518	NRCPB-233	NRCPB-343	GO:0000287; GO:0010333	magnesium ion binding [GO:0000287]; terpene synthase activity [GO:0010333]
Traes_2DS_F9C045292	2D:62096917-62099581	NRCPB-233	NRCPB-343	GO:0003676; GO:0000166	nucleic acid binding [GO:0003676]; nucleotide binding [GO:0000166]
Traes_3DL_85AC9E60D	3D:112444646-112444942	NRCPB-233	NRCPB-343	GO:0005975; GO:0004553	hydrolase activity, hydrolyzing O-glycosyl compounds [GO:0004553]
Traes_3DL_D17F3A9D2	3D:117559452-117562661	NRCPB-233	NRCPB-343	GO:0003723	RNA binding [GO:0003723]
Traes_4AS_D2A85E4CA	IWGSC_CSS_4AS_scaff_6000815:5718-8139	NRCPB-233	NRCPB-343	GO:0016787; GO:0016042	hydrolase activity [GO:0016787]
Traes_4DL_328B569C0	IWGSC_CSS_4DL_scaff_14353280:0-4477	NRCPB-233	NRCPB-343	GO:0005085; GO:0005622; GO:0007264	guanyl-nucleotide exchange factor activity [GO:0005085]
Traes_4DL_7A688107B	IWGSC_CSS_4DL_scaff_14334091:735-3192	NRCPB-233	NRCPB-343	GO:0071949	FAD binding [GO:0071949]
Traes_4DL_A943EB2A5	4D:59992102-59992778	NRCPB-233	NRCPB-343	GO:0015018; GO:0016020	galactosylgalactosylxylosylprotein 3-beta-glucuronosyltransferase activity [GO:0015018]
Traes_4DL_CFC191A06	4D:46141610-46146394	NRCPB-233	NRCPB-343	GO:0043090; GO:0005358; GO:0016021; GO:0009506	high-affinity hydrogen:glucose symporter activity [GO:0005358]
Traes_5DL_53C2BB8B9	5D:152189534-152192874	NRCPB-233	NRCPB-343	GO:0003676; GO:0000166; GO:0008270	nucleic acid binding [GO:0003676]; nucleotide binding [GO:0000166]; zinc ion binding [GO:0008270]
Traes_5DL_5D6AE05C1	IWGSC_CSS_5DL_scaff_4532089:14080-16228	NRCPB-233	NRCPB-343	GO:0046872; GO:0016491	metal ion binding [GO:0046872]; oxidoreductase activity [GO:0016491]
Traes_7DL_32C281C7C	IWGSC_CSS_7DL_scaff_3350983:9696-11681	NRCPB-233	NRCPB-343	GO:0030246; GO:0016021	carbohydrate binding [GO:0030246]
Traes_7DS_A63427EE8	7D:101803286-101807003	NRCPB-233	NRCPB-343	GO:0003677	DNA binding [GO:0003677]
TRAES3BF060500380CFD_g	3B:5194150-5195689	NRCPB-233	NRCPB-343	GO:0020037; GO:0005506; GO:0004497; GO:0016705	heme binding [GO:0020037]; iron ion binding [GO:0005506]; monooxygenase activity [GO:0004497]; oxidoreductase activity, acting on paired donors, with incorporation or reduction of molecular oxygen [GO:0016705]
Traes_2DL_5EAD87B3E	IWGSC_CSS_2DL_scaff_9881274:341-3821	NRCPB-233	NRCPB-343	GO:0016787	hydrolase activity [GO:0016787]
Traes_2DL_B45DD03AD1	2D:76320744-76321676	NRCPB-233	NRCPB-343	GO:0005525; GO:0003924	GTPase activity [GO:0003924]; GTP binding [GO:0005525]
Traes_5AL_140D4BD4A	IWGSC_CSS_5AL_scaff_2688806:1481-8089	NRCPB-233	NRCPB-343	GO:0005524; GO:0004672	ATP binding [GO:0005524]; protein kinase activity [GO:0004672]
Traes_5DL_BFCBF91DE	5D:128417134-128419404	NRCPB-233	NRCPB-343	GO:0005509	calcium ion binding [GO:0005509]
Traes_1DL_4888B2B05	1D:118748143-118751048	NRCPB-233	NRCPB-343	GO:0016620	oxidoreductase activity, acting on the aldehyde or oxo group of donors, NAD or NADP as acceptor [GO:0016620]
Traes_2DL_903A29CBA	2D:75878597-75885999	NRCPB-233	NRCPB-343	GO:0003677; GO:0005634; GO:0003700; GO:0006351	DNA binding [GO:0003677]; transcription factor activity, sequence-specific DNA binding [GO:0003700]
Traes_2DL_D986FD4B5	IWGSC_CSS_2DL_scaff_9864186:0-2671	NRCPB-233	NRCPB-343	GO:0016491	oxidoreductase activity [GO:0016491]
Traes_3DL_DF17036FB	3D:95473025-95473601	NRCPB-233	NRCPB-343	GO:0003677; GO:0000786; GO:0005634	DNA binding [GO:0003677]
Traes_3DS_BA67BD874	IWGSC_CSS_3DS_scaff_2569022:1391-2246	NRCPB-233	NRCPB-343	GO:0020037; GO:0005506; GO:0004497; GO:0016705	heme binding [GO:0020037]; iron ion binding [GO:0005506]; monooxygenase activity [GO:0004497]; oxidoreductase activity, acting on paired donors, with incorporation or reduction of molecular oxygen [GO:0016705]
Traes_4DL_6974F47A5	IWGSC_CSS_4DL_scaff_14352539:1155-6958	NRCPB-233	NRCPB-343	GO:0008138	protein tyrosine/serine/threonine phosphatase activity [GO:0008138]
Traes_6AS_E011BC5BB	IWGSC_CSS_6AS_scaff_4337022:11250-12190	NRCPB-233	NRCPB-343	GO:0005524; GO:0016874	ATP binding [GO:0005524]; ligase activity [GO:0016874]
Traes_7DL_E47632812	7D:210701286-210704419	NRCPB-233	NRCPB-343	GO:0008442; GO:0051287; GO:0004616; GO:0006574	3-hydroxyisobutyrate dehydrogenase activity [GO:0008442]; NAD binding [GO:0051287]; phosphogluconate dehydrogenase (decarboxylating) activity [GO:0004616]
Traes_7DS_29650EE79	IWGSC_CSS_7DS_scaff_3963526:2083-8441	NRCPB-233	NRCPB-343	GO:0005975; GO:0016798; GO:0016020	hydrolase activity, acting on glycosyl bonds [GO:0016798]
Traes_1DL_B899C9829	1D:128577260-128579544	NRCPB-233	NRCPB-343	GO:0016884	carbon-nitrogen ligase activity, with glutamine as amido-N-donor [GO:0016884]
Traes_2DL_0EA361FF0	2D:147835633-147836685	NRCPB-233	NRCPB-343	GO:0016810	hydrolase activity, acting on carbon-nitrogen (but not peptide) bonds [GO:0016810]
Traes_2DL_64EAA3388	2D:38420739-38422849	NRCPB-233	NRCPB-343	GO:0003677	DNA binding [GO:0003677]
Traes_2DS_89721BD25	2D:14068572-14071433	NRCPB-233	NRCPB-343	GO:0008270	zinc ion binding [GO:0008270]
Traes_3DL_2CA837854	3D:65542044-65544860	NRCPB-233	NRCPB-343	GO:0016787	hydrolase activity [GO:0016787]
Traes_3DL_30CF35BB3	3D:33775552-33778797	NRCPB-233	NRCPB-343	GO:0003677	DNA binding [GO:0003677]
Traes_3DL_9C248A379	3D:93415095-93420550	NRCPB-233	NRCPB-343	GO:0015991; GO:0015078; GO:0016021; GO:0033179	hydrogen ion transmembrane transporter activity [GO:0015078]
Traes_3DL_C5F603601	3D:72243203-72251388	NRCPB-233	NRCPB-343	GO:0005524; GO:0004143; GO:0007205	ATP binding [GO:0005524]; diacylglycerol kinase activity [GO:0004143]
Traes_4DL_66E2307871	IWGSC_CSS_4DL_scaff_14343094:600-2100	NRCPB-233	NRCPB-343	GO:0003676	nucleic acid binding [GO:0003676]
Traes_4DS_75CA84065	4D:50223220-50229550	NRCPB-233	NRCPB-343	GO:0005524; GO:0004672	ATP binding [GO:0005524]; protein kinase activity [GO:0004672]
Traes_5AL_13E2DEC48	IWGSC_CSS_5AL_scaff_2805369:7945-10999	NRCPB-233	NRCPB-343	GO:0005634; GO:0003700	transcription factor activity, sequence-specific DNA binding [GO:0003700]
Traes_5DL_33A43044C	5D:48781926-48784286	NRCPB-233	NRCPB-343	GO:0005524; GO:0004672	ATP binding [GO:0005524]; protein kinase activity [GO:0004672]
Traes_7DL_7A49E641C	7D:190301638-190306214	NRCPB-233	NRCPB-343	GO:0003676; GO:0008270	nucleic acid binding [GO:0003676]; zinc ion binding [GO:0008270]
Traes_7DS_83E8A0583	IWGSC_CSS_7DS_scaff_1893227:3574-7190	NRCPB-233	NRCPB-343	GO:0004252	serine-type endopeptidase activity [GO:0004252]
Traes_7DS_BAA539E8E	7D:30188604-30190094	NRCPB-233	NRCPB-343	GO:0015297; GO:0015238; GO:0016021	antiporter activity [GO:0015297]; drug transmembrane transporter activity [GO:0015238]
Traes_7DS_E424099181	7D:581276-581666	NRCPB-233	NRCPB-343	GO:0005507; GO:0009055	copper ion binding [GO:0005507]; electron carrier activity [GO:0009055]
Traes_4DL_15045954F	4D:75795627-75798766	NRCPB-233	NRCPB-343	GO:0005524; GO:0004707; GO:0009738; GO:0000169; GO:0010120; GO:0042742; GO:0050832; GO:0009595; GO:0010229; GO:0005622; GO:0009867; GO:0031348; GO:0043069; GO:0048481; GO:0019684; GO:0080136; GO:0006612; GO:0010310; GO:0043900; GO:0010363; GO:0035304; GO:2000038; GO:2000037; GO:0006355; GO:0010224; GO:0009409; GO:0001666; GO:0006970; GO:0009697; GO:0010374; GO:0009862	ATP binding [GO:0005524]; MAP kinase activity [GO:0004707]
TRAES3BF045600040CFD_g	3B:65204655-65207251	NRCPB-233	NRCPB-343	GO:0020037; GO:0005506; GO:0004497; GO:0016705	heme binding [GO:0020037]; iron ion binding [GO:0005506]; monooxygenase activity [GO:0004497]; oxidoreductase activity, acting on paired donors, with incorporation or reduction of molecular oxygen [GO:0016705]
Traes_1BL_F4D20AE54	1B:131286291-131289758	NRCPB-233	NRCPB-343	GO:0004185	serine-type carboxypeptidase activity [GO:0004185]
Traes_1DL_F4590DE82	1D:96973733-96977960	NRCPB-233	NRCPB-343	GO:0005509; GO:0016021; GO:0050664; GO:0004601	calcium ion binding [GO:0005509]; oxidoreductase activity, acting on NAD(P)H, oxygen as acceptor [GO:0050664]; peroxidase activity [GO:0004601]
Traes_2AS_CAA2FBF93	2A:4882780-4886348	NRCPB-233	NRCPB-343	GO:0005975; GO:0004553	hydrolase activity, hydrolyzing O-glycosyl compounds [GO:0004553]
Traes_2DL_DE2C47ADB	2D:32361955-32367004	NRCPB-233	NRCPB-343	GO:0030170; GO:0008483	pyridoxal phosphate binding [GO:0030170]; transaminase activity [GO:0008483]
Traes_2DL_E62014FEE	2D:76086731-76088812	NRCPB-233	NRCPB-343	GO:0016491	oxidoreductase activity [GO:0016491]
Traes_2DS_34BEEC8AB	2D:52491093-52495205	NRCPB-233	NRCPB-343	GO:0005524; GO:0004672	ATP binding [GO:0005524]; protein kinase activity [GO:0004672]
Traes_3DL_7F2900E33	3D:35989358-35995239	NRCPB-233	NRCPB-343	GO:0005524; GO:0003774; GO:0016459	ATP binding [GO:0005524]; motor activity [GO:0003774]
Traes_5DS_5904977BB	5D:51419705-51420542	NRCPB-233	NRCPB-343	GO:0016868; GO:0071704	intramolecular transferase activity, phosphotransferases [GO:0016868]
Traes_6DL_24C16EA2B	6D:130841557-130842578	NRCPB-233	NRCPB-343	GO:0046429; GO:0016114	4-hydroxy-3-methylbut-2-en-1-yl diphosphate synthase activity [GO:0046429]
TRAES3BF057800020CFD_g	3B:571895389-571897151	NRCPB-233	NRCPB-343	GO:0046872; GO:0030001	metal ion binding [GO:0046872]
TRAES3BF072500040CFD_g	3B:759056122-759057341	NRCPB-233	NRCPB-343	GO:0005576; GO:0020037; GO:0042744; GO:0046872; GO:0004601; GO:0006979	heme binding [GO:0020037]; metal ion binding [GO:0046872]; peroxidase activity [GO:0004601]
Traes_1DS_FFB71750F	IWGSC_CSS_1DS_scaff_1912696:10272-15131	NRCPB-233	NRCPB-343	GO:0005506; GO:0016491	iron ion binding [GO:0005506]; oxidoreductase activity [GO:0016491]
Traes_2AS_BDB982457	2A:151579374-151581589	NRCPB-233	NRCPB-343	GO:0016021; GO:0022891	substrate-specific transmembrane transporter activity [GO:0022891]
Traes_2DL_625707569	2D:113250943-113254306	NRCPB-233	NRCPB-343	GO:0004407	histone deacetylase activity [GO:0004407]
Traes_2DL_9E060D0BB	2D:77087030-77089956	NRCPB-233	NRCPB-343	GO:0046872; GO:0030001	metal ion binding [GO:0046872]
Traes_2DS_DEF497499	2D:68218621-68219326	NRCPB-233	NRCPB-343	GO:0009055	electron carrier activity [GO:0009055]
Traes_4DL_2A7895E16	4D:37170976-37172820	NRCPB-233	NRCPB-343	GO:0005975; GO:0042132	fructose 1,6-bisphosphate 1-phosphatase activity [GO:0042132]
Traes_4DL_993055B9D	4D:102108201-102123066	NRCPB-233	NRCPB-343	GO:0008270	zinc ion binding [GO:0008270]
Traes_5DL_742A005B5	IWGSC_CSS_5DL_scaff_4537915:4960-6725	NRCPB-233	NRCPB-343	GO:0016021; GO:0005886; GO:0009306; GO:0008565	protein transporter activity [GO:0008565]
Traes_5DS_6F66D5E33	IWGSC_CSS_5DS_scaff_2774650:2840-3576	NRCPB-233	NRCPB-343	GO:0016567; GO:0008270	zinc ion binding [GO:0008270]
Traes_7BS_9889241CD	IWGSC_CSS_7BS_scaff_3162344:4-2761	NRCPB-233	NRCPB-343	GO:0005524; GO:0004674	ATP binding [GO:0005524]; protein serine/threonine kinase activity [GO:0004674]
Traes_7DL_67C4287B2	7D:181727147-181730335	NRCPB-233	NRCPB-343	GO:0043565; GO:0003700	sequence-specific DNA binding [GO:0043565]; transcription factor activity, sequence-specific DNA binding [GO:0003700]
Traes_7DL_874C12BD3	IWGSC_CSS_7DL_scaff_3359385:2-3583	NRCPB-233	NRCPB-343	GO:0003676; GO:0000166	nucleic acid binding [GO:0003676]; nucleotide binding [GO:0000166]
Traes_7DS_16B2E2B00	7D:90958940-90961111	NRCPB-233	NRCPB-343	GO:0017057; GO:0005975; GO:0006098	6-phosphogluconolactonase activity [GO:0017057]
Traes_7DS_68DE33D2A	7D:23634219-23641428	NRCPB-233	NRCPB-343	GO:0003677; GO:0005634; GO:0003700; GO:0006351	DNA binding [GO:0003677]; transcription factor activity, sequence-specific DNA binding [GO:0003700]
Traes_1AL_6D1C60CD2	1A:239990151-239993720	NRCPB-233	NRCPB-343	GO:0004252	serine-type endopeptidase activity [GO:0004252]
Traes_2DS_835BF6175	2D:20209367-20211204	NRCPB-233	NRCPB-343	GO:0016021; GO:0015079	potassium ion transmembrane transporter activity [GO:0015079]
Traes_3DL_2402B940F	3D:32811438-32813378	NRCPB-233	NRCPB-343	GO:0008299; GO:0016740	transferase activity [GO:0016740]
Traes_3DS_901181FDD	IWGSC_CSS_3DS_scaff_2599411:0-5704	NRCPB-233	NRCPB-343	GO:0003677	DNA binding [GO:0003677]
Traes_5DL_0B769D390	5D:130619766-130623283	NRCPB-233	NRCPB-343	GO:0009584; GO:0005622; GO:0000155; GO:0009881; GO:0018298; GO:0006355	phosphorelay sensor kinase activity [GO:0000155]; photoreceptor activity [GO:0009881]
Traes_2AL_20C2D79E1	2A:50358387-50365368	NRCPB-233	NRCPB-343	GO:0003677; GO:0005634; GO:0003700; GO:0006351	DNA binding [GO:0003677]; transcription factor activity, sequence-specific DNA binding [GO:0003700]
Traes_2DL_A81EE80A5	2D:66035253-66036791	NRCPB-233	NRCPB-343	GO:0005525	GTP binding [GO:0005525]
Traes_2DL_D0582A4B1	2D:144288391-144291503	NRCPB-233	NRCPB-343	GO:0016021; GO:0005385	zinc ion transmembrane transporter activity [GO:0005385]
Traes_4DS_C945D27BF	IWGSC_CSS_4DS_scaff_2317565:4346-6877	NRCPB-233	NRCPB-343	GO:0005524; GO:0006241; GO:0006183; GO:0006228; GO:0004550	ATP binding [GO:0005524]; nucleoside diphosphate kinase activity [GO:0004550]
Traes_7DL_FE781AFA5	7D:76216605-76219988	NRCPB-233	NRCPB-343	GO:0005524; GO:0005871; GO:0003777; GO:0007018	ATP binding [GO:0005524]; microtubule motor activity [GO:0003777]
Traes_1DS_1B53199CF	1D:39004332-39014741	NRCPB-233	NRCPB-343	GO:0004373; GO:2001070	glycogen (starch) synthase activity [GO:0004373]; starch binding [GO:2001070]
Traes_1DS_C09B774C7	IWGSC_CSS_1DS_scaff_1892709:1137-2303	NRCPB-233	NRCPB-343	GO:0004857; GO:0005739; GO:0045980	enzyme inhibitor activity [GO:0004857]
Traes_3DL_1488959A8	IWGSC_CSS_3DL_scaff_6917565:345-1655	NRCPB-233	NRCPB-343	GO:0005524; GO:0004672	ATP binding [GO:0005524]; protein kinase activity [GO:0004672]
TRAES3BF016200050CFD_g	3B:511620089-511625014	NRCPB-233	NRCPB-343	GO:0051287; GO:0050897; GO:0007010; GO:0006633; GO:0006094; GO:0004471; GO:0006108; GO:0010498; GO:0051289; GO:0008270	cobalt ion binding [GO:0050897]; malate dehydrogenase (decarboxylating) (NAD+) activity [GO:0004471]; NAD binding [GO:0051287]; zinc ion binding [GO:0008270]
TRAES3BF008400020CFD_g	3B:65546481-65548533	NRCPB-233	NRCPB-343	GO:0020037; GO:0016021; GO:0005506; GO:0004497; GO:0016705	heme binding [GO:0020037]; iron ion binding [GO:0005506]; monooxygenase activity [GO:0004497]; oxidoreductase activity, acting on paired donors, with incorporation or reduction of molecular oxygen [GO:0016705]
TRAES3BF013000070CFD_g	3B:560284614-560285790	NRCPB-233	NRCPB-343	GO:0043531	ADP binding [GO:0043531]
Traes_1DL_1F7D352CA	1D:125326122-125330432	NRCPB-233	NRCPB-343	GO:0003824; GO:0050662	catalytic activity [GO:0003824]; coenzyme binding [GO:0050662]
Traes_1DL_3DC59A143	1D:95728658-95732196	NRCPB-233	NRCPB-343	GO:0008168	methyltransferase activity [GO:0008168]
Traes_2DL_0032C6179	2D:85564487-85565661	NRCPB-233	NRCPB-343	GO:0030246; GO:0005975; GO:0016853	carbohydrate binding [GO:0030246]; isomerase activity [GO:0016853]
Traes_2DL_06717449C	IWGSC_CSS_2DL_scaff_5024231:0-213	NRCPB-233	NRCPB-343	GO:0008233	peptidase activity [GO:0008233]
Traes_2DL_8C5162E91	2D:35379224-35379897	NRCPB-233	NRCPB-343	GO:0016021; GO:0004252	serine-type endopeptidase activity [GO:0004252]
Traes_3DL_F5930F58D	3D:112479224-112480179	NRCPB-233	NRCPB-343	GO:0005975; GO:0004553	hydrolase activity, hydrolyzing O-glycosyl compounds [GO:0004553]
Traes_4DL_0654602AE	IWGSC_CSS_4DL_scaff_14369920:1230-2439	NRCPB-233	NRCPB-343	GO:0003676	nucleic acid binding [GO:0003676]
Traes_4DL_448D88FFE	4D:31578299-31581676	NRCPB-233	NRCPB-343	GO:0005524; GO:0016021; GO:0004674	ATP binding [GO:0005524]; protein serine/threonine kinase activity [GO:0004674]
Traes_4DL_512EB73E4	IWGSC_CSS_4DL_scaff_14396983:1-1499	NRCPB-233	NRCPB-343	GO:0006308; GO:0004519; GO:0003676	endonuclease activity [GO:0004519]; nucleic acid binding [GO:0003676]
Traes_4DL_AFE97C149	IWGSC_CSS_4DL_scaff_14469042:115-5954	NRCPB-233	NRCPB-343	GO:0005524; GO:0009658; GO:0009570; GO:0016485; GO:0009408	ATP binding [GO:0005524]
Traes_4DL_EE9166AAD	IWGSC_CSS_4DL_scaff_5129490:0-326	NRCPB-233	NRCPB-343	GO:0004722	protein serine/threonine phosphatase activity [GO:0004722]
Traes_5DL_6B09AFADC	IWGSC_CSS_5DL_scaff_4605587:3449-7880	NRCPB-233	NRCPB-343	GO:0005524; GO:0009396; GO:0004329	ATP binding [GO:0005524]; formate-tetrahydrofolate ligase activity [GO:0004329]
Traes_5DL_B5689CC0A	IWGSC_CSS_5DL_scaff_4499293:2149-3116	NRCPB-233	NRCPB-343	GO:0005509	calcium ion binding [GO:0005509]
Traes_5DL_E5F053281	IWGSC_CSS_5DL_scaff_4599106:2831-7574	NRCPB-233	NRCPB-343	GO:0005524; GO:0004674	ATP binding [GO:0005524]; protein serine/threonine kinase activity [GO:0004674]
Traes_6DL_996A9FA5E	6D:167302153-167305426	NRCPB-233	NRCPB-343	GO:0004518	nuclease activity [GO:0004518]
Traes_7AL_3E96F374E	7A:142531591-142532873	NRCPB-233	NRCPB-343	GO:0020037; GO:0046872; GO:0004601; GO:0006979	heme binding [GO:0020037]; metal ion binding [GO:0046872]; peroxidase activity [GO:0004601]
Traes_7DL_30AEE2CF6	7D:122486933-122490224	NRCPB-233	NRCPB-343	GO:0005524; GO:0004812; GO:0006418	aminoacyl-tRNA ligase activity [GO:0004812]; ATP binding [GO:0005524]
TRAES3BF270500080CFD_g	3B:12137799-12141877	NRCPB-233	NRCPB-343	GO:0005524; GO:0016021; GO:0004672	ATP binding [GO:0005524]; protein kinase activity [GO:0004672]
Traes_1DL_298C555B0	IWGSC_CSS_1DL_scaff_2197269:2008-2476	NRCPB-233	NRCPB-343	GO:0003677; GO:0000786; GO:0005634	DNA binding [GO:0003677]
Traes_1DS_3463BE1BB	IWGSC_CSS_1DS_scaff_1914011:0-758	NRCPB-233	NRCPB-343	GO:0046872; GO:0016491	metal ion binding [GO:0046872]; oxidoreductase activity [GO:0016491]
Traes_3DL_9C62E1054	3D:107838402-107840010	NRCPB-233	NRCPB-343	GO:0003677; GO:0003899; GO:0006351	DNA binding [GO:0003677]; DNA-directed RNA polymerase activity [GO:0003899]
Traes_3DS_7F7F46D4B	IWGSC_CSS_3DS_scaff_2588104:6-533	NRCPB-233	NRCPB-343	GO:0020037; GO:0016021; GO:0005506; GO:0016705	heme binding [GO:0020037]; iron ion binding [GO:0005506]; oxidoreductase activity, acting on paired donors, with incorporation or reduction of molecular oxygen [GO:0016705]
Traes_3DS_90E0B2BE9	IWGSC_CSS_3DS_scaff_2547647:1-2759	NRCPB-233	NRCPB-343	GO:0006189; GO:0005524; GO:0046872; GO:0004638	ATP binding [GO:0005524]; metal ion binding [GO:0046872]; phosphoribosylaminoimidazole carboxylase activity [GO:0004638]
Traes_4DL_08EEED1A6	4D:15363139-15365766	NRCPB-233	NRCPB-343	GO:0046872; GO:0004784	metal ion binding [GO:0046872]; superoxide dismutase activity [GO:0004784]
Traes_4DL_3079F96E7	4D:84547593-84551550	NRCPB-233	NRCPB-343	GO:0005506; GO:0016491	iron ion binding [GO:0005506]; oxidoreductase activity [GO:0016491]
Traes_4DL_BFB8D99B7	4D:119864802-119866420	NRCPB-233	NRCPB-343	GO:0003723; GO:0006396; GO:0004525	ribonuclease III activity [GO:0004525]; RNA binding [GO:0003723]
Traes_4DL_D0B60B7B5	IWGSC_CSS_4DL_scaff_14424661:8959-11466	NRCPB-233	NRCPB-343	GO:0005509; GO:0005544	calcium-dependent phospholipid binding [GO:0005544]; calcium ion binding [GO:0005509]
Traes_7DL_7213DE8AF	7D:230377434-230379503	NRCPB-233	NRCPB-343	GO:0004089; GO:0006730; GO:0008270	carbonate dehydratase activity [GO:0004089]; zinc ion binding [GO:0008270]
Traes_7DL_9A83FC7CF	7D:201743960-201745480	NRCPB-233	NRCPB-343	GO:0020037; GO:0046872; GO:0004601; GO:0006979	heme binding [GO:0020037]; metal ion binding [GO:0046872]; peroxidase activity [GO:0004601]
Traes_7DL_BCD4A1F9D	7D:235528757-235529923	NRCPB-233	NRCPB-343	GO:0009058; GO:0016833	oxo-acid-lyase activity [GO:0016833]
Traes_7DS_674455620	IWGSC_CSS_7DS_scaff_3201002:772-3182	NRCPB-233	NRCPB-343	GO:0005524; GO:0004672	ATP binding [GO:0005524]; protein kinase activity [GO:0004672]
Traes_7DS_79E9F82AA	IWGSC_CSS_7DS_scaff_3885402:20-416	NRCPB-233	NRCPB-343	GO:0016020; GO:0005215	transporter activity [GO:0005215]
Traes_1DL_4A0C06C2F	IWGSC_CSS_1DL_scaff_2289277:2-1663	NRCPB-233	NRCPB-343	GO:0005975; GO:0052692	raffinose alpha-galactosidase activity [GO:0052692]
Traes_2BS_7135D68C5	2B:25229503-25230961	NRCPB-233	NRCPB-343	GO:0005840; GO:0003735; GO:0006412	structural constituent of ribosome [GO:0003735]
Traes_2DL_30F8555D4	2D:29347232-29348365	NRCPB-233	NRCPB-343	GO:0003824	catalytic activity [GO:0003824]
Traes_2DL_6E913E1A4	IWGSC_CSS_2DL_scaff_8806127:6-781	NRCPB-233	NRCPB-343	GO:0005509; GO:0019898; GO:0015979; GO:0009654	calcium ion binding [GO:0005509]
Traes_2DL_E1E8E26E3	2D:82452883-82454419	NRCPB-233	NRCPB-343	GO:0016168; GO:0009507; GO:0016021; GO:0009765; GO:0009523; GO:0018298	chlorophyll binding [GO:0016168]
Traes_2DS_C33CA6988	2D:43254225-43257632	NRCPB-233	NRCPB-343	GO:0005853; GO:0003746	translation elongation factor activity [GO:0003746]
Traes_2DS_F2445CE9E	2D:10836390-10839142	NRCPB-233	NRCPB-343	GO:0050661; GO:0006006; GO:0004345; GO:0006098	glucose-6-phosphate dehydrogenase activity [GO:0004345]; NADP binding [GO:0050661]
Traes_3DL_CBD6C382E	IWGSC_CSS_3DL_scaff_6927838:519-4630	NRCPB-233	NRCPB-343	GO:0003677; GO:0006259; GO:0004518	DNA binding [GO:0003677]; nuclease activity [GO:0004518]
Traes_3DS_CC24E075F	3D:2746084-2746641	NRCPB-233	NRCPB-343	GO:0006354; GO:0005763; GO:0009220; GO:0003735; GO:0006412	structural constituent of ribosome [GO:0003735]
Traes_4DS_BD5E598C4	4D:62987104-62987985	NRCPB-233	NRCPB-343	GO:0008289; GO:0006869	lipid binding [GO:0008289]
Traes_4DS_F24FED64E	4D:22747182-22753018	NRCPB-233	NRCPB-343	GO:0003824	catalytic activity [GO:0003824]
Traes_4DS_FBE061CDD	IWGSC_CSS_4DS_scaff_2326014:774-2826	NRCPB-233	NRCPB-343	GO:0016021; GO:0008270	zinc ion binding [GO:0008270]
Traes_3DL_B2FD2FBFA	3D:42830286-42834730	NRCPB-233	NRCPB-343	GO:0005618; GO:0071555; GO:0030244; GO:0016760; GO:0042742; GO:0050832; GO:0010413; GO:0016021; GO:0009834; GO:0010116; GO:0006970; GO:0009414; GO:0045492	cellulose synthase (UDP-forming) activity [GO:0016760]
Traes_2DL_2F6BEF1D3	2D:143596067-143599375	NRCPB-233	NRCPB-343	GO:0005622; GO:0005215	transporter activity [GO:0005215]
Traes_4DL_F0390930B	IWGSC_CSS_4DL_scaff_14350529:4653-6663	NRCPB-233	NRCPB-343	GO:0003723; GO:0004809	RNA binding [GO:0003723]; tRNA (guanine-N2-)-methyltransferase activity [GO:0004809]
Traes_4DS_F4AB5F9B0	4D:5239361-5240425	NRCPB-233	NRCPB-343	GO:0008234	cysteine-type peptidase activity [GO:0008234]
Traes_5DS_4408930D5	5D:51421223-51422726	NRCPB-233	NRCPB-343	GO:0005975; GO:0016868	intramolecular transferase activity, phosphotransferases [GO:0016868]
Traes_6DL_D765BF1D7	IWGSC_CSS_6DL_scaff_1906085:0-1681	NRCPB-233	NRCPB-343	GO:0005524; GO:0004672	ATP binding [GO:0005524]; protein kinase activity [GO:0004672]
Traes_6DL_F3C21B634	6D:154068176-154069861	NRCPB-233	NRCPB-343	GO:0046872; GO:0016491	metal ion binding [GO:0046872]; oxidoreductase activity [GO:0016491]
Traes_7BL_409D8E4DD	IWGSC_CSS_7BL_scaff_6716351:18630-29645	NRCPB-233	NRCPB-343	GO:0016620	oxidoreductase activity, acting on the aldehyde or oxo group of donors, NAD or NADP as acceptor [GO:0016620]
Traes_7DL_561ABA396	7D:233849784-233856698	NRCPB-233	NRCPB-343	GO:0009058; GO:0016833	oxo-acid-lyase activity [GO:0016833]
Traes_2DL_397ECC8E4	2D:24267018-24268928	NRCPB-233	NRCPB-343	GO:0006520; GO:0016829	lyase activity [GO:0016829]
Traes_2DS_5C2277DB0	2D:60038430-60042935	NRCPB-233	NRCPB-343	GO:0010181; GO:0016491	FMN binding [GO:0010181]; oxidoreductase activity [GO:0016491]
Traes_2DS_E695A9776	2D:54303372-54306373	NRCPB-233	NRCPB-343	GO:0008168	methyltransferase activity [GO:0008168]
Traes_3DS_20E147E33	3D:39734764-39735383	NRCPB-233	NRCPB-343	GO:0005525; GO:0005622; GO:0006886	GTP binding [GO:0005525]
Traes_3DS_86F16F044	IWGSC_CSS_3DS_scaff_2588097:953-3343	NRCPB-233	NRCPB-343	GO:0016787	hydrolase activity [GO:0016787]
Traes_3DS_C17191AB0	3D:12434981-12439517	NRCPB-233	NRCPB-343	GO:0005524; GO:0005737; GO:0004819; GO:0006425	ATP binding [GO:0005524]; glutamine-tRNA ligase activity [GO:0004819]
Traes_6DL_67CB4B24E	6D:174725578-174726664	NRCPB-233	NRCPB-343	GO:0009055	electron carrier activity [GO:0009055]
Traes_6DS_9BBAA0C47	6D:132194288-132198676	NRCPB-233	NRCPB-343	GO:0006075; GO:0003843; GO:0000148	1,3-beta-D-glucan synthase activity [GO:0003843]
Traes_7DL_695A3E829	7D:75703711-75705387	NRCPB-233	NRCPB-343	GO:0005524; GO:0016887	ATPase activity [GO:0016887]; ATP binding [GO:0005524]
Traes_7DL_B9EE7632E	7D:196849907-196854542	NRCPB-233	NRCPB-343	GO:0003755; GO:0006457	peptidyl-prolyl cis-trans isomerase activity [GO:0003755]
Traes_5DL_33BEF3CA3	5D:155619659-155623448	NRCPB-233	NRCPB-343	GO:0005524; GO:0005737; GO:0042026	ATP binding [GO:0005524]
Traes_1DL_C5DF5AB93	1D:19915132-19916592	NRCPB-233	NRCPB-343	GO:0008168; GO:0006479	methyltransferase activity [GO:0008168]
Traes_2DS_C2CFC5948	2D:69176678-69177482	NRCPB-233	NRCPB-343	GO:0016168; GO:0009507; GO:0016021; GO:0009765; GO:0009523; GO:0018298	chlorophyll binding [GO:0016168]
Traes_3DL_2C29058E6	IWGSC_CSS_3DL_scaff_6955225:1410-3028	NRCPB-233	NRCPB-343	GO:0003677; GO:0005634; GO:0006355; GO:0006351	DNA binding [GO:0003677]
Traes_3DL_D348D37B0	IWGSC_CSS_3DL_scaff_6894312:599-1767	NRCPB-233	NRCPB-343	GO:0004197	cysteine-type endopeptidase activity [GO:0004197]
Traes_3DS_4F293F5BA	3D:8789618-8791636	NRCPB-233	NRCPB-343	GO:0046872	metal ion binding [GO:0046872]
Traes_7DL_E6BF37A29	7D:216602447-216605461	NRCPB-233	NRCPB-343	GO:0005623; GO:0045454; GO:0006662; GO:0015035	protein disulfide oxidoreductase activity [GO:0015035]
TRAES3BF061600080CFD_g	3B:728776656-728777787	NRCPB-233	NRCPB-343	GO:0005975; GO:0004553	hydrolase activity, hydrolyzing O-glycosyl compounds [GO:0004553]
Traes_1AS_85B551D28	IWGSC_CSS_1AS_scaff_3261640:1853-2930	NRCPB-233	NRCPB-343	GO:0004857; GO:0005739; GO:0045980	enzyme inhibitor activity [GO:0004857]
Traes_1DL_69F530041	IWGSC_CSS_1DL_scaff_1737972:7-1623	NRCPB-233	NRCPB-343	GO:0005509	calcium ion binding [GO:0005509]
Traes_1DS_553838359	1D:56482100-56489557	NRCPB-233	NRCPB-343	GO:0016747	transferase activity, transferring acyl groups other than amino-acyl groups [GO:0016747]
Traes_2DL_01BBE1DA1	2D:91857724-91858222	NRCPB-233	NRCPB-343	GO:0005509; GO:0019898; GO:0016021; GO:0015979; GO:0009654; GO:0042549	calcium ion binding [GO:0005509]
Traes_2DL_631322659	IWGSC_CSS_2DL_scaff_9908948:0-1539	NRCPB-233	NRCPB-343	GO:0016021; GO:0005215	transporter activity [GO:0005215]
Traes_2DL_AA319AB9D	2D:78947682-78950636	NRCPB-233	NRCPB-343	GO:0051287; GO:0004449; GO:0000287; GO:0006099	isocitrate dehydrogenase (NAD+) activity [GO:0004449]; magnesium ion binding [GO:0000287]; NAD binding [GO:0051287]
Traes_4BL_664A41517	4B:282794508-282795686	NRCPB-233	NRCPB-343	GO:0004096; GO:0020037; GO:0006979	catalase activity [GO:0004096]; heme binding [GO:0020037]
Traes_5DL_17A1AF8CC	5D:125885479-125887592	NRCPB-233	NRCPB-343	GO:0003824; GO:0030151; GO:0030170	catalytic activity [GO:0003824]; molybdenum ion binding [GO:0030151]; pyridoxal phosphate binding [GO:0030170]
Traes_5DL_23DC02B35	5D:59043592-59046751	NRCPB-233	NRCPB-343	GO:0006633; GO:0050080	malonyl-CoA decarboxylase activity [GO:0050080]
Traes_7DL_9BF0E788C	IWGSC_CSS_7DL_scaff_3313041:2956-5473	NRCPB-233	NRCPB-343	GO:0051287; GO:0055114	NAD binding [GO:0051287]
Traes_7DL_E31F1A839	7D:216420695-216423130	NRCPB-233	NRCPB-343	GO:0003824; GO:0009507	catalytic activity [GO:0003824]
Traes_7DS_18379EC09	IWGSC_CSS_7DS_scaff_3853829:0-3207	NRCPB-233	NRCPB-343	GO:0016021; GO:0008271	secondary active sulfate transmembrane transporter activity [GO:0008271]
Traes_7DS_FE86C9131	7D:50598451-50601347	NRCPB-233	NRCPB-343	GO:0008270	zinc ion binding [GO:0008270]
Traes_1DL_C85418ED1	IWGSC_CSS_1DL_scaff_2291033:1-1883	NRCPB-233	NRCPB-343	GO:0005975; GO:0071555; GO:0005576; GO:0004650	polygalacturonase activity [GO:0004650]
Traes_1DL_D9FA48F83	1D:97223143-97224731	NRCPB-233	NRCPB-343	GO:0005975; GO:0004553	hydrolase activity, hydrolyzing O-glycosyl compounds [GO:0004553]
Traes_1DL_F29500B14	1D:118743850-118747909	NRCPB-233	NRCPB-343	GO:0016491	oxidoreductase activity [GO:0016491]
Traes_2BS_ADC2F0EB8	IWGSC_CSS_2BS_scaff_5246648:11470-12803	NRCPB-233	NRCPB-343	GO:0015977; GO:0009507; GO:0004497; GO:0009853; GO:0015979; GO:0016984	monooxygenase activity [GO:0004497]; ribulose-bisphosphate carboxylase activity [GO:0016984]
Traes_3DL_0C5007990	3D:86454594-86455498	NRCPB-233	NRCPB-343	GO:0046872; GO:0030001	metal ion binding [GO:0046872]
Traes_3DS_7A14972E1	3D:19637953-19639448	NRCPB-233	NRCPB-343	GO:0006075; GO:0003843; GO:0000148	1,3-beta-D-glucan synthase activity [GO:0003843]
Traes_4DL_B17A2FE32	4D:66357768-66362565	NRCPB-233	NRCPB-343	GO:0016021; GO:0016491	oxidoreductase activity [GO:0016491]
Traes_5DS_5C4514B3A	IWGSC_CSS_5DS_scaff_2777822:1550-2699	NRCPB-233	NRCPB-343	GO:0005623; GO:0045454; GO:0006662; GO:0015035	protein disulfide oxidoreductase activity [GO:0015035]
Traes_6BS_72F59E261	IWGSC_CSS_6BS_scaff_2935112:0-721	NRCPB-233	NRCPB-343	GO:0005524; GO:0042023; GO:0016874; GO:0043248; GO:0043161; GO:0051510; GO:0051788	ATP binding [GO:0005524]; ligase activity [GO:0016874]
Traes_1DL_6116B301A	IWGSC_CSS_1DL_scaff_677841:3599-5779	NRCPB-233	NRCPB-343	GO:0003841; GO:0016117; GO:0015995; GO:0009941; GO:0009793; GO:0016021; GO:0016226; GO:0019288; GO:0048481; GO:0006655; GO:0010027; GO:0006636; GO:0010228	1-acylglycerol-3-phosphate O-acyltransferase activity [GO:0003841]
TRAES3BF033900070CFD_g	3B:26159483-26162921	NRCPB-233	NRCPB-343	GO:0006308; GO:0004519; GO:0003676	endonuclease activity [GO:0004519]; nucleic acid binding [GO:0003676]
Traes_2BS_23E094F33	2B:14754795-14755604	NRCPB-233	NRCPB-343	GO:0015977; GO:0004497; GO:0009853; GO:0015979; GO:0009536; GO:0016984	monooxygenase activity [GO:0004497]; ribulose-bisphosphate carboxylase activity [GO:0016984]
Traes_2DS_96BC6136D	IWGSC_CSS_2DS_scaff_5369370:220-4903	NRCPB-233	NRCPB-343	GO:0004190; GO:0016021	aspartic-type endopeptidase activity [GO:0004190]
Traes_3DS_97BBFFA03	IWGSC_CSS_3DS_scaff_2549669:269-1579	NRCPB-233	NRCPB-343	GO:0003677; GO:0005634	DNA binding [GO:0003677]
Traes_3DS_EBFAC289F	IWGSC_CSS_3DS_scaff_8301:4-879	NRCPB-233	NRCPB-343	GO:0020037; GO:0005506; GO:0016705	heme binding [GO:0020037]; iron ion binding [GO:0005506]; oxidoreductase activity, acting on paired donors, with incorporation or reduction of molecular oxygen [GO:0016705]
Traes_4DL_ED89DD28D	IWGSC_CSS_4DL_scaff_14463790:0-2400	NRCPB-233	NRCPB-343	GO:0020037; GO:0005506; GO:0004497; GO:0016705	heme binding [GO:0020037]; iron ion binding [GO:0005506]; monooxygenase activity [GO:0004497]; oxidoreductase activity, acting on paired donors, with incorporation or reduction of molecular oxygen [GO:0016705]
Traes_4DS_5862C19E6	IWGSC_CSS_4DS_scaff_2326939:43789-47597	NRCPB-233	NRCPB-343	GO:0051287; GO:0016616	NAD binding [GO:0051287]; oxidoreductase activity, acting on the CH-OH group of donors, NAD or NADP as acceptor [GO:0016616]
Traes_2DS_28CA50371	2D:66830230-66831736	NRCPB-233	NRCPB-343	GO:0006559; GO:0016841; GO:0005737	ammonia-lyase activity [GO:0016841]
Traes_3DL_0BA8117FE	3D:88829638-88830801	NRCPB-233	NRCPB-343	GO:0008270	zinc ion binding [GO:0008270]
Traes_6DS_F552896E4	6D:33232841-33236157	NRCPB-233	NRCPB-343	GO:0048046; GO:0009073; GO:0030154; GO:0009941; GO:0009570; GO:0019344; GO:0009814; GO:0004418; GO:0019288; GO:0009965; GO:0006098; GO:0018160; GO:0019684; GO:0045893; GO:0006364; GO:0009409; GO:0009697; GO:0033014; GO:0006744	hydroxymethylbilane synthase activity [GO:0004418]
TRAES3BF051200110CFD_g	3B:157465453-157466515	NRCPB-233	NRCPB-343	GO:0043565; GO:0003700	sequence-specific DNA binding [GO:0043565]; transcription factor activity, sequence-specific DNA binding [GO:0003700]
Traes_1AS_C811BF5A5	IWGSC_CSS_1AS_scaff_1648145:830-1808	NRCPB-233	NRCPB-343	GO:0003950; GO:0005634	NAD+ ADP-ribosyltransferase activity [GO:0003950]
Traes_1BL_B30884E0E	1B:284606912-284608162	NRCPB-233	NRCPB-343	GO:0003677	DNA binding [GO:0003677]
Traes_2DL_8377D32A2	2D:95930120-95931946	NRCPB-233	NRCPB-343	GO:0010181; GO:0016491	FMN binding [GO:0010181]; oxidoreductase activity [GO:0016491]
Traes_2DL_C37A6067E	IWGSC_CSS_2DL_scaff_9779552:0-778	NRCPB-233	NRCPB-343	GO:0008113; GO:0030091; GO:0006979	peptide-methionine (S)-S-oxide reductase activity [GO:0008113]
Traes_2DS_5A8D0F48E	IWGSC_CSS_2DS_scaff_5388680:72-1577	NRCPB-233	NRCPB-343	GO:0005623; GO:0045454; GO:0006662; GO:0015035	protein disulfide oxidoreductase activity [GO:0015035]
Traes_2DS_86A36878C	2D:118591352-118592720	NRCPB-233	NRCPB-343	GO:0016872	intramolecular lyase activity [GO:0016872]
Traes_3AS_E61C3A374	3A:6435295-6436079	NRCPB-233	NRCPB-343	GO:0006308; GO:0004519; GO:0003676	endonuclease activity [GO:0004519]; nucleic acid binding [GO:0003676]
Traes_3DL_95A884767	IWGSC_CSS_3DL_scaff_6943724:6-1905	NRCPB-233	NRCPB-343	GO:0005975; GO:0042132	fructose 1,6-bisphosphate 1-phosphatase activity [GO:0042132]
Traes_3DL_BFACAD173	3D:121775547-121776309	NRCPB-233	NRCPB-343	GO:0016787	hydrolase activity [GO:0016787]
Traes_4BS_11DDF29B31	4B:191162997-191164150	NRCPB-233	NRCPB-343	GO:0005975; GO:0004553	hydrolase activity, hydrolyzing O-glycosyl compounds [GO:0004553]
Traes_4DS_9F0BEB849	4D:40564872-40567965	NRCPB-233	NRCPB-343	GO:0005525; GO:0006614; GO:0005622	GTP binding [GO:0005525]
Traes_5AL_C9486E4B1	5A:123012243-123013449	NRCPB-233	NRCPB-343	GO:0003824	catalytic activity [GO:0003824]
Traes_5DL_4ACB22AA0	IWGSC_CSS_5DL_scaff_4559279:1408-3264	NRCPB-233	NRCPB-343	GO:0005975; GO:0004553	hydrolase activity, hydrolyzing O-glycosyl compounds [GO:0004553]
Traes_5DL_FEA30FE3D	5D:77180946-77183015	NRCPB-233	NRCPB-343	GO:0003824	catalytic activity [GO:0003824]
Traes_7BS_462DD3C32	7B:53635102-53638648	NRCPB-233	NRCPB-343	GO:0016021; GO:0008236	serine-type peptidase activity [GO:0008236]
Traes_7DS_DFFC5FC96	7D:92706892-92709434	NRCPB-233	NRCPB-343	GO:0005840; GO:0003735; GO:0006412	structural constituent of ribosome [GO:0003735]
Traes_1DS_5833EEE5F	1D:64762389-64766298	NRCPB-233	NRCPB-343	GO:0016788	hydrolase activity, acting on ester bonds [GO:0016788]
Traes_4AL_00A897D3B	IWGSC_CSS_4AL_scaff_987027:0-722	NRCPB-233	NRCPB-343	GO:0005524; GO:0004672	ATP binding [GO:0005524]; protein kinase activity [GO:0004672]
Traes_4BS_3207E3555	IWGSC_CSS_4BS_scaff_4908811:690-1998	NRCPB-233	NRCPB-343	GO:0020037; GO:0046872; GO:0004601; GO:0006979	heme binding [GO:0020037]; metal ion binding [GO:0046872]; peroxidase activity [GO:0004601]
Traes_5DS_9277AC663	5D:34891567-34894182	NRCPB-233	NRCPB-343	GO:0009072; GO:0003824; GO:0005737	catalytic activity [GO:0003824]
Traes_6DS_8ECFF401E	6D:17485138-17487803	NRCPB-233	NRCPB-343	GO:0015369; GO:0016021	calcium:proton antiporter activity [GO:0015369]
Traes_7DL_27FDC0FC6	IWGSC_CSS_7DL_scaff_2022790:536-4887	NRCPB-233	NRCPB-343	GO:0006355; GO:0003712	transcription cofactor activity [GO:0003712]
Traes_7DS_226F2DC27	IWGSC_CSS_7DS_scaff_3331329:0-409	NRCPB-233	NRCPB-343	GO:0016168; GO:0009507; GO:0016021; GO:0009765; GO:0009523; GO:0018298	chlorophyll binding [GO:0016168]
Traes_4DS_E56D769F8	IWGSC_CSS_4DS_scaff_2311430:24-4038	NRCPB-233	NRCPB-343	GO:0035194; GO:0003712	transcription cofactor activity [GO:0003712]
Traes_4DS_35DD2F4B9	4D:934635-938913	NRCPB-233	NRCPB-343	GO:0005783; GO:0016671; GO:0003756	oxidoreductase activity, acting on a sulfur group of donors, disulfide as acceptor [GO:0016671]; protein disulfide isomerase activity [GO:0003756]
Traes_2DL_0FADBEC03	IWGSC_CSS_2DL_scaff_9725919:1-2503	NRCPB-233	NRCPB-343	GO:0016491	oxidoreductase activity [GO:0016491]
Traes_2DL_B5F355960	2D:36193546-36194212	NRCPB-233	NRCPB-343	GO:0016021; GO:0005215	transporter activity [GO:0005215]
Traes_2DS_262819FE3	IWGSC_CSS_2DS_scaff_5345890:19-2221	NRCPB-233	NRCPB-343	GO:0005525; GO:0005622; GO:0015031; GO:0007264	GTP binding [GO:0005525]
Traes_3AS_268130CA5	3A:911992-913046	NRCPB-233	NRCPB-343	GO:0016021; GO:0022857	transmembrane transporter activity [GO:0022857]
Traes_3DL_5BFB28004	IWGSC_CSS_3DL_scaff_6796266:1251-2107	NRCPB-233	NRCPB-343	GO:0004722	protein serine/threonine phosphatase activity [GO:0004722]
Traes_3DL_D639A83E7	IWGSC_CSS_3DL_scaff_6955403:0-702	NRCPB-233	NRCPB-343	GO:0005737; GO:0004427; GO:0000287; GO:0006796	inorganic diphosphatase activity [GO:0004427]; magnesium ion binding [GO:0000287]
Traes_4AS_7FAF13F3B	4A:23078998-23080299	NRCPB-233	NRCPB-343	GO:0008080	N-acetyltransferase activity [GO:0008080]
Traes_4DL_66D0047A7	4D:12749270-12749989	NRCPB-233	NRCPB-343	GO:0005634; GO:0043565; GO:0003700	sequence-specific DNA binding [GO:0043565]; transcription factor activity, sequence-specific DNA binding [GO:0003700]
Traes_5DL_7D04C8E67	5D:141106156-141108663	NRCPB-233	NRCPB-343	GO:0005524; GO:0046872; GO:0006457; GO:0009408	ATP binding [GO:0005524]; metal ion binding [GO:0046872]
Traes_2BL_B69300543	IWGSC_CSS_2BL_scaff_8082479:11477-12572	NRCPB-233	NRCPB-343	GO:0005634; GO:0043565; GO:0003700; GO:0006351	sequence-specific DNA binding [GO:0043565]; transcription factor activity, sequence-specific DNA binding [GO:0003700]
Traes_2DL_BC26A8513	IWGSC_CSS_2DL_scaff_6820022:66-1269	NRCPB-233	NRCPB-343	GO:0005525; GO:0003924	GTPase activity [GO:0003924]; GTP binding [GO:0005525]
Traes_3DL_E21790878	3D:90533951-90535136	NRCPB-233	NRCPB-343	GO:0043565; GO:0003700	sequence-specific DNA binding [GO:0043565]; transcription factor activity, sequence-specific DNA binding [GO:0003700]
Traes_3DL_E3D53CEC6	IWGSC_CSS_3DL_scaff_6853104:1-1879	NRCPB-233	NRCPB-343	GO:0009055; GO:0005506	electron carrier activity [GO:0009055]; iron ion binding [GO:0005506]
Traes_6DL_38474B3B9	IWGSC_CSS_6DL_scaff_3291818:3331-5717	NRCPB-233	NRCPB-343	GO:0005525; GO:0003924	GTPase activity [GO:0003924]; GTP binding [GO:0005525]
Traes_6DS_87D783E1C	IWGSC_CSS_6DS_scaff_288377:3890-5601	NRCPB-233	NRCPB-343	GO:0016021; GO:0005216	ion channel activity [GO:0005216]
Traes_6DS_893F318A9	6D:6906244-6907267	NRCPB-233	NRCPB-343	GO:0003690; GO:0005739; GO:0006355	double-stranded DNA binding [GO:0003690]
Traes_6DS_A84036608	6D:1798739-1801097	NRCPB-233	NRCPB-343	GO:0005524; GO:0004672	ATP binding [GO:0005524]; protein kinase activity [GO:0004672]
Traes_7DL_B09854286	7D:224271306-224272229	NRCPB-233	NRCPB-343	GO:0043565; GO:0003700	sequence-specific DNA binding [GO:0043565]; transcription factor activity, sequence-specific DNA binding [GO:0003700]
Traes_1DL_837E581B1	IWGSC_CSS_1DL_scaff_2227744:0-4002	NRCPB-233	NRCPB-343	GO:0016787; GO:0004452; GO:0008299	hydrolase activity [GO:0016787]; isopentenyl-diphosphate delta-isomerase activity [GO:0004452]
Traes_5DL_EF721546E	5D:44634433-44639342	NRCPB-233	NRCPB-343	GO:0016788; GO:0006629	hydrolase activity, acting on ester bonds [GO:0016788]
Traes_1DS_BD097C5E1	1D:12331006-12332211	NRCPB-233	NRCPB-343	GO:0008289; GO:0006869	lipid binding [GO:0008289]
Traes_2BL_E3C1E6450	2B:305837556-305839444	NRCPB-233	NRCPB-343	GO:0046872; GO:0016491	metal ion binding [GO:0046872]; oxidoreductase activity [GO:0016491]
Traes_3DL_01383BD6A	IWGSC_CSS_3DL_scaff_5889027:0-888	NRCPB-233	NRCPB-343	GO:0006629; GO:0008081	phosphoric diester hydrolase activity [GO:0008081]
Traes_5DL_F8418DFFD	5D:51192228-51194064	NRCPB-233	NRCPB-343	GO:0016021; GO:0008236	serine-type peptidase activity [GO:0008236]
Traes_6BS_E6687F4BF	IWGSC_CSS_6BS_scaff_2899625:274-2700	NRCPB-233	NRCPB-343	GO:0005524; GO:0004674	ATP binding [GO:0005524]; protein serine/threonine kinase activity [GO:0004674]
Traes_4DS_C2E603176	IWGSC_CSS_4DS_scaff_2273651:2125-4975	NRCPB-233	NRCPB-343	GO:0045735	nutrient reservoir activity [GO:0045735]
Traes_1DS_26E6C748F	IWGSC_CSS_1DS_scaff_1914012:0-780	NRCPB-233	NRCPB-343	GO:0046872; GO:0016491	metal ion binding [GO:0046872]; oxidoreductase activity [GO:0016491]
Traes_2DL_B574C3BD1	2D:139342697-139344779	NRCPB-233	NRCPB-343	GO:0003824	catalytic activity [GO:0003824]
Traes_3DS_5CB9917ED	IWGSC_CSS_3DS_scaff_1960883:37-1081	NRCPB-233	NRCPB-343	GO:0005524; GO:0004672	ATP binding [GO:0005524]; protein kinase activity [GO:0004672]
Traes_5DS_026836070	IWGSC_CSS_5DS_scaff_2749981:1746-3795	NRCPB-233	NRCPB-343	GO:0046080; GO:0016787	hydrolase activity [GO:0016787]
Traes_7DL_0FFDD50EE	7D:65235006-65236569	NRCPB-233	NRCPB-343	GO:0003723; GO:0000398; GO:0005732	RNA binding [GO:0003723]
Traes_1DL_75640C5B1	1D:84871537-84873355	NRCPB-233	NRCPB-343	GO:0016491	oxidoreductase activity [GO:0016491]
Traes_2DL_6FCEC8D0D	2D:28147509-28151776	NRCPB-233	NRCPB-343	GO:0005509; GO:0019898; GO:0015979; GO:0009654	calcium ion binding [GO:0005509]
Traes_2DL_AD7E05ED5	IWGSC_CSS_2DL_scaff_9774589:0-607	NRCPB-233	NRCPB-343	GO:0046872; GO:0016702	metal ion binding [GO:0046872]; oxidoreductase activity, acting on single donors with incorporation of molecular oxygen, incorporation of two atoms of oxygen [GO:0016702]
Traes_3DL_940A89913	3D:39786409-39787196	NRCPB-233	NRCPB-343	GO:0030244; GO:0016760; GO:0016021	cellulose synthase (UDP-forming) activity [GO:0016760]
Traes_3DS_D07CB0B33	IWGSC_CSS_3DS_scaff_7063:173-730	NRCPB-233	NRCPB-343	GO:0005524; GO:0003676	ATP binding [GO:0005524]; nucleic acid binding [GO:0003676]
Traes_4DL_B53A5F9BF	IWGSC_CSS_4DL_scaff_14335475:169-618	NRCPB-233	NRCPB-343	GO:0004721	phosphoprotein phosphatase activity [GO:0004721]
Traes_5DL_9FA4A6AE2	IWGSC_CSS_5DL_scaff_4599766:1554-2330	NRCPB-233	NRCPB-343	GO:0016758	transferase activity, transferring hexosyl groups [GO:0016758]
Traes_6DL_F19B51AC5	6D:47820778-47822952	NRCPB-233	NRCPB-343	GO:0016747	transferase activity, transferring acyl groups other than amino-acyl groups [GO:0016747]
Traes_7DS_017DF0A27	IWGSC_CSS_7DS_scaff_3927553:87-641	NRCPB-233	NRCPB-343	GO:0016765	transferase activity, transferring alkyl or aryl (other than methyl) groups [GO:0016765]
Traes_5DL_9D5B8442D	5D:129379207-129380381	NRCPB-233	NRCPB-343	GO:0007186; GO:0005525; GO:0010541; GO:0009817; GO:0005834; GO:0048527; GO:0018345; GO:0018342; GO:0009845; GO:0004871	GTP binding [GO:0005525]; signal transducer activity [GO:0004871]
Traes_1DS_4426B6725	IWGSC_CSS_1DS_scaff_1894798:235-2585	NRCPB-233	NRCPB-343	GO:0045735	nutrient reservoir activity [GO:0045735]
Traes_1BL_CC9CF3F5F	1B:286251332-286253146	NRCPB-233	NRCPB-343	GO:0051537; GO:0005506; GO:0016226; GO:0005759	2 iron, 2 sulfur cluster binding [GO:0051537]; iron ion binding [GO:0005506]
Traes_2DS_575A47AD8	IWGSC_CSS_2DS_scaff_5336035:266-769	NRCPB-233	NRCPB-343	GO:0047262	polygalacturonate 4-alpha-galacturonosyltransferase activity [GO:0047262]
Traes_3DL_28EA835CA	IWGSC_CSS_3DL_scaff_6910644:0-1869	NRCPB-233	NRCPB-343	GO:0003677; GO:0008270	DNA binding [GO:0003677]; zinc ion binding [GO:0008270]
Traes_3DS_315D8598E	IWGSC_CSS_3DS_scaff_1601161:1-388	NRCPB-233	NRCPB-343	GO:0020037; GO:0005506; GO:0004497; GO:0016705	heme binding [GO:0020037]; iron ion binding [GO:0005506]; monooxygenase activity [GO:0004497]; oxidoreductase activity, acting on paired donors, with incorporation or reduction of molecular oxygen [GO:0016705]
Traes_3DS_D718FF51C1	IWGSC_CSS_3DS_scaff_2598319:1370-1835	NRCPB-233	NRCPB-343	GO:0005615; GO:0004867	serine-type endopeptidase inhibitor activity [GO:0004867]
Traes_4BL_B075EFE84	IWGSC_CSS_4BL_scaff_7032666:8697-10550	NRCPB-233	NRCPB-343	GO:0005634; GO:0003700	transcription factor activity, sequence-specific DNA binding [GO:0003700]
Traes_7BL_B6B941262	7B:239562860-239565691	NRCPB-233	NRCPB-343	GO:0016787	hydrolase activity [GO:0016787]
Traes_7DL_50609FDAB	7D:235205699-235211710	NRCPB-233	NRCPB-343	GO:0003844; GO:0043169; GO:0005978; GO:0004553	1,4-alpha-glucan branching enzyme activity [GO:0003844]; cation binding [GO:0043169]; hydrolase activity, hydrolyzing O-glycosyl compounds [GO:0004553]
Traes_7DS_D4487B626	IWGSC_CSS_7DS_scaff_3964261:24-1306	NRCPB-233	NRCPB-343	GO:0003676	nucleic acid binding [GO:0003676]
TRAES3BF011100110CFD_g	3B:476994951-476996162	NRCPB-233	NRCPB-343	GO:0030247	polysaccharide binding [GO:0030247]
Traes_1BL_B3E9FF048	1B:160656031-160657165	NRCPB-233	NRCPB-343	GO:0005975; GO:0052692	raffinose alpha-galactosidase activity [GO:0052692]
Traes_1DL_1C2565F40	1D:83945157-83946541	NRCPB-233	NRCPB-343	GO:0016021; GO:0003676; GO:0000166	nucleic acid binding [GO:0003676]; nucleotide binding [GO:0000166]
Traes_1DL_67F906CDA	1D:115503224-115505484	NRCPB-233	NRCPB-343	GO:0019843; GO:0005840; GO:0003735; GO:0006412	rRNA binding [GO:0019843]; structural constituent of ribosome [GO:0003735]
Traes_1DL_D25CDC57D	1D:102634031-102635087	NRCPB-233	NRCPB-343	GO:0003677; GO:0005634; GO:0003700; GO:0006351	DNA binding [GO:0003677]; transcription factor activity, sequence-specific DNA binding [GO:0003700]
Traes_2BS_24FFAB957	IWGSC_CSS_2BS_scaff_5242814:4534-5058	NRCPB-233	NRCPB-343	GO:0020037; GO:0046872; GO:0004601; GO:0006979	heme binding [GO:0020037]; metal ion binding [GO:0046872]; peroxidase activity [GO:0004601]
Traes_2DL_62CCD602F	2D:93410937-93413904	NRCPB-233	NRCPB-343	GO:0003677; GO:0006260	DNA binding [GO:0003677]
Traes_2DL_6544D468B	IWGSC_CSS_2DL_scaff_3440207:0-226	NRCPB-233	NRCPB-343	GO:0004185	serine-type carboxypeptidase activity [GO:0004185]
Traes_2DL_E95F6023E	IWGSC_CSS_2DL_scaff_9726524:0-378	NRCPB-233	NRCPB-343	GO:0005524; GO:0004672	ATP binding [GO:0005524]; protein kinase activity [GO:0004672]
Traes_2DS_AF9289354	2D:70629060-70629705	NRCPB-233	NRCPB-343	GO:0003824; GO:0046872	catalytic activity [GO:0003824]; metal ion binding [GO:0046872]
Traes_2DS_C117A7092	IWGSC_CSS_2DS_scaff_5331816:32-1258	NRCPB-233	NRCPB-343	GO:0008270	zinc ion binding [GO:0008270]
Traes_3DL_24BB937CF	3D:90126313-90130157	NRCPB-233	NRCPB-343	GO:0005525; GO:0005622; GO:0015031; GO:0007264	GTP binding [GO:0005525]
Traes_3DL_64BF1EBCA	3D:31780792-31786689	NRCPB-233	NRCPB-343	GO:0008270	zinc ion binding [GO:0008270]
Traes_3DL_B8D90369B	IWGSC_CSS_3DL_scaff_6920209:217-1824	NRCPB-233	NRCPB-343	GO:0016787	hydrolase activity [GO:0016787]
Traes_3DS_228D723E9	IWGSC_CSS_3DS_scaff_2585749:1-690	NRCPB-233	NRCPB-343	GO:0005524; GO:0016887; GO:0016021	ATPase activity [GO:0016887]; ATP binding [GO:0005524]
Traes_5DL_2A935A14B	5D:102148221-102148857	NRCPB-233	NRCPB-343	GO:0005509	calcium ion binding [GO:0005509]
Traes_6BS_AEF9F3C00	IWGSC_CSS_6BS_scaff_457924:1-2432	NRCPB-233	NRCPB-343	GO:0003690; GO:0005739; GO:0006355	double-stranded DNA binding [GO:0003690]
Traes_7BL_61F986B6B	7B:123902490-123904219	NRCPB-233	NRCPB-343	GO:0003678; GO:0006281; GO:0000723	DNA helicase activity [GO:0003678]
Traes_7DL_EC875DB5D	7D:119183684-119185601	NRCPB-233	NRCPB-343	GO:0005737; GO:0019310; GO:0050113; GO:0005506	inositol oxygenase activity [GO:0050113]; iron ion binding [GO:0005506]
Traes_7DS_380AC22D6	IWGSC_CSS_7DS_scaff_3922154:5302-6891	NRCPB-233	NRCPB-343	GO:0015297; GO:0015238; GO:0016021	antiporter activity [GO:0015297]; drug transmembrane transporter activity [GO:0015238]
Traes_2AS_EE549925C	2A:154763262-154764541	NRCPB-233	NRCPB-343	GO:0020037; GO:0046872; GO:0004601; GO:0006979	heme binding [GO:0020037]; metal ion binding [GO:0046872]; peroxidase activity [GO:0004601]
Traes_2DL_D9768699E	IWGSC_CSS_2DL_scaff_9842429:73-724	NRCPB-233	NRCPB-343	GO:0005524; GO:0003676	ATP binding [GO:0005524]; nucleic acid binding [GO:0003676]
Traes_2DS_15F511161	2D:48388016-48389799	NRCPB-233	NRCPB-343	GO:0005992; GO:0004805	trehalose-phosphatase activity [GO:0004805]
Traes_2DS_F9046EDBB	IWGSC_CSS_2DS_scaff_5337320:11-1235	NRCPB-233	NRCPB-343	GO:0047262	polygalacturonate 4-alpha-galacturonosyltransferase activity [GO:0047262]
Traes_3DL_25BEB4D80	3D:116407822-116408634	NRCPB-233	NRCPB-343	GO:0005840; GO:0003735; GO:0006412	structural constituent of ribosome [GO:0003735]
Traes_3DS_E1D275C81	3D:5784916-5785510	NRCPB-233	NRCPB-343	GO:0020037; GO:0005506; GO:0004497; GO:0016705	heme binding [GO:0020037]; iron ion binding [GO:0005506]; monooxygenase activity [GO:0004497]; oxidoreductase activity, acting on paired donors, with incorporation or reduction of molecular oxygen [GO:0016705]
Traes_4AL_2084BDDB5	IWGSC_CSS_4AL_scaff_4081225:64-725	NRCPB-233	NRCPB-343	GO:0005524; GO:0005871; GO:0005874; GO:0003777; GO:0007018	ATP binding [GO:0005524]; microtubule motor activity [GO:0003777]
Traes_4AL_D1B99269E	IWGSC_CSS_4AL_scaff_7110903:5293-7284	NRCPB-233	NRCPB-343	GO:0008146	sulfotransferase activity [GO:0008146]
Traes_4DL_FFD22A8D7	4D:111366060-111369648	NRCPB-233	NRCPB-343	GO:0003676; GO:0000166	nucleic acid binding [GO:0003676]; nucleotide binding [GO:0000166]
Traes_5DL_5FCF0AFAC	5D:133723563-133724153	NRCPB-233	NRCPB-343	GO:0020037; GO:0005506; GO:0004497; GO:0016705	heme binding [GO:0020037]; iron ion binding [GO:0005506]; monooxygenase activity [GO:0004497]; oxidoreductase activity, acting on paired donors, with incorporation or reduction of molecular oxygen [GO:0016705]
Traes_7DL_F4DA4EB03	7D:228398416-228401480	NRCPB-233	NRCPB-343	GO:0016787	hydrolase activity [GO:0016787]
Traes_7DS_214FB356C	IWGSC_CSS_7DS_scaff_3880389:28-2123	NRCPB-233	NRCPB-343	GO:0005525; GO:0005622; GO:0007264	GTP binding [GO:0005525]
Traes_7DS_ADBEEEC10	IWGSC_CSS_7DS_scaff_3932817:14-1578	NRCPB-233	NRCPB-343	GO:0030246; GO:0005975; GO:0016853	carbohydrate binding [GO:0030246]; isomerase activity [GO:0016853]
Traes_1DL_8EFC66733	1D:99592300-99594071	NRCPB-233	NRCPB-343	GO:0005840; GO:0003735; GO:0006412	structural constituent of ribosome [GO:0003735]
Traes_1DS_997467221	1D:929215-929740	NRCPB-233	NRCPB-343	GO:0005840; GO:0003735; GO:0006412	structural constituent of ribosome [GO:0003735]
Traes_2DL_C88D1A741	2D:28927892-28928403	NRCPB-233	NRCPB-343	GO:0016021; GO:0005215	transporter activity [GO:0005215]
Traes_2DS_93A843927	IWGSC_CSS_2DS_scaff_4538766:7-540	NRCPB-233	NRCPB-343	GO:0016491	oxidoreductase activity [GO:0016491]
Traes_3AS_FFD1E6999	IWGSC_CSS_3AS_scaff_3279070:0-419	NRCPB-233	NRCPB-343	GO:0020037; GO:0016021; GO:0005506; GO:0016705	heme binding [GO:0020037]; iron ion binding [GO:0005506]; oxidoreductase activity, acting on paired donors, with incorporation or reduction of molecular oxygen [GO:0016705]
Traes_5DL_BBD507BB8	5D:131846369-131847887	NRCPB-233	NRCPB-343	GO:0008168; GO:0003676	methyltransferase activity [GO:0008168]; nucleic acid binding [GO:0003676]
Traes_6DS_D3AE1781A	6D:24893001-24895498	NRCPB-233	NRCPB-343	GO:0008270	zinc ion binding [GO:0008270]
Traes_6DS_D4EB7CC5A	6D:59794102-59796838	NRCPB-233	NRCPB-343	GO:0003677; GO:0003899; GO:0032549; GO:0006351	DNA binding [GO:0003677]; DNA-directed RNA polymerase activity [GO:0003899]; ribonucleoside binding [GO:0032549]
Traes_7DS_01A0AF589	7D:5690189-5693618	NRCPB-233	NRCPB-343	GO:0016021; GO:0016491	oxidoreductase activity [GO:0016491]
Traes_5DL_A51C04BEB	5D:149076111-149078130	NRCPB-233	NRCPB-343	GO:0005524	ATP binding [GO:0005524]
Traes_4DL_FB5D1C901	4D:115055307-115057680	NRCPB-233	NRCPB-343	GO:0009507; GO:0022627; GO:0016020; GO:0006606; GO:0000028; GO:0003735; GO:0006412	structural constituent of ribosome [GO:0003735]
Traes_5DL_757B70C3E	5D:113591137-113600175	NRCPB-233	NRCPB-343	GO:0003677; GO:0006352; GO:0016570; GO:0005634; GO:0008270	DNA binding [GO:0003677]; zinc ion binding [GO:0008270]
Traes_4DL_50706830B	IWGSC_CSS_4DL_scaff_14426386:760-1751	NRCPB-233	NRCPB-343	GO:0005085; GO:0005622; GO:0007264	guanyl-nucleotide exchange factor activity [GO:0005085]
Traes_4DL_AE039EE10	4D:23909480-23911391	NRCPB-233	NRCPB-343	GO:0003677; GO:0007049; GO:0005634; GO:0003700; GO:0005667; GO:0006351	DNA binding [GO:0003677]; transcription factor activity, sequence-specific DNA binding [GO:0003700]
Traes_7DL_BD4912513	7D:216374869-216376497	NRCPB-233	NRCPB-343	GO:0005840; GO:0003735; GO:0006412	structural constituent of ribosome [GO:0003735]
Traes_7DL_FF73C551A	7D:151783461-151785148	NRCPB-233	NRCPB-343	GO:0016491	oxidoreductase activity [GO:0016491]
Traes_7DS_854F9BCEC	7D:10438876-10439214	NRCPB-233	NRCPB-343	GO:0003755; GO:0006457	peptidyl-prolyl cis-trans isomerase activity [GO:0003755]
Traes_7DS_7094F3B4D	7D:4888624-4892785	NRCPB-233	NRCPB-343	GO:0005985; GO:0016157	sucrose synthase activity [GO:0016157]
Traes_1BL_33E84DB5D	IWGSC_CSS_1BL_scaff_3899770:1-1086	NRCPB-233	NRCPB-343	GO:0005975; GO:0052692	raffinose alpha-galactosidase activity [GO:0052692]
Traes_1DS_DACA643E5	IWGSC_CSS_1DS_scaff_1845568:2-444	NRCPB-233	NRCPB-343	GO:0003677; GO:0006260; GO:0005634	DNA binding [GO:0003677]
Traes_2DL_676AA4883	2D:138672247-138673503	NRCPB-233	NRCPB-343	GO:0008299; GO:0016740	transferase activity [GO:0016740]
Traes_3DS_294EA7477	IWGSC_CSS_3DS_scaff_695911:0-329	NRCPB-233	NRCPB-343	GO:0005524; GO:0016887; GO:0005215	ATPase activity [GO:0016887]; ATP binding [GO:0005524]; transporter activity [GO:0005215]
Traes_3DS_42896D662	IWGSC_CSS_3DS_scaff_2599622:26-1735	NRCPB-233	NRCPB-343	GO:0005524; GO:0016874	ATP binding [GO:0005524]; ligase activity [GO:0016874]
Traes_4DL_7A1A968EF	IWGSC_CSS_4DL_scaff_14323861:784-3710	NRCPB-233	NRCPB-343	GO:0016787	hydrolase activity [GO:0016787]
Traes_5DL_13A1C9C96	5D:92645600-92649176	NRCPB-233	NRCPB-343	GO:0004722	protein serine/threonine phosphatase activity [GO:0004722]
Traes_6AL_CB83D3C5D	6A:60509072-60509811	NRCPB-233	NRCPB-343	GO:0020037; GO:0005506; GO:0004497; GO:0016705	heme binding [GO:0020037]; iron ion binding [GO:0005506]; monooxygenase activity [GO:0004497]; oxidoreductase activity, acting on paired donors, with incorporation or reduction of molecular oxygen [GO:0016705]
Traes_7BS_9A9C1FA3B	7B:18080306-18080783	NRCPB-233	NRCPB-343	GO:0010277	chlorophyllide a oxygenase [overall] activity [GO:0010277]
Traes_1AS_38B566A79	IWGSC_CSS_1AS_scaff_3272582:974-1363	NRCPB-233	NRCPB-343	GO:0005524; GO:0016021; GO:0006457; GO:0006950	ATP binding [GO:0005524]
Traes_1DS_B4604B77A	IWGSC_CSS_1DS_scaff_1914042:866-2743	NRCPB-233	NRCPB-343	GO:0005506; GO:0016226; GO:0051536	iron ion binding [GO:0005506]; iron-sulfur cluster binding [GO:0051536]
Traes_2DL_4481C0380	IWGSC_CSS_2DL_scaff_9901055:2584-3973	NRCPB-233	NRCPB-343	GO:0004185	serine-type carboxypeptidase activity [GO:0004185]
Traes_3DS_90761E761	3D:5008733-5009017	NRCPB-233	NRCPB-343	GO:0008289; GO:0006869	lipid binding [GO:0008289]
Traes_5DL_0C5F4342D	5D:133221175-133221752	NRCPB-233	NRCPB-343	GO:0046872	metal ion binding [GO:0046872]
Traes_5DS_F9C6618A5	IWGSC_CSS_5DS_scaff_374094:1346-13606	NRCPB-233	NRCPB-343	GO:0016874; GO:0004842	ligase activity [GO:0016874]; ubiquitin-protein transferase activity [GO:0004842]
Traes_6DL_79FE961B3	6D:176941163-176955956	NRCPB-233	NRCPB-343	GO:0006075; GO:0003843; GO:0000148; GO:0016021	1,3-beta-D-glucan synthase activity [GO:0003843]
Traes_2DS_1A728B7C8	2D:120553726-120560954	NRCPB-233	NRCPB-343	GO:0003723	RNA binding [GO:0003723]
Traes_5DS_476AB27D8	IWGSC_CSS_5DS_scaff_2738210:701-12785	NRCPB-233	NRCPB-343	GO:0003677; GO:0007049; GO:0006351; GO:0017053	DNA binding [GO:0003677]
TRAES3BF045500250CFD_g	3B:768878520-768880634	NRCPB-233	NRCPB-343	GO:0016787	hydrolase activity [GO:0016787]
Traes_1DS_6CF7BB6E8	1D:3808061-3809368	NRCPB-233	NRCPB-343	GO:0005524; GO:0016021; GO:0004672	ATP binding [GO:0005524]; protein kinase activity [GO:0004672]
Traes_2AS_7425ED39F	IWGSC_CSS_2AS_scaff_5294910:0-590	NRCPB-233	NRCPB-343	GO:0015977; GO:0004497; GO:0009853; GO:0015979; GO:0009536; GO:0016984	monooxygenase activity [GO:0004497]; ribulose-bisphosphate carboxylase activity [GO:0016984]
Traes_2DL_450D5241D	IWGSC_CSS_2DL_scaff_9886364:1536-1879	NRCPB-233	NRCPB-343	GO:0016020; GO:0005215	transporter activity [GO:0005215]
Traes_2DL_9BBA751F1	IWGSC_CSS_2DL_scaff_9728746:1-603	NRCPB-233	NRCPB-343	GO:0004252	serine-type endopeptidase activity [GO:0004252]
Traes_3DS_E23FB6C4E	3D:16795757-16799116	NRCPB-233	NRCPB-343	GO:0005524; GO:0003677; GO:0003918; GO:0006265	ATP binding [GO:0005524]; DNA binding [GO:0003677]; DNA topoisomerase type II (ATP-hydrolyzing) activity [GO:0003918]
Traes_4DS_B421A098D	4D:36433856-36434287	NRCPB-233	NRCPB-343	GO:0003824	catalytic activity [GO:0003824]
Traes_7DS_C6BEE3896	IWGSC_CSS_7DS_scaff_839466:0-537	NRCPB-233	NRCPB-343	GO:0003677; GO:0016556; GO:0003700	DNA binding [GO:0003677]; transcription factor activity, sequence-specific DNA binding [GO:0003700]
Traes_1DL_BD805AF0F	1D:105693052-105699493	NRCPB-233	NRCPB-343	GO:0003677; GO:0006139; GO:0032784; GO:0006357	DNA binding [GO:0003677]
Traes_5DL_5A546D5B3	IWGSC_CSS_5DL_scaff_4557157:128-4324	NRCPB-233	NRCPB-343	GO:0005524; GO:0009941; GO:0009658; GO:0009570; GO:0009704; GO:0005739; GO:0048481; GO:0006457; GO:0045037; GO:0010157; GO:0009651; GO:0009414; GO:0005774	ATP binding [GO:0005524]
Traes_4BS_176348978	4B:154410604-154415369	NRCPB-233	NRCPB-343	GO:0005524	ATP binding [GO:0005524]
Traes_5DL_3B0E69498	5D:151782318-151788262	NRCPB-233	NRCPB-343	GO:0071555; GO:0030244; GO:0016760; GO:0016021; GO:0005886; GO:0008270	cellulose synthase (UDP-forming) activity [GO:0016760]; zinc ion binding [GO:0008270]
Traes_3DL_29859D3EE	3D:95494361-95500775	NRCPB-233	NRCPB-343	GO:0005524; GO:0016307	ATP binding [GO:0005524]; phosphatidylinositol phosphate kinase activity [GO:0016307]
Traes_4DL_46F28FCC81	IWGSC_CSS_4DL_scaff_14435865:742-1477	NRCPB-233	NRCPB-343	GO:0004867	serine-type endopeptidase inhibitor activity [GO:0004867]
Traes_5DL_A8D42B14C	5D:159139642-159143203	NRCPB-233	NRCPB-343	GO:0005975; GO:0004553	hydrolase activity, hydrolyzing O-glycosyl compounds [GO:0004553]
Traes_4DS_05DEB5A63	4D:2200913-2206922	NRCPB-233	NRCPB-343	GO:0005975; GO:0016021; GO:0016868; GO:0000287	intramolecular transferase activity, phosphotransferases [GO:0016868]; magnesium ion binding [GO:0000287]
Traes_1DL_D5F3DA85C	1D:16137684-16143409	NRCPB-233	NRCPB-343	GO:0005975; GO:0052692	raffinose alpha-galactosidase activity [GO:0052692]
Traes_5DL_3CD4039DA	5D:159359360-159369033	NRCPB-233	NRCPB-343	GO:0000911; GO:0005829; GO:0009793; GO:0009630; GO:0019915; GO:0009933; GO:0000226; GO:0009640; GO:0006486; GO:0009909; GO:0050826; GO:0010162; GO:0009845; GO:0010182; GO:0010228; GO:0008270	zinc ion binding [GO:0008270]
Traes_6DS_1854119F9	6D:1112763-1113481	NRCPB-233	NRCPB-343	GO:0015066; GO:0005615; GO:0004867	alpha-amylase inhibitor activity [GO:0015066]; serine-type endopeptidase inhibitor activity [GO:0004867]
Traes_2DL_6CA449145	2D:113672771-113679652	NRCPB-233	NRCPB-343	GO:0005975; GO:0043169; GO:0004553	cation binding [GO:0043169]; hydrolase activity, hydrolyzing O-glycosyl compounds [GO:0004553]
Traes_2DS_85E22FAC3	IWGSC_CSS_2DS_scaff_5390004:1131-14007	NRCPB-233	NRCPB-343	GO:0005524; GO:0003989; GO:0004075; GO:0006633; GO:0046872	acetyl-CoA carboxylase activity [GO:0003989]; ATP binding [GO:0005524]; biotin carboxylase activity [GO:0004075]; metal ion binding [GO:0046872]
Traes_2DL_6AC8620E1	2D:128434187-128437157	NRCPB-233	NRCPB-343	GO:0016491; GO:0008270	oxidoreductase activity [GO:0016491]; zinc ion binding [GO:0008270]
Traes_7DL_FBBF585D2	7D:162143393-162146852	NRCPB-233	NRCPB-343	GO:0016773	phosphotransferase activity, alcohol group as acceptor [GO:0016773]
Traes_2DL_F1A900AE0	2D:76084492-76086286	NRCPB-233	NRCPB-343	GO:0016491	oxidoreductase activity [GO:0016491]
Traes_6DS_2D5421B49	6D:22518695-22521955	NRCPB-233	NRCPB-343	GO:0003743	translation initiation factor activity [GO:0003743]
Traes_5DL_CFFABFAA6	5D:122732306-122737481	NRCPB-233	NRCPB-343	GO:0006011; GO:0003983	UTP:glucose-1-phosphate uridylyltransferase activity [GO:0003983]
Traes_1DL_AD5307626	1D:111220833-111222538	NRCPB-233	NRCPB-343	GO:0003743	translation initiation factor activity [GO:0003743]
Traes_4DL_4FC0D4B27	IWGSC_CSS_4DL_scaff_14471396:7428-11355	NRCPB-233	NRCPB-343	GO:0004096; GO:0020037; GO:0042744; GO:0046872; GO:0006979	catalase activity [GO:0004096]; heme binding [GO:0020037]; metal ion binding [GO:0046872]
Traes_2DS_CE15FE6DC	2D:21344939-21354694	NRCPB-233	NRCPB-343	GO:0008270	zinc ion binding [GO:0008270]
Traes_7DL_AB67A0B36	7D:46720959-46725052	NRCPB-233	NRCPB-343	GO:0003677; GO:0016021; GO:0005634; GO:0006355; GO:0006351	DNA binding [GO:0003677]
Traes_2DS_9D4521586	2D:47051583-47066793	NRCPB-233	NRCPB-343	GO:0006537; GO:0015930	glutamate synthase activity [GO:0015930]
Traes_4DL_0B0E64053	IWGSC_CSS_4DL_scaff_14426223:1116-5379	NRCPB-233	NRCPB-343	GO:0005524; GO:0016787	ATP binding [GO:0005524]; hydrolase activity [GO:0016787]
Traes_7DS_CFEC4B91A	IWGSC_CSS_7DS_scaff_3926453:1919-9934	NRCPB-233	NRCPB-343	GO:0005524; GO:0016307	ATP binding [GO:0005524]; phosphatidylinositol phosphate kinase activity [GO:0016307]
Traes_5DL_994FBD7D2	5D:150036504-150049218	NRCPB-233	NRCPB-343	GO:0008234	cysteine-type peptidase activity [GO:0008234]
Traes_1DS_B282DDC2B	IWGSC_CSS_1DS_scaff_296232:3616-6768	NRCPB-233	NRCPB-343	GO:0005524	ATP binding [GO:0005524]
Traes_2DS_ECBFB4D8C	2D:47647407-47651488	NRCPB-233	NRCPB-343	GO:0005985; GO:0016157	sucrose synthase activity [GO:0016157]
Traes_4AL_B128F1907	IWGSC_CSS_4AL_scaff_3709155:1085-3687	NRCPB-233	NRCPB-343	GO:0005524	ATP binding [GO:0005524]
Traes_4DL_C02A2A149	4D:21460374-21462032	NRCPB-233	NRCPB-343	GO:0016787	hydrolase activity [GO:0016787]
Traes_6DL_917D35DED	IWGSC_CSS_6DL_scaff_3222357:4526-9719	NRCPB-233	NRCPB-343	GO:0003677	DNA binding [GO:0003677]
Traes_2DL_20E59C1C0	IWGSC_CSS_2DL_scaff_9744538:0-735	NRCPB-233	NRCPB-343	GO:0004014; GO:0008295; GO:0006597	adenosylmethionine decarboxylase activity [GO:0004014]
Traes_6DL_909B865C0	6D:125129712-125135289	NRCPB-233	NRCPB-343	GO:0008270	zinc ion binding [GO:0008270]
Traes_3DL_870617108	3D:36631656-36635276	NRCPB-233	NRCPB-343	GO:0004069; GO:0080130; GO:0009058; GO:0006520; GO:0030170	L-aspartate:2-oxoglutarate aminotransferase activity [GO:0004069]; L-phenylalanine:2-oxoglutarate aminotransferase activity [GO:0080130]; pyridoxal phosphate binding [GO:0030170]
Traes_4DL_5441F06CB	4D:19187523-19190635	NRCPB-233	NRCPB-343	GO:0003676; GO:0000166	nucleic acid binding [GO:0003676]; nucleotide binding [GO:0000166]
Traes_3DL_C021777F3	3D:72722347-72730992	NRCPB-233	NRCPB-343	GO:0005524; GO:0008270	ATP binding [GO:0005524]; zinc ion binding [GO:0008270]
Traes_5DS_0BFE4FD87	5D:1288972-1289803	NRCPB-233	NRCPB-343	GO:0042742; GO:0005615; GO:0016020; GO:0004867	serine-type endopeptidase inhibitor activity [GO:0004867]
Traes_1DL_84DBF561A	1D:22577048-22589496	NRCPB-233	NRCPB-343	GO:0008270	zinc ion binding [GO:0008270]
Traes_4DS_7868A8C2E	IWGSC_CSS_4DS_scaff_2311633:6784-11515	NRCPB-233	NRCPB-343	GO:0046872; GO:0016702; GO:0031408	metal ion binding [GO:0046872]; oxidoreductase activity, acting on single donors with incorporation of molecular oxygen, incorporation of two atoms of oxygen [GO:0016702]
Traes_4DS_B1A4FC5AD	4D:73993025-73996297	NRCPB-233	NRCPB-343	GO:0005524	ATP binding [GO:0005524]
Traes_5DL_95E144096	IWGSC_CSS_5DL_scaff_4583488:1335-3680	NRCPB-233	NRCPB-343	GO:0005524	ATP binding [GO:0005524]
Traes_1DL_B81D30331	IWGSC_CSS_1DL_scaff_2204541:2203-4399	NRCPB-233	NRCPB-343	GO:0016757	transferase activity, transferring glycosyl groups [GO:0016757]
Traes_7DL_8FE07B8FB	7D:237252139-237260671	NRCPB-233	NRCPB-343	GO:0005509	calcium ion binding [GO:0005509]
Traes_1DS_65C1FDCD8	IWGSC_CSS_1DS_scaff_1899386:7077-13120	NRCPB-233	NRCPB-343	GO:0071555; GO:0030244; GO:0016760; GO:0016021; GO:0005886; GO:0008270	cellulose synthase (UDP-forming) activity [GO:0016760]; zinc ion binding [GO:0008270]
Traes_5DL_191C18950	IWGSC_CSS_5DL_scaff_4608162:3238-5631	NRCPB-233	NRCPB-343	GO:0005840; GO:0003735; GO:0006412	structural constituent of ribosome [GO:0003735]
Traes_7DL_3E7FAB7C0	7D:144656459-144659856	NRCPB-233	NRCPB-343	GO:0005524; GO:0016887	ATPase activity [GO:0016887]; ATP binding [GO:0005524]
Traes_4DL_322118257	IWGSC_CSS_4DL_scaff_14442531:9096-18466	NRCPB-233	NRCPB-343	GO:0003677	DNA binding [GO:0003677]
Traes_2DL_AABBD68CA	2D:27336005-27336509	NRCPB-233	NRCPB-343	GO:0004866	endopeptidase inhibitor activity [GO:0004866]
Traes_5DL_25FA5CCA4	5D:46359251-46365481	NRCPB-233	NRCPB-343	GO:0030132; GO:0030130; GO:0006886; GO:0005198; GO:0016192	structural molecule activity [GO:0005198]
Traes_7DL_1D591BE1B	7D:202778625-202783080	NRCPB-233	NRCPB-343	GO:0008270	zinc ion binding [GO:0008270]
Traes_1DS_D2B82C1F3	1D:10419921-10425278	NRCPB-233	NRCPB-343	GO:0005524; GO:0016787; GO:0016021; GO:0046872	ATP binding [GO:0005524]; hydrolase activity [GO:0016787]; metal ion binding [GO:0046872]
Traes_7DL_B63590FDE	7D:157148977-157151756	NRCPB-233	NRCPB-343	GO:0005840; GO:0003735; GO:0006412	structural constituent of ribosome [GO:0003735]
Traes_5AL_58BA759B9	IWGSC_CSS_5AL_scaff_2753746:4-6537	NRCPB-233	NRCPB-343	GO:0016021; GO:0004970	ionotropic glutamate receptor activity [GO:0004970]
Traes_2DL_A876E723B	2D:146793803-146797967	NRCPB-233	NRCPB-343	GO:0016798	hydrolase activity, acting on glycosyl bonds [GO:0016798]
Traes_3DL_19C2D68B1	IWGSC_CSS_3DL_scaff_6890058:2141-3645	NRCPB-233	NRCPB-343	GO:0008270	zinc ion binding [GO:0008270]
Traes_5DL_6496B61C4	5D:159534083-159536633	NRCPB-233	NRCPB-343	GO:0003950	NAD+ ADP-ribosyltransferase activity [GO:0003950]
Traes_4DS_E34636546	IWGSC_CSS_4DS_scaff_2316509:6985-8292	NRCPB-233	NRCPB-343	GO:0003677; GO:0000786; GO:0005634	DNA binding [GO:0003677]
Traes_5DL_26F3B188A	5D:79584074-79586836	NRCPB-233	NRCPB-343	GO:0003677; GO:0005634; GO:0003700; GO:0006351	DNA binding [GO:0003677]; transcription factor activity, sequence-specific DNA binding [GO:0003700]
Traes_7DS_2452C1E32	7D:23011153-23012597	NRCPB-233	NRCPB-343	GO:0003677; GO:0005634; GO:0006355; GO:0006351	DNA binding [GO:0003677]
Traes_5DL_159ADBB49	5D:55631701-55650373	NRCPB-233	NRCPB-343	GO:0008270	zinc ion binding [GO:0008270]
Traes_6DS_FA56386F3	6D:19728789-19732739	NRCPB-233	NRCPB-343	GO:0003993; GO:0046872; GO:0015824	acid phosphatase activity [GO:0003993]; metal ion binding [GO:0046872]
Traes_2DS_FE40FC64C	IWGSC_CSS_2DS_scaff_5343018:0-939	NRCPB-233	NRCPB-343	GO:0030418; GO:0030410	nicotianamine synthase activity [GO:0030410]
Traes_1DS_300AB5CC9	IWGSC_CSS_1DS_scaff_1906460:9-8188	NRCPB-233	NRCPB-343	GO:0003677; GO:0005634	DNA binding [GO:0003677]
Traes_6DL_8AAFCFEC8	6D:165683079-165691633	NRCPB-233	NRCPB-343	GO:0005524; GO:0080008; GO:0008219; GO:0044265; GO:0005737; GO:0009873; GO:0006635; GO:0009630; GO:0006891; GO:0006869; GO:0010351; GO:0048573; GO:0009555; GO:0009846; GO:0016558; GO:0004672; GO:0000303; GO:0009863	ATP binding [GO:0005524]; protein kinase activity [GO:0004672]
Traes_5DL_A2A5A19B4	5D:77747199-77753855	NRCPB-233	NRCPB-343	GO:0016620	oxidoreductase activity, acting on the aldehyde or oxo group of donors, NAD or NADP as acceptor [GO:0016620]
Traes_6DL_0A41F917E	6D:159662386-159667895	NRCPB-233	NRCPB-343	GO:0046872	metal ion binding [GO:0046872]
Traes_7DS_7F40D9AB7	IWGSC_CSS_7DS_scaff_3906756:0-4781	NRCPB-233	NRCPB-343	GO:0003824; GO:0008270	catalytic activity [GO:0003824]; zinc ion binding [GO:0008270]
Traes_7DL_3BA7EF708	7D:227232724-227235725	NRCPB-233	NRCPB-343	GO:0005794; GO:0009926; GO:0009941; GO:0010248; GO:0009678; GO:0004427; GO:0016021; GO:0048366; GO:0005739; GO:0009705; GO:0015992; GO:0009651; GO:0009414	hydrogen-translocating pyrophosphatase activity [GO:0009678]; inorganic diphosphatase activity [GO:0004427]
Traes_6DS_5029722FE	6D:83259069-83274210	NRCPB-233	NRCPB-343	GO:0005634; GO:0008270	zinc ion binding [GO:0008270]
Traes_3DL_F5AAA74C3	3D:32376156-32386100	NRCPB-233	NRCPB-343	GO:0010181; GO:0019676; GO:0009570; GO:0048589; GO:0050660; GO:0006094; GO:0006537; GO:0016040; GO:0006096; GO:0005506; GO:0051536; GO:0009651	flavin adenine dinucleotide binding [GO:0050660]; FMN binding [GO:0010181]; glutamate synthase (NADH) activity [GO:0016040]; iron ion binding [GO:0005506]; iron-sulfur cluster binding [GO:0051536]
Traes_2DL_DA8764B15	IWGSC_CSS_2DL_scaff_8512226:0-340	NRCPB-233	NRCPB-343	GO:0004014; GO:0008295; GO:0006597	adenosylmethionine decarboxylase activity [GO:0004014]
Traes_5DL_DA19E2C89	IWGSC_CSS_5DL_scaff_4534720:9806-15434	NRCPB-233	NRCPB-343	GO:0015977; GO:0008964; GO:0006099	phosphoenolpyruvate carboxylase activity [GO:0008964]
Traes_6DL_459FEB335	6D:94443164-94454645	NRCPB-233	NRCPB-343	GO:0005694; GO:0018024; GO:0005634; GO:0008270	histone-lysine N-methyltransferase activity [GO:0018024]; zinc ion binding [GO:0008270]
Traes_7DS_BDB913A64	7D:175629865-175633012	NRCPB-233	NRCPB-343	GO:0003872; GO:0006002	6-phosphofructokinase activity [GO:0003872]
Traes_1DS_8E3528A56	IWGSC_CSS_1DS_scaff_1887061:3951-5466	NRCPB-233	NRCPB-343	GO:0019843; GO:0005840; GO:0003735; GO:0006412	rRNA binding [GO:0019843]; structural constituent of ribosome [GO:0003735]
Traes_2DS_D9FB4FD6D	IWGSC_CSS_2DS_scaff_5347513:6606-14878	NRCPB-233	NRCPB-343	GO:0016874; GO:0004842	ligase activity [GO:0016874]; ubiquitin-protein transferase activity [GO:0004842]
Traes_6DS_BC25BBB52	6D:72690256-72692248	NRCPB-233	NRCPB-343	GO:0005840; GO:0003735; GO:0006412	structural constituent of ribosome [GO:0003735]
Traes_4DS_064130B1A	IWGSC_CSS_4DS_scaff_2306215:846-2761	NRCPB-233	NRCPB-343	GO:0035194; GO:0003712	transcription cofactor activity [GO:0003712]
Traes_5DL_451405F2E	IWGSC_CSS_5DL_scaff_4551395:6037-10363	NRCPB-233	NRCPB-343	GO:0005509; GO:0016021	calcium ion binding [GO:0005509]
Traes_6DL_659014784	6D:168490272-168496830	NRCPB-233	NRCPB-343	GO:0004190; GO:0006629	aspartic-type endopeptidase activity [GO:0004190]
Traes_4DS_DA9D690DF	4D:5036965-5046662	NRCPB-233	NRCPB-343	GO:0003723	RNA binding [GO:0003723]
Traes_4DS_084803084	IWGSC_CSS_4DS_scaff_2297156:403-3158	NRCPB-233	NRCPB-343	GO:0005975; GO:0004553	hydrolase activity, hydrolyzing O-glycosyl compounds [GO:0004553]
Traes_5DL_9FA4818AF	5D:128083721-128092666	NRCPB-233	NRCPB-343	GO:0008270	zinc ion binding [GO:0008270]
Traes_3DL_DE09B8A89	IWGSC_CSS_3DL_scaff_6955830:70-6579	NRCPB-233	NRCPB-343	GO:0010252; GO:0080161; GO:0005783; GO:0016021; GO:0080162; GO:0009555	auxin transmembrane transporter activity [GO:0080161]
Traes_7DS_7254A96B4	IWGSC_CSS_7DS_scaff_3900112:3240-8363	NRCPB-233	NRCPB-343	GO:0005524; GO:0005737; GO:0042026	ATP binding [GO:0005524]
Traes_1DL_B80AD8BEF	IWGSC_CSS_1DL_scaff_1973624:3-3190	NRCPB-233	NRCPB-343	GO:0008299; GO:0016740	transferase activity [GO:0016740]
Traes_2DL_DECB6FBDB	2D:28371233-28373635	NRCPB-233	NRCPB-343	GO:0005623; GO:0045454; GO:0009055; GO:0015035	electron carrier activity [GO:0009055]; protein disulfide oxidoreductase activity [GO:0015035]
Traes_6DS_813EBCBA9	6D:33060556-33065754	NRCPB-233	NRCPB-343	GO:0005524; GO:0005737; GO:0016485; GO:0009408	ATP binding [GO:0005524]
Traes_2DL_D676385CC	2D:138877063-138879966	NRCPB-233	NRCPB-343	GO:0005524; GO:0016787; GO:0016021	ATP binding [GO:0005524]; hydrolase activity [GO:0016787]
Traes_2DS_CA19859D5	2D:16348163-16350250	NRCPB-233	NRCPB-343	GO:0016579; GO:0006511; GO:0036459	ubiquitinyl hydrolase activity [GO:0036459]
Traes_2DS_3C3A2A12A	2D:17085664-17089045	NRCPB-233	NRCPB-343	GO:0006094; GO:0006096; GO:0046872; GO:0046686; GO:0004784	metal ion binding [GO:0046872]; superoxide dismutase activity [GO:0004784]
Traes_6DS_3522B8EF6	6D:10497303-10499835	NRCPB-233	NRCPB-343	GO:0004096; GO:0020037; GO:0042744; GO:0046872; GO:0006979	catalase activity [GO:0004096]; heme binding [GO:0020037]; metal ion binding [GO:0046872]
Traes_3DL_C5D9E24D5	IWGSC_CSS_3DL_scaff_6828351:0-1079	NRCPB-233	NRCPB-343	GO:0004332; GO:0006096	fructose-bisphosphate aldolase activity [GO:0004332]
Traes_4DL_4DB4326FB	IWGSC_CSS_4DL_scaff_14461706:1-4446	NRCPB-233	NRCPB-343	GO:0005524; GO:0004817; GO:0006423	ATP binding [GO:0005524]; cysteine-tRNA ligase activity [GO:0004817]
Traes_4DS_49B5FC871	4D:44346212-44349988	NRCPB-233	NRCPB-343	GO:0005975; GO:0004553	hydrolase activity, hydrolyzing O-glycosyl compounds [GO:0004553]
Traes_2DS_306726BB7	2D:3074166-3080047	NRCPB-233	NRCPB-343	GO:0008270	zinc ion binding [GO:0008270]
Traes_5DL_6ECA368F5	5D:68867101-68871014	NRCPB-233	NRCPB-343	GO:0005524; GO:0016874	ATP binding [GO:0005524]; ligase activity [GO:0016874]
Traes_2DS_C80293002	2D:18710861-18715830	NRCPB-233	NRCPB-343	GO:0071555; GO:0030244; GO:0016760; GO:0016021	cellulose synthase (UDP-forming) activity [GO:0016760]
Traes_4DL_44AB91D93	4D:37815409-37822116	NRCPB-233	NRCPB-343	GO:0030126; GO:0006886; GO:0005198; GO:0016192	structural molecule activity [GO:0005198]
Traes_1DL_D861501F5	IWGSC_CSS_1DL_scaff_2251676:7550-7873	NRCPB-233	NRCPB-343	GO:0045735	nutrient reservoir activity [GO:0045735]
Traes_4BS_BCAC4E57B	4B:116887126-116897428	NRCPB-233	NRCPB-343	GO:0016620	oxidoreductase activity, acting on the aldehyde or oxo group of donors, NAD or NADP as acceptor [GO:0016620]
TRAES3BF078700040CFD_g	3B:752786766-752787468	NRCPB-233	NRCPB-343	GO:0004866	endopeptidase inhibitor activity [GO:0004866]
Traes_1DL_114E430EB	IWGSC_CSS_1DL_scaff_2200355:840-8466	NRCPB-233	NRCPB-343	GO:0003677; GO:0005634; GO:0008270	DNA binding [GO:0003677]; zinc ion binding [GO:0008270]
Traes_7DS_CCA6B7D27	IWGSC_CSS_7DS_scaff_3963838:0-4462	NRCPB-233	NRCPB-343	GO:0005634; GO:0003712	transcription cofactor activity [GO:0003712]
Traes_2DL_64803388A	2D:145886975-145890846	NRCPB-233	NRCPB-343	GO:0005509; GO:0005783; GO:0006457	calcium ion binding [GO:0005509]
Traes_1DS_E3EA37F41	IWGSC_CSS_1DS_scaff_1882246:0-3028	NRCPB-233	NRCPB-343	GO:0005525	GTP binding [GO:0005525]
Traes_2DL_540050272	IWGSC_CSS_2DL_scaff_9825985:2470-9425	NRCPB-233	NRCPB-343	GO:0046872; GO:0003676	metal ion binding [GO:0046872]; nucleic acid binding [GO:0003676]
Traes_6DS_2F1995526	IWGSC_CSS_6DS_scaff_2090378:4074-7501	NRCPB-233	NRCPB-343	GO:0005509; GO:0005783; GO:0016021; GO:0006457	calcium ion binding [GO:0005509]
Traes_2DS_81BB5290E1	2D:15519059-15523049	NRCPB-233	NRCPB-343	GO:0005524; GO:0016021; GO:0004674; GO:0007165	ATP binding [GO:0005524]; protein serine/threonine kinase activity [GO:0004674]
Traes_4DL_665E6EA10	4D:115605461-115609798	NRCPB-233	NRCPB-343	GO:0005524; GO:0004674; GO:0007165	ATP binding [GO:0005524]; protein serine/threonine kinase activity [GO:0004674]
Traes_1DL_C5F65B9D4	1D:43486308-43495506	NRCPB-233	NRCPB-343	GO:0003950	NAD+ ADP-ribosyltransferase activity [GO:0003950]
Traes_3DL_2DC78B18A	3D:100163661-100172008	NRCPB-233	NRCPB-343	GO:0005524; GO:0003677; GO:0003723; GO:0006396; GO:0004525	ATP binding [GO:0005524]; DNA binding [GO:0003677]; ribonuclease III activity [GO:0004525]; RNA binding [GO:0003723]
Traes_5DL_151C16982	IWGSC_CSS_5DL_scaff_4527903:5-8809	NRCPB-233	NRCPB-343	GO:0008270	zinc ion binding [GO:0008270]
Traes_5DL_C3D5A5807	5D:106639722-106646140	NRCPB-233	NRCPB-343	GO:0003723	RNA binding [GO:0003723]
Traes_2DS_E85263CFA	IWGSC_CSS_2DS_scaff_5358323:1816-12632	NRCPB-233	NRCPB-343	GO:0008408; GO:0005622; GO:0003676; GO:0000166	3'-5' exonuclease activity [GO:0008408]; nucleic acid binding [GO:0003676]; nucleotide binding [GO:0000166]
Traes_5DL_91831A76B	5D:50842583-50850079	NRCPB-233	NRCPB-343	GO:0003676; GO:0000166; GO:0008270	nucleic acid binding [GO:0003676]; nucleotide binding [GO:0000166]; zinc ion binding [GO:0008270]
Traes_6DL_EDD5AB66D	6D:147545443-147549949	NRCPB-233	NRCPB-343	GO:0005829; GO:0006751; GO:0016787; GO:0009506	hydrolase activity [GO:0016787]
Traes_6DL_1EF30A89C	6D:143221040-143235415	NRCPB-233	NRCPB-343	GO:0004252	serine-type endopeptidase activity [GO:0004252]
Traes_4DS_CC9F9317E	4D:41931092-41933224	NRCPB-233	NRCPB-343	GO:0016168; GO:0009507; GO:0016021; GO:0046872; GO:0009765; GO:0009522; GO:0009523; GO:0018298	chlorophyll binding [GO:0016168]; metal ion binding [GO:0046872]
Traes_5DL_EE7FC3AEE	IWGSC_CSS_5DL_scaff_4509700:0-2830	NRCPB-233	NRCPB-343	GO:0016788	hydrolase activity, acting on ester bonds [GO:0016788]
Traes_1DL_4B94DFED6	IWGSC_CSS_1DL_scaff_2247910:279-4150	NRCPB-233	NRCPB-343	GO:0016021; GO:0016972	thiol oxidase activity [GO:0016972]
Traes_5DL_9E57D5944	5D:114330737-114333768	NRCPB-233	NRCPB-343	GO:0000139; GO:0071555; GO:0045489; GO:0047262	polygalacturonate 4-alpha-galacturonosyltransferase activity [GO:0047262]
Traes_1DL_A530B3014	IWGSC_CSS_1DL_scaff_66772:0-2240	NRCPB-233	NRCPB-343	GO:0003723; GO:0046872; GO:0000166; GO:0005634	metal ion binding [GO:0046872]; nucleotide binding [GO:0000166]; RNA binding [GO:0003723]
Traes_6DL_14A803198	6D:112169308-112172507	NRCPB-233	NRCPB-343	GO:0005524; GO:0046872; GO:0006457; GO:0009408	ATP binding [GO:0005524]; metal ion binding [GO:0046872]
Traes_2DL_BC632D1E3	2D:142007612-142013163	NRCPB-233	NRCPB-343	GO:0010181; GO:0005506; GO:0016491	FMN binding [GO:0010181]; iron ion binding [GO:0005506]; oxidoreductase activity [GO:0016491]
Traes_5DS_503F10289	5D:5811818-5816062	NRCPB-233	NRCPB-343	GO:0005525; GO:0005622; GO:0015031; GO:0007264	GTP binding [GO:0005525]
Traes_3DL_47AF06F8C	3D:114373480-114380502	NRCPB-233	NRCPB-343	GO:0005524; GO:0016874	ATP binding [GO:0005524]; ligase activity [GO:0016874]
Traes_1DL_B24BAF761	1D:101314987-101317790	NRCPB-233	NRCPB-343	GO:0005524; GO:0016874	ATP binding [GO:0005524]; ligase activity [GO:0016874]
Traes_2DS_86C131DEE	2D:10769303-10776657	NRCPB-233	NRCPB-343	GO:0005525; GO:0003924	GTPase activity [GO:0003924]; GTP binding [GO:0005525]
Traes_6DL_D65B5E33F	IWGSC_CSS_6DL_scaff_1756731:2-8082	NRCPB-233	NRCPB-343	GO:0004252	serine-type endopeptidase activity [GO:0004252]
Traes_1DS_6B5065463	1D:382614-390266	NRCPB-233	NRCPB-343	GO:0003676; GO:0000166	nucleic acid binding [GO:0003676]; nucleotide binding [GO:0000166]
Traes_5DL_5D984B791	5D:30208776-30212571	NRCPB-233	NRCPB-343	GO:0006629; GO:0008081	phosphoric diester hydrolase activity [GO:0008081]
Traes_5DL_7DB3B9A14	5D:145239086-145241332	NRCPB-233	NRCPB-343	GO:0031418; GO:0005506; GO:0016705	iron ion binding [GO:0005506]; L-ascorbic acid binding [GO:0031418]; oxidoreductase activity, acting on paired donors, with incorporation or reduction of molecular oxygen [GO:0016705]
Traes_2DS_4FD37331F	IWGSC_CSS_2DS_scaff_5353185:1923-6404	NRCPB-233	NRCPB-343	GO:0016021; GO:0005622; GO:0006890; GO:0004252	serine-type endopeptidase activity [GO:0004252]
Traes_5DL_A5A32C538	IWGSC_CSS_5DL_scaff_4529350:730-3457	NRCPB-233	NRCPB-343	GO:0008234	cysteine-type peptidase activity [GO:0008234]
Traes_4DL_FD4E98087	IWGSC_CSS_4DL_scaff_14417002:71-14716	NRCPB-233	NRCPB-343	GO:0006075; GO:0003843; GO:0000148	1,3-beta-D-glucan synthase activity [GO:0003843]
Traes_5DL_CEDABCD95	5D:65979911-65988263	NRCPB-233	NRCPB-343	GO:0003676; GO:0000166	nucleic acid binding [GO:0003676]; nucleotide binding [GO:0000166]
Traes_2DS_97EC0E281	2D:97064167-97064958	NRCPB-233	NRCPB-343	GO:0009058; GO:0016844	strictosidine synthase activity [GO:0016844]
Traes_4DS_0CFD9B88F	IWGSC_CSS_4DS_scaff_2281904:1366-3804	NRCPB-233	NRCPB-343	GO:0016021; GO:0008270	zinc ion binding [GO:0008270]
Traes_2DS_2132DCCCC	2D:99624652-99630706	NRCPB-233	NRCPB-343	GO:0005524; GO:0016021; GO:0004672	ATP binding [GO:0005524]; protein kinase activity [GO:0004672]
Traes_4DS_29F298799	IWGSC_CSS_4DS_scaff_2313807:1107-4411	NRCPB-233	NRCPB-343	GO:0005975; GO:0004553	hydrolase activity, hydrolyzing O-glycosyl compounds [GO:0004553]
Traes_5DL_2718D6B25	5D:133266065-133268611	NRCPB-233	NRCPB-343	GO:0003942; GO:0008652; GO:0005737	N-acetyl-gamma-glutamyl-phosphate reductase activity [GO:0003942]
Traes_2DL_1618AFB49	2D:36844766-36845277	NRCPB-233	NRCPB-343	GO:0004866	endopeptidase inhibitor activity [GO:0004866]
Traes_4DS_5BC6DC529	IWGSC_CSS_4DS_scaff_2302215:7058-9068	NRCPB-233	NRCPB-343	GO:0005525; GO:0005730; GO:0042254	GTP binding [GO:0005525]
Traes_2DL_9F24A54AF	2D:78137719-78141665	NRCPB-233	NRCPB-343	GO:0003723	RNA binding [GO:0003723]
Traes_5DS_6429161E7	5D:5371604-5374317	NRCPB-233	NRCPB-343	GO:0006096; GO:0000287; GO:0004634; GO:0000015	magnesium ion binding [GO:0000287]; phosphopyruvate hydratase activity [GO:0004634]
Traes_2DS_4646885A5	IWGSC_CSS_2DS_scaff_5346401:1-4171	NRCPB-233	NRCPB-343	GO:0042732; GO:0046872; GO:0006098; GO:0009045	metal ion binding [GO:0046872]; xylose isomerase activity [GO:0009045]
Traes_2BL_71ED6B5BD	2B:121077560-121085621	NRCPB-233	NRCPB-343	GO:0005524; GO:0004674	ATP binding [GO:0005524]; protein serine/threonine kinase activity [GO:0004674]
Traes_4DS_6CAAB052A	IWGSC_CSS_4DS_scaff_2325169:8003-13096	NRCPB-233	NRCPB-343	GO:0003676; GO:0008270	nucleic acid binding [GO:0003676]; zinc ion binding [GO:0008270]
Traes_5DL_FB06824E1	IWGSC_CSS_5DL_scaff_434911:0-5483	NRCPB-233	NRCPB-343	GO:0022900; GO:0050660; GO:0005743; GO:0008177; GO:0006099	flavin adenine dinucleotide binding [GO:0050660]; succinate dehydrogenase (ubiquinone) activity [GO:0008177]
Traes_2DL_997FE1AE4	IWGSC_CSS_2DL_scaff_9901967:6775-11650	NRCPB-233	NRCPB-343	GO:0005524	ATP binding [GO:0005524]
Traes_5DL_FD04EBB2F	5D:152097135-152099713	NRCPB-233	NRCPB-343	GO:0051537; GO:0009055; GO:0022900; GO:0046872	2 iron, 2 sulfur cluster binding [GO:0051537]; electron carrier activity [GO:0009055]; metal ion binding [GO:0046872]
Traes_2DS_F7E8E6B22	2D:127724314-127732750	NRCPB-233	NRCPB-343	GO:0008080; GO:0008270	N-acetyltransferase activity [GO:0008080]; zinc ion binding [GO:0008270]
Traes_6DL_6DAB8F1D9	6D:169148568-169153279	NRCPB-233	NRCPB-343	GO:0016620	oxidoreductase activity, acting on the aldehyde or oxo group of donors, NAD or NADP as acceptor [GO:0016620]
Traes_5DL_4211ABEC3	5D:60219394-60222256	NRCPB-233	NRCPB-343	GO:0015934; GO:0003735; GO:0006412	structural constituent of ribosome [GO:0003735]
Traes_6DS_066F7755D	6D:64970774-64972831	NRCPB-233	NRCPB-343	GO:0003677; GO:0008270	DNA binding [GO:0003677]; zinc ion binding [GO:0008270]
Traes_4DS_990D31BB1	4D:446550-450593	NRCPB-233	NRCPB-343	GO:0003677	DNA binding [GO:0003677]
Traes_1DL_D3AEF0EB6	1D:71233461-71236179	NRCPB-233	NRCPB-343	GO:0006563; GO:0004372; GO:0006544; GO:0030170; GO:0035999	glycine hydroxymethyltransferase activity [GO:0004372]; pyridoxal phosphate binding [GO:0030170]
Traes_5DL_6CDEEA6A6	5D:143070474-143075383	NRCPB-233	NRCPB-343	GO:0005524; GO:0004386; GO:0003676	ATP binding [GO:0005524]; helicase activity [GO:0004386]; nucleic acid binding [GO:0003676]
Traes_6DL_F97DA39AD	6D:154157967-154164599	NRCPB-233	NRCPB-343	GO:0005737; GO:0004427; GO:0000287; GO:0006796	inorganic diphosphatase activity [GO:0004427]; magnesium ion binding [GO:0000287]
TRAES3BF032400040CFD_g	3B:770483091-770483421	NRCPB-233	NRCPB-343	GO:0046872	metal ion binding [GO:0046872]
Traes_1DS_3151CAEB0	IWGSC_CSS_1DS_scaff_1907540:959-9769	NRCPB-233	NRCPB-343	GO:0005524; GO:0005871; GO:0005874; GO:0003777; GO:0007018	ATP binding [GO:0005524]; microtubule motor activity [GO:0003777]
Traes_2DL_96CDD45B9	2D:140519040-140521890	NRCPB-233	NRCPB-343	GO:0003934; GO:0005737; GO:0046654	GTP cyclohydrolase I activity [GO:0003934]
Traes_3DL_C03F7B011	3D:55890212-55895213	NRCPB-233	NRCPB-343	GO:0016791	phosphatase activity [GO:0016791]
Traes_3DL_A6F32E158	IWGSC_CSS_3DL_scaff_6954249:0-3986	NRCPB-233	NRCPB-343	GO:0006546; GO:0004375	glycine dehydrogenase (decarboxylating) activity [GO:0004375]
Traes_6DS_2D4C9B4C6	6D:78483665-78485689	NRCPB-233	NRCPB-343	GO:0000166; GO:0005840; GO:0003735; GO:0006412	nucleotide binding [GO:0000166]; structural constituent of ribosome [GO:0003735]
Traes_2DL_474B433DF	2D:113713309-113720539	NRCPB-233	NRCPB-343	GO:0003677; GO:0005634	DNA binding [GO:0003677]
Traes_4DL_258AD9567	4D:93890582-93892418	NRCPB-233	NRCPB-343	GO:0005525; GO:0003924; GO:0005737; GO:0003746	GTPase activity [GO:0003924]; GTP binding [GO:0005525]; translation elongation factor activity [GO:0003746]
Traes_6DL_11374490D	6D:159610114-159614253	NRCPB-233	NRCPB-343	GO:0005524	ATP binding [GO:0005524]
Traes_6DS_43BCD40B9	6D:20523219-20534073	NRCPB-233	NRCPB-343	GO:0003677; GO:0003899; GO:0006351	DNA binding [GO:0003677]; DNA-directed RNA polymerase activity [GO:0003899]
Traes_4DL_8156B39DF	4D:112171363-112174537	NRCPB-233	NRCPB-343	GO:0016602; GO:0003677; GO:0003700	DNA binding [GO:0003677]; transcription factor activity, sequence-specific DNA binding [GO:0003700]
Traes_5DL_0DBC61158	5D:108451395-108452322	NRCPB-233	NRCPB-343	GO:0016491	oxidoreductase activity [GO:0016491]
Traes_6DL_A2EEFE47E	IWGSC_CSS_6DL_scaff_1001990:0-3022	NRCPB-233	NRCPB-343	GO:0016021; GO:0005743; GO:0055085; GO:0005215	transporter activity [GO:0005215]
Traes_5DL_20877B6EA	5D:71514202-71518211	NRCPB-233	NRCPB-343	GO:0003824; GO:0016021	catalytic activity [GO:0003824]
Traes_4DS_A5BF2203B	4D:50895494-50898155	NRCPB-233	NRCPB-343	GO:0005840; GO:0003735; GO:0006412	structural constituent of ribosome [GO:0003735]
Traes_1DL_DA9B5CFC6	1D:123221737-123224473	NRCPB-233	NRCPB-343	GO:0005524; GO:0015991; GO:0015986; GO:0046933; GO:0045261	ATP binding [GO:0005524]; proton-transporting ATP synthase activity, rotational mechanism [GO:0046933]
Traes_5DS_34723CFA4	IWGSC_CSS_5DS_scaff_2370992:714-2750	NRCPB-233	NRCPB-343	GO:0005524	ATP binding [GO:0005524]
Traes_3DL_082C9DD8D	3D:36988613-36989634	NRCPB-233	NRCPB-343	GO:0004450; GO:0006102	isocitrate dehydrogenase (NADP+) activity [GO:0004450]
Traes_3DL_DEB7B523C	3D:118843556-118848144	NRCPB-233	NRCPB-343	GO:0008270	zinc ion binding [GO:0008270]
Traes_5DL_7029D827B	5D:159929196-159935819	NRCPB-233	NRCPB-343	GO:0005524; GO:0004672	ATP binding [GO:0005524]; protein kinase activity [GO:0004672]
Traes_1DL_AB0ACF01C	1D:44689355-44699074	NRCPB-233	NRCPB-343	GO:0005524; GO:0005737; GO:0000287; GO:0004826; GO:0006432; GO:0000049	ATP binding [GO:0005524]; magnesium ion binding [GO:0000287]; phenylalanine-tRNA ligase activity [GO:0004826]; tRNA binding [GO:0000049]
Traes_2BS_64F2A8C5B	2B:17051721-17053610	NRCPB-233	NRCPB-343	GO:0005525; GO:0003924; GO:0005737; GO:0003746	GTPase activity [GO:0003924]; GTP binding [GO:0005525]; translation elongation factor activity [GO:0003746]
Traes_5DL_85C8862E8	5D:80353974-80368062	NRCPB-233	NRCPB-343	GO:0051539; GO:0003677; GO:0006284; GO:0003824	4 iron, 4 sulfur cluster binding [GO:0051539]; catalytic activity [GO:0003824]; DNA binding [GO:0003677]
Traes_4DS_FBA13E320	4D:48078515-48080041	NRCPB-233	NRCPB-343	GO:0004190	aspartic-type endopeptidase activity [GO:0004190]
Traes_6DS_53B15C3C4	6D:13294660-13298539	NRCPB-233	NRCPB-343	GO:0005509; GO:0005783; GO:0016021; GO:0006457	calcium ion binding [GO:0005509]
Traes_2DL_84F338908	2D:113137111-113142311	NRCPB-233	NRCPB-343	GO:0005634; GO:0008270	zinc ion binding [GO:0008270]
Traes_5DL_AA55FBE2C	5D:147005784-147011158	NRCPB-233	NRCPB-343	GO:0006555; GO:0004489; GO:0035999	methylenetetrahydrofolate reductase (NAD(P)H) activity [GO:0004489]
Traes_2DS_3E4E3BEFC	2D:119976679-119984986	NRCPB-233	NRCPB-343	GO:0003677; GO:0048366; GO:0005634; GO:0006355; GO:0006351; GO:0008270	DNA binding [GO:0003677]; zinc ion binding [GO:0008270]
Traes_2DS_B97E601E0	IWGSC_CSS_2DS_scaff_5388639:4353-9917	NRCPB-233	NRCPB-343	GO:0005524; GO:0004674; GO:0007165	ATP binding [GO:0005524]; protein serine/threonine kinase activity [GO:0004674]
Traes_2DL_9F3EE4D7A	2D:147678272-147682796	NRCPB-233	NRCPB-343	GO:0016021; GO:0004576; GO:0006486	oligosaccharyl transferase activity [GO:0004576]
Traes_7DS_971969F5A	7D:1398437-1401737	NRCPB-233	NRCPB-343	GO:0005975; GO:0004553	hydrolase activity, hydrolyzing O-glycosyl compounds [GO:0004553]
Traes_2DS_F8E15CA0E	2D:439257-445981	NRCPB-233	NRCPB-343	GO:0018024; GO:0005634; GO:0008270	histone-lysine N-methyltransferase activity [GO:0018024]; zinc ion binding [GO:0008270]
Traes_4DS_0A01300F2	4D:49007368-49010592	NRCPB-233	NRCPB-343	GO:0004190	aspartic-type endopeptidase activity [GO:0004190]
Traes_1DL_77A0F46E8	IWGSC_CSS_1DL_scaff_2250675:0-1243	NRCPB-233	NRCPB-343	GO:0016168; GO:0009507; GO:0016021; GO:0009765; GO:0009523; GO:0018298	chlorophyll binding [GO:0016168]
Traes_4DL_32D6B3BA6	IWGSC_CSS_4DL_scaff_14401985:2071-8259	NRCPB-233	NRCPB-343	GO:0006505; GO:0016788; GO:0005622; GO:0006886	hydrolase activity, acting on ester bonds [GO:0016788]
Traes_5DL_6A497D966	5D:120847075-120851217	NRCPB-233	NRCPB-343	GO:0005524; GO:0005737; GO:0006457	ATP binding [GO:0005524]
Traes_1DL_844FE40E6	1D:127231628-127236045	NRCPB-233	NRCPB-343	GO:0005524; GO:0009501; GO:0009507; GO:0008878; GO:0005978; GO:0019252	ATP binding [GO:0005524]; glucose-1-phosphate adenylyltransferase activity [GO:0008878]
Traes_7DS_3432E98CE	7D:10237905-10239961	NRCPB-233	NRCPB-343	GO:0009058; GO:0003824; GO:0030170	catalytic activity [GO:0003824]; pyridoxal phosphate binding [GO:0030170]
Traes_7DL_6599172BA	7D:219210517-219217777	NRCPB-233	NRCPB-343	GO:0005524; GO:0016021; GO:0004672	ATP binding [GO:0005524]; protein kinase activity [GO:0004672]
Traes_3DL_325474F3D	3D:102598270-102602222	NRCPB-233	NRCPB-343	GO:0005524; GO:0004386; GO:0003676	ATP binding [GO:0005524]; helicase activity [GO:0004386]; nucleic acid binding [GO:0003676]
Traes_3DL_1C32EC971	3D:86805253-86808467	NRCPB-233	NRCPB-343	GO:0005737; GO:0006007; GO:0030145; GO:0004619	manganese ion binding [GO:0030145]; phosphoglycerate mutase activity [GO:0004619]
Traes_1DL_9E700497C	IWGSC_CSS_1DL_scaff_2246177:0-1833	NRCPB-233	NRCPB-343	GO:0005840; GO:0003735; GO:0006412	structural constituent of ribosome [GO:0003735]
Traes_7DS_C268073F4	7D:7322616-7325912	NRCPB-233	NRCPB-343	GO:0005524; GO:0004672	ATP binding [GO:0005524]; protein kinase activity [GO:0004672]
Traes_5DS_DECAA37DD	5D:2758957-2765497	NRCPB-233	NRCPB-343	GO:0005524; GO:0006754; GO:0008553; GO:0016021; GO:0046872	ATP binding [GO:0005524]; hydrogen-exporting ATPase activity, phosphorylative mechanism [GO:0008553]; metal ion binding [GO:0046872]
Traes_7DL_7D95FE937	7D:95664147-95677980	NRCPB-233	NRCPB-343	GO:0005524; GO:0008270	ATP binding [GO:0005524]; zinc ion binding [GO:0008270]
Traes_1DL_41A11E610	1D:91559976-91571077	NRCPB-233	NRCPB-343	GO:0005524; GO:0016887; GO:0006888; GO:0006812; GO:0006875; GO:0016036; GO:0005783; GO:0010413; GO:0016021; GO:0006891; GO:0010073; GO:0046872; GO:0005886; GO:0009846; GO:0010152; GO:0048867; GO:0045492	ATPase activity [GO:0016887]; ATP binding [GO:0005524]; metal ion binding [GO:0046872]
Traes_2DL_A8B7BB032	IWGSC_CSS_2DL_scaff_9809185:2-868	NRCPB-233	NRCPB-343	GO:0016301; GO:0000287; GO:0030955; GO:0004743	kinase activity [GO:0016301]; magnesium ion binding [GO:0000287]; potassium ion binding [GO:0030955]; pyruvate kinase activity [GO:0004743]
Traes_4DL_5612CF456	IWGSC_CSS_4DL_scaff_14375590:0-1745	NRCPB-233	NRCPB-343	GO:0016620	oxidoreductase activity, acting on the aldehyde or oxo group of donors, NAD or NADP as acceptor [GO:0016620]
Traes_1DL_B4E0123EB	IWGSC_CSS_1DL_scaff_2245302:11361-17763	NRCPB-233	NRCPB-343	GO:0016021; GO:0005622; GO:0005215	transporter activity [GO:0005215]
Traes_4DS_5A7ABE019	IWGSC_CSS_4DS_scaff_2288273:1-506	NRCPB-233	NRCPB-343	GO:0003676; GO:0000166	nucleic acid binding [GO:0003676]; nucleotide binding [GO:0000166]
Traes_6DL_D4715B586	6D:60166716-60170367	NRCPB-233	NRCPB-343	GO:0015986; GO:0016020; GO:0046933	proton-transporting ATP synthase activity, rotational mechanism [GO:0046933]
Traes_2DS_7EED3DA96	2D:15372242-15377384	NRCPB-233	NRCPB-343	GO:0003723	RNA binding [GO:0003723]
Traes_3AS_B3B799BFB	3A:25412398-25413913	NRCPB-233	NRCPB-343	GO:0003824	catalytic activity [GO:0003824]
Traes_5DL_449478BCB	IWGSC_CSS_5DL_scaff_4534720:17640-20856	NRCPB-233	NRCPB-343	GO:0005524; GO:0016874	ATP binding [GO:0005524]; ligase activity [GO:0016874]
Traes_6DL_FF2824756	6D:171558063-171563696	NRCPB-233	NRCPB-343	GO:0050661; GO:0005623; GO:0045454; GO:0050660; GO:0006749; GO:0004362	flavin adenine dinucleotide binding [GO:0050660]; glutathione-disulfide reductase activity [GO:0004362]; NADP binding [GO:0050661]
Traes_6DL_275FA4D5F	6D:112920360-112924358	NRCPB-233	NRCPB-343	GO:0016787	hydrolase activity [GO:0016787]
Traes_7DL_EDE77652A	7D:198663401-198666324	NRCPB-233	NRCPB-343	GO:0003755; GO:0006457	peptidyl-prolyl cis-trans isomerase activity [GO:0003755]
Traes_7DL_31950AE3F	IWGSC_CSS_7DL_scaff_2569743:520-11865	NRCPB-233	NRCPB-343	GO:0004402; GO:0005634; GO:0006355; GO:0003712; GO:0008270	histone acetyltransferase activity [GO:0004402]; transcription cofactor activity [GO:0003712]; zinc ion binding [GO:0008270]
Traes_4DS_AED0FD434	4D:52528803-52530953	NRCPB-233	NRCPB-343	GO:0015991; GO:0015078; GO:0016021; GO:0033179	hydrogen ion transmembrane transporter activity [GO:0015078]
Traes_1DL_69D4A3E8B	1D:91966174-91969968	NRCPB-233	NRCPB-343	GO:0007049; GO:0008283; GO:0003700	transcription factor activity, sequence-specific DNA binding [GO:0003700]
Traes_7DS_5DBF1BD6C	7D:40768412-40773678	NRCPB-233	NRCPB-343	GO:0016773	phosphotransferase activity, alcohol group as acceptor [GO:0016773]
Traes_1DS_31913486E	1D:48308103-48311797	NRCPB-233	NRCPB-343	GO:0005524; GO:0004672	ATP binding [GO:0005524]; protein kinase activity [GO:0004672]
Traes_2DL_479E5956B	2D:36196393-36202149	NRCPB-233	NRCPB-343	GO:0005694; GO:0018024; GO:0005634; GO:0008270	histone-lysine N-methyltransferase activity [GO:0018024]; zinc ion binding [GO:0008270]
Traes_4DS_EC288617E	4D:60962577-60965563	NRCPB-233	NRCPB-343	GO:0005840; GO:0003735; GO:0006412	structural constituent of ribosome [GO:0003735]
Traes_2DS_6553FB0E2	2D:47689694-47692090	NRCPB-233	NRCPB-343	GO:0003723; GO:0015935; GO:0003735; GO:0006412	RNA binding [GO:0003723]; structural constituent of ribosome [GO:0003735]
Traes_3DL_703CAFA23	3D:102134107-102141578	NRCPB-233	NRCPB-343	GO:0005524; GO:0005737; GO:0004827; GO:0006433	ATP binding [GO:0005524]; proline-tRNA ligase activity [GO:0004827]
EPlTAEG00000010044	Pt:90-1152	NRCPB-233	NRCPB-343	GO:0016168; GO:0009535; GO:0045156; GO:0016021; GO:0046872; GO:0016491; GO:0009772; GO:0009523; GO:0018298; GO:0009635	chlorophyll binding [GO:0016168]; electron transporter, transferring electrons within the cyclic electron transport pathway of photosynthesis activity [GO:0045156]; metal ion binding [GO:0046872]; oxidoreductase activity [GO:0016491]
Traes_3DL_A631E1F0C	3D:98979419-98984429	NRCPB-233	NRCPB-343	GO:0003677	DNA binding [GO:0003677]
Traes_4DS_3A7960FAC	4D:1132470-1134908	NRCPB-233	NRCPB-343	GO:0005525; GO:0003924; GO:0005737; GO:0005874; GO:0007017; GO:0051258; GO:0005200	GTPase activity [GO:0003924]; GTP binding [GO:0005525]; structural constituent of cytoskeleton [GO:0005200]
Traes_7DS_CB5F58F92	7D:15998987-16002904	NRCPB-233	NRCPB-343	GO:0006633; GO:0016790	thiolester hydrolase activity [GO:0016790]
Traes_4DL_7BB4E451B1	IWGSC_CSS_4DL_scaff_14429928:133-5827	NRCPB-233	NRCPB-343	GO:0005524; GO:0016021; GO:0004674; GO:0007165	ATP binding [GO:0005524]; protein serine/threonine kinase activity [GO:0004674]
Traes_1DS_390A3F5B1	IWGSC_CSS_1DS_scaff_1881975:1055-4596	NRCPB-233	NRCPB-343	GO:0005524	ATP binding [GO:0005524]
Traes_5DL_6AF673654	5D:68911745-68914093	NRCPB-233	NRCPB-343	GO:0005992; GO:0004805	trehalose-phosphatase activity [GO:0004805]
Traes_4DS_A90FD0CBD	4D:98573970-98578952	NRCPB-233	NRCPB-343	GO:0005524; GO:0008026; GO:0003676	ATP binding [GO:0005524]; ATP-dependent helicase activity [GO:0008026]; nucleic acid binding [GO:0003676]
Traes_5DL_BD80B8A73	5D:154517389-154522773	NRCPB-233	NRCPB-343	GO:0016791	phosphatase activity [GO:0016791]
Traes_5DL_46F94DAAA1	IWGSC_CSS_5DL_scaff_4466527:2852-6320	NRCPB-233	NRCPB-343	GO:0003676; GO:0005634; GO:0032784; GO:0006357; GO:0006351; GO:0008270	nucleic acid binding [GO:0003676]; zinc ion binding [GO:0008270]
Traes_2DS_D3601814B	2D:107027864-107033497	NRCPB-233	NRCPB-343	GO:0003886; GO:0003682	chromatin binding [GO:0003682]; DNA (cytosine-5-)-methyltransferase activity [GO:0003886]
Traes_5DL_92CBBE968	5D:58493538-58495842	NRCPB-233	NRCPB-343	GO:0003677	DNA binding [GO:0003677]
Traes_1DL_F410CF9FD	1D:71267841-71271532	NRCPB-233	NRCPB-343	GO:0003677; GO:0005634; GO:0006355; GO:0006351	DNA binding [GO:0003677]
Traes_1DS_D7F67852E	1D:2078338-2082342	NRCPB-233	NRCPB-343	GO:0006354; GO:0003723; GO:0015934; GO:0009853; GO:0080129; GO:0051788; GO:0003735; GO:0016740; GO:0006412; GO:0006511	RNA binding [GO:0003723]; structural constituent of ribosome [GO:0003735]; transferase activity [GO:0016740]
Traes_1DS_AAA7B8951	1D:376850-379885	NRCPB-233	NRCPB-343	GO:0008270	zinc ion binding [GO:0008270]
Traes_5DS_C431B9881	5D:33710764-33716900	NRCPB-233	NRCPB-343	GO:0005524	ATP binding [GO:0005524]
Traes_4DL_2F1E74F2E	IWGSC_CSS_4DL_scaff_14468736:2693-8649	NRCPB-233	NRCPB-343	GO:0005525; GO:0003924; GO:0006614; GO:0005047; GO:0005785	GTPase activity [GO:0003924]; GTP binding [GO:0005525]; signal recognition particle binding [GO:0005047]
Traes_2DL_5D6D18165	2D:113867341-113870793	NRCPB-233	NRCPB-343	GO:0003824	catalytic activity [GO:0003824]
Traes_5DL_AFE0A4571	5D:69221504-69231733	NRCPB-233	NRCPB-343	GO:0003676; GO:0000166	nucleic acid binding [GO:0003676]; nucleotide binding [GO:0000166]
Traes_1DL_4365F7CA3	IWGSC_CSS_1DL_scaff_2228058:575-5102	NRCPB-233	NRCPB-343	GO:0009864; GO:0080123; GO:0009694; GO:0009611	jasmonate-amino synthetase activity [GO:0080123]
Traes_5DL_7514D124D	5D:143574877-143578710	NRCPB-233	NRCPB-343	GO:0005524; GO:0042626; GO:0016021	ATPase activity, coupled to transmembrane movement of substances [GO:0042626]; ATP binding [GO:0005524]
Traes_2DL_1983B702F	2D:22691554-22697795	NRCPB-233	NRCPB-343	GO:0005509; GO:0004571; GO:0016020	calcium ion binding [GO:0005509]; mannosyl-oligosaccharide 1,2-alpha-mannosidase activity [GO:0004571]
Traes_7DS_D3151D34C	IWGSC_CSS_7DS_scaff_3951129:40-6859	NRCPB-233	NRCPB-343	GO:0005975; GO:0051060	pullulanase activity [GO:0051060]
Traes_6AS_7FB8F9A66	6A:6813679-6816077	NRCPB-233	NRCPB-343	GO:0004096; GO:0020037; GO:0042744; GO:0046872; GO:0006979	catalase activity [GO:0004096]; heme binding [GO:0020037]; metal ion binding [GO:0046872]
Traes_2DL_30F23E577	2D:36096876-36100696	NRCPB-233	NRCPB-343	GO:0004109; GO:0006779	coproporphyrinogen oxidase activity [GO:0004109]
Traes_7DS_51D42FCC4	7D:96866106-96868792	NRCPB-233	NRCPB-343	GO:0003824	catalytic activity [GO:0003824]
Traes_5DL_A7465270F	5D:126260787-126267725	NRCPB-233	NRCPB-343	GO:0016021; GO:0004252	serine-type endopeptidase activity [GO:0004252]
Traes_6DL_565B3D7EC	6D:140852355-140855715	NRCPB-233	NRCPB-343	GO:0003755; GO:0006457	peptidyl-prolyl cis-trans isomerase activity [GO:0003755]
Traes_1DS_6B00100D9	1D:14594533-14604962	NRCPB-233	NRCPB-343	GO:0000124; GO:0003712	transcription cofactor activity [GO:0003712]
Traes_4DL_370A59EFC	4D:120504805-120516265	NRCPB-233	NRCPB-343	GO:0001104; GO:0016592	RNA polymerase II transcription cofactor activity [GO:0001104]
Traes_5DL_A83547043	IWGSC_CSS_5DL_scaff_4603808:0-3256	NRCPB-233	NRCPB-343	GO:0015936; GO:0050662; GO:0004420	coenzyme binding [GO:0050662]; hydroxymethylglutaryl-CoA reductase (NADPH) activity [GO:0004420]
Traes_2DL_8F3A7977E	2D:111810350-111812703	NRCPB-233	NRCPB-343	GO:0051537; GO:0046872; GO:0005743; GO:0070469; GO:0008121	2 iron, 2 sulfur cluster binding [GO:0051537]; metal ion binding [GO:0046872]; ubiquinol-cytochrome-c reductase activity [GO:0008121]
Traes_5DL_C5D9E96D4	5D:77336679-77338081	NRCPB-233	NRCPB-343	GO:0003677; GO:0006355	DNA binding [GO:0003677]
Traes_5DL_343F3EE59	5D:123821286-123822659	NRCPB-233	NRCPB-343	GO:0016168; GO:0009507; GO:0016021; GO:0046872; GO:0009765; GO:0009522; GO:0009523; GO:0018298	chlorophyll binding [GO:0016168]; metal ion binding [GO:0046872]
Traes_4DS_B8602CA5C	4D:4793716-4802799	NRCPB-233	NRCPB-343	GO:0005524; GO:0006071; GO:0004371	ATP binding [GO:0005524]; glycerone kinase activity [GO:0004371]
Traes_6DS_11E957F4D	6D:34313406-34316491	NRCPB-233	NRCPB-343	GO:0003824; GO:0050662	catalytic activity [GO:0003824]; coenzyme binding [GO:0050662]
Traes_7DL_FB75EA9C3	7D:191911839-191918707	NRCPB-233	NRCPB-343	GO:0005524; GO:0004707; GO:0005622	ATP binding [GO:0005524]; MAP kinase activity [GO:0004707]
Traes_6DL_961B6AFC5	6D:166362119-166366041	NRCPB-233	NRCPB-343	GO:0004069; GO:0080130; GO:0009058; GO:0006520; GO:0030170	L-aspartate:2-oxoglutarate aminotransferase activity [GO:0004069]; L-phenylalanine:2-oxoglutarate aminotransferase activity [GO:0080130]; pyridoxal phosphate binding [GO:0030170]
Traes_2DS_4CC8FD7E3	2D:106421964-106428602	NRCPB-233	NRCPB-343	GO:0003676	nucleic acid binding [GO:0003676]
Traes_5DL_7C5517ADE	IWGSC_CSS_5DL_scaff_4604500:58-4777	NRCPB-233	NRCPB-343	GO:0016597; GO:0004072; GO:0009089	amino acid binding [GO:0016597]; aspartate kinase activity [GO:0004072]
Traes_2DS_178B18A13	2D:100162955-100163797	NRCPB-233	NRCPB-343	GO:0005840; GO:0003735; GO:0006412	structural constituent of ribosome [GO:0003735]
Traes_5DS_8E1A958DB	5D:87769012-87772139	NRCPB-233	NRCPB-343	GO:0005525; GO:0005622; GO:0006886	GTP binding [GO:0005525]
Traes_4DS_26272902A	4D:10625922-10629556	NRCPB-233	NRCPB-343	GO:0045454; GO:0005783; GO:0003756	protein disulfide isomerase activity [GO:0003756]
Traes_6DS_2002521C8	6D:26917458-26921828	NRCPB-233	NRCPB-343	GO:0005524; GO:0004386; GO:0003676	ATP binding [GO:0005524]; helicase activity [GO:0004386]; nucleic acid binding [GO:0003676]
Traes_4DL_453E3B607	4D:29574343-29577938	NRCPB-233	NRCPB-343	GO:0003677; GO:0006310; GO:0006281; GO:0006260; GO:0005634	DNA binding [GO:0003677]
Traes_4DL_42EA23191	4D:28914898-28916730	NRCPB-233	NRCPB-343	GO:0003723; GO:0005730; GO:0030529; GO:0042254	RNA binding [GO:0003723]
Traes_7DL_939815ECB	IWGSC_CSS_7DL_scaff_3388227:2017-9644	NRCPB-233	NRCPB-343	GO:0046872	metal ion binding [GO:0046872]
Traes_7DS_1EC20E600	7D:3965741-3974976	NRCPB-233	NRCPB-343	GO:0006075; GO:0003843; GO:0000148; GO:0016021	1,3-beta-D-glucan synthase activity [GO:0003843]
Traes_6DL_EFE15BC3E	IWGSC_CSS_6DL_scaff_2869943:5815-7028	NRCPB-233	NRCPB-343	GO:0005215	transporter activity [GO:0005215]
Traes_6DL_D5710F970	6D:139009748-139013798	NRCPB-233	NRCPB-343	GO:0004190	aspartic-type endopeptidase activity [GO:0004190]
Traes_6DL_AE18D6399	6D:162120423-162137999	NRCPB-233	NRCPB-343	GO:0005524; GO:0051645; GO:0030048; GO:0051646; GO:0003774; GO:0016459; GO:0060151; GO:0006606	ATP binding [GO:0005524]; motor activity [GO:0003774]
Traes_2DL_4AA8E1AA9	IWGSC_CSS_2DL_scaff_9842314:681-3935	NRCPB-233	NRCPB-343	GO:0051920	peroxiredoxin activity [GO:0051920]
Traes_5DS_81917280C	IWGSC_CSS_5DS_scaff_2768592:2967-7688	NRCPB-233	NRCPB-343	GO:0005524; GO:0019538	ATP binding [GO:0005524]
Traes_6DL_97AE6CBA5	6D:148993029-149005407	NRCPB-233	NRCPB-343	GO:0005524; GO:0004674	ATP binding [GO:0005524]; protein serine/threonine kinase activity [GO:0004674]
Traes_1DS_35B7AED4C	1D:7189538-7190291	NRCPB-233	NRCPB-343	GO:0003677; GO:0000786; GO:0005634	DNA binding [GO:0003677]
Traes_7DS_831EAF074	IWGSC_CSS_7DS_scaff_3875815:1-11312	NRCPB-233	NRCPB-343	GO:0008270	zinc ion binding [GO:0008270]
Traes_2DL_314DB12001	2D:150260811-150262531	NRCPB-233	NRCPB-343	GO:0016773	phosphotransferase activity, alcohol group as acceptor [GO:0016773]
Traes_5DL_24E161E8F	5D:136855544-136858972	NRCPB-233	NRCPB-343	GO:0005525; GO:0003924; GO:0005737; GO:0005874; GO:0007017; GO:0051258; GO:0005200	GTPase activity [GO:0003924]; GTP binding [GO:0005525]; structural constituent of cytoskeleton [GO:0005200]
Traes_2DL_6F03F05FA	2D:96354329-96356372	NRCPB-233	NRCPB-343	GO:0000398; GO:0000166; GO:0045131; GO:0008270	nucleotide binding [GO:0000166]; pre-mRNA branch point binding [GO:0045131]; zinc ion binding [GO:0008270]
Traes_2DL_8CEB98016	2D:90197740-90200120	NRCPB-233	NRCPB-343	GO:0003677; GO:0000786; GO:0005634	DNA binding [GO:0003677]
Traes_1DS_97DDD3DBB	1D:79392346-79397843	NRCPB-233	NRCPB-343	GO:0008270	zinc ion binding [GO:0008270]
Traes_2DL_071CC70F4	2D:74659357-74663461	NRCPB-233	NRCPB-343	GO:0047632; GO:0004668; GO:0009446	agmatine deiminase activity [GO:0047632]; protein-arginine deiminase activity [GO:0004668]
Traes_3DL_3D1319ECF	IWGSC_CSS_3DL_scaff_6866365:0-1778	NRCPB-233	NRCPB-343	GO:0045300; GO:0006631	acyl-[acyl-carrier-protein] desaturase activity [GO:0045300]
Traes_1DL_D7CD5D71A	IWGSC_CSS_1DL_scaff_518428:5831-11598	NRCPB-233	NRCPB-343	GO:0016579; GO:0036459	ubiquitinyl hydrolase activity [GO:0036459]
Traes_7DL_C59A85781	7D:223386725-223391267	NRCPB-233	NRCPB-343	GO:0005524; GO:0004674	ATP binding [GO:0005524]; protein serine/threonine kinase activity [GO:0004674]
Traes_2DS_3AC11B9D8	2D:52329574-52334374	NRCPB-233	NRCPB-343	GO:0048037; GO:0016874	cofactor binding [GO:0048037]; ligase activity [GO:0016874]
Traes_3DL_DFE5BD85A	3D:58826586-58829131	NRCPB-233	NRCPB-343	GO:0016579; GO:0006511; GO:0036459	ubiquitinyl hydrolase activity [GO:0036459]
Traes_4DL_65AF8424F	IWGSC_CSS_4DL_scaff_14471614:1-1566	NRCPB-233	NRCPB-343	GO:0016491; GO:0008270	oxidoreductase activity [GO:0016491]; zinc ion binding [GO:0008270]
Traes_1AS_E6F253266	IWGSC_CSS_1AS_scaff_3299929:2541-5255	NRCPB-233	NRCPB-343	GO:0043531; GO:0005524	ADP binding [GO:0043531]; ATP binding [GO:0005524]
Traes_1DL_003A549A4	1D:74336371-74341979	NRCPB-233	NRCPB-343	GO:0005524; GO:0005737; GO:0042026	ATP binding [GO:0005524]
Traes_5DL_64F27292C	IWGSC_CSS_5DL_scaff_297369:457-7414	NRCPB-233	NRCPB-343	GO:0005975; GO:0008184; GO:0030170	glycogen phosphorylase activity [GO:0008184]; pyridoxal phosphate binding [GO:0030170]
Traes_5DL_B1E2378F2	5D:149039102-149041415	NRCPB-233	NRCPB-343	GO:0005524	ATP binding [GO:0005524]
Traes_5DL_B8E1BC03B	5D:120451933-120455483	NRCPB-233	NRCPB-343	GO:0030234; GO:0000502; GO:0042176	enzyme regulator activity [GO:0030234]
Traes_7DS_EFB144315	7D:1667883-1673593	NRCPB-233	NRCPB-343	GO:0003676; GO:0000166	nucleic acid binding [GO:0003676]; nucleotide binding [GO:0000166]
Traes_4DL_5D0DAB6B7	4D:10508727-10513229	NRCPB-233	NRCPB-343	GO:0016579; GO:0036459	ubiquitinyl hydrolase activity [GO:0036459]
Traes_4DS_A7188EE64	IWGSC_CSS_4DS_scaff_2283662:1023-5213	NRCPB-233	NRCPB-343	GO:0004030; GO:0006081	aldehyde dehydrogenase [NAD(P)+] activity [GO:0004030]
Traes_6DS_CBB6D49F6	6D:39590965-39594227	NRCPB-233	NRCPB-343	GO:0005737; GO:0005634; GO:0005839; GO:0051603; GO:0004298	threonine-type endopeptidase activity [GO:0004298]
Traes_1DL_ED54F5B27	1D:126404158-126406484	NRCPB-233	NRCPB-343	GO:0005840; GO:0003735; GO:0006412	structural constituent of ribosome [GO:0003735]
Traes_1DL_1F96A4D49	IWGSC_CSS_1DL_scaff_1895876:0-4803	NRCPB-233	NRCPB-343	GO:0003824; GO:0005992	catalytic activity [GO:0003824]
Traes_5DL_B50ED8913	5D:108240853-108246874	NRCPB-233	NRCPB-343	GO:0016874; GO:0004842	ligase activity [GO:0016874]; ubiquitin-protein transferase activity [GO:0004842]
Traes_1DL_0714E4142	1D:51498902-51512110	NRCPB-233	NRCPB-343	GO:0005524	ATP binding [GO:0005524]
Traes_4DS_0EAC519C1	IWGSC_CSS_4DS_scaff_1764439:451-5474	NRCPB-233	NRCPB-343	GO:0003676; GO:0000166; GO:0008270	nucleic acid binding [GO:0003676]; nucleotide binding [GO:0000166]; zinc ion binding [GO:0008270]
Traes_5DL_CA09C31F9	IWGSC_CSS_5DL_scaff_4498796:2-5090	NRCPB-233	NRCPB-343	GO:0015976; GO:0004089; GO:0008270	carbonate dehydratase activity [GO:0004089]; zinc ion binding [GO:0008270]
Traes_5DS_E411CD493	IWGSC_CSS_5DS_scaff_2770252:8104-10138	NRCPB-233	NRCPB-343	GO:0006096; GO:0000287; GO:0004634; GO:0000015	magnesium ion binding [GO:0000287]; phosphopyruvate hydratase activity [GO:0004634]
Traes_4DL_8D4FAEDD9	4D:96945521-96952018	NRCPB-233	NRCPB-343	GO:0005524; GO:0005737; GO:0006457	ATP binding [GO:0005524]
Traes_2DS_1966D084E	2D:1629660-1633360	NRCPB-233	NRCPB-343	GO:0006086; GO:0006096; GO:0043231; GO:0004739	pyruvate dehydrogenase (acetyl-transferring) activity [GO:0004739]
Traes_3DL_32D8BC0CE	3D:106253104-106255233	NRCPB-233	NRCPB-343	GO:0009060; GO:0009570; GO:0006096; GO:0009809; GO:0005739; GO:0006098; GO:0004801; GO:0033587	sedoheptulose-7-phosphate:D-glyceraldehyde-3-phosphate glyceronetransferase activity [GO:0004801]
Traes_6DL_DD82BD107	6D:161017697-161021265	NRCPB-233	NRCPB-343	GO:0003677; GO:0005634; GO:0003700; GO:0006351	DNA binding [GO:0003677]; transcription factor activity, sequence-specific DNA binding [GO:0003700]
Traes_1DL_26B94BE9A	1D:129524682-129526856	NRCPB-233	NRCPB-343	GO:0005525; GO:0003924; GO:0005622; GO:0006886; GO:0006913; GO:0007264	GTPase activity [GO:0003924]; GTP binding [GO:0005525]
Traes_4DS_FD11D9F48	4D:3436122-3455213	NRCPB-233	NRCPB-343	GO:0005524; GO:0016301; GO:0016773	ATP binding [GO:0005524]; kinase activity [GO:0016301]; phosphotransferase activity, alcohol group as acceptor [GO:0016773]
Traes_1AL_169CE67D8	IWGSC_CSS_1AL_scaff_3925467:495-1245	NRCPB-233	NRCPB-343	GO:0003677	DNA binding [GO:0003677]
Traes_1AL_F2722AEAA	1A:233995769-233995956	NRCPB-233	NRCPB-343	GO:0003677; GO:0000786; GO:0006334; GO:0005634	DNA binding [GO:0003677]
Traes_1BL_78D0F4408	1B:144514930-144515824	NRCPB-233	NRCPB-343	GO:0016491	oxidoreductase activity [GO:0016491]
Traes_1DL_2EDA0E317	IWGSC_CSS_1DL_scaff_2250452:4206-5117	NRCPB-233	NRCPB-343	GO:0016491	oxidoreductase activity [GO:0016491]
Traes_1DL_5B9357E70	IWGSC_CSS_1DL_scaff_808199:5-208	NRCPB-233	NRCPB-343	GO:0005840; GO:0003735; GO:0006412	structural constituent of ribosome [GO:0003735]
Traes_2DL_51458586B1	IWGSC_CSS_2DL_scaff_5721839:0-507	NRCPB-233	NRCPB-343	GO:0020037; GO:0005506; GO:0016705	heme binding [GO:0020037]; iron ion binding [GO:0005506]; oxidoreductase activity, acting on paired donors, with incorporation or reduction of molecular oxygen [GO:0016705]
Traes_2DS_6384C3FE1	2D:6885308-6885964	NRCPB-233	NRCPB-343	GO:0005524; GO:0004672	ATP binding [GO:0005524]; protein kinase activity [GO:0004672]
Traes_3DS_896E69633	3D:16417551-16418962	NRCPB-233	NRCPB-343	GO:0043565	sequence-specific DNA binding [GO:0043565]
Traes_3DS_F43FE2C78	3D:5712747-5713261	NRCPB-233	NRCPB-343	GO:0020037; GO:0005506; GO:0004497; GO:0016705	heme binding [GO:0020037]; iron ion binding [GO:0005506]; monooxygenase activity [GO:0004497]; oxidoreductase activity, acting on paired donors, with incorporation or reduction of molecular oxygen [GO:0016705]
Traes_5DL_8B087C259	IWGSC_CSS_5DL_scaff_4489789:12-5689	NRCPB-233	NRCPB-343	GO:0005525; GO:0003924; GO:0005509; GO:0016021; GO:0005622; GO:0007264	calcium ion binding [GO:0005509]; GTPase activity [GO:0003924]; GTP binding [GO:0005525]
Traes_6AS_BB51BAF03	IWGSC_CSS_6AS_scaff_2494059:274-877	NRCPB-233	NRCPB-343	GO:0004672	protein kinase activity [GO:0004672]
Traes_6BS_E53EC8EFA	IWGSC_CSS_6BS_scaff_288952:186-658	NRCPB-233	NRCPB-343	GO:0003923; GO:0042765; GO:0016255; GO:0008233	GPI-anchor transamidase activity [GO:0003923]; peptidase activity [GO:0008233]
Traes_6DL_A5425DCDB	6D:157708977-157710801	NRCPB-233	NRCPB-343	GO:0016872	intramolecular lyase activity [GO:0016872]
Traes_4DL_EE2E1CF13	4D:12752011-12755102	NRCPB-233	NRCPB-343	GO:0019509; GO:0010309; GO:0005737; GO:0005634	acireductone dioxygenase [iron(II)-requiring] activity [GO:0010309]
Traes_6DS_D0D64D36D	6D:22086694-22096038	NRCPB-233	NRCPB-343	GO:0016866	intramolecular transferase activity [GO:0016866]
Traes_2DL_B05695CA6	2D:110247726-110256493	NRCPB-233	NRCPB-343	GO:0006397; GO:0003676; GO:0000166	nucleic acid binding [GO:0003676]; nucleotide binding [GO:0000166]
Traes_3DL_5F16AA2AC	3D:74229988-74234521	NRCPB-233	NRCPB-343	GO:0005524	ATP binding [GO:0005524]
Traes_6DL_BB765EFFC	IWGSC_CSS_6DL_scaff_3251604:1952-13609	NRCPB-233	NRCPB-343	GO:0005524; GO:0005871; GO:0005874; GO:0003777; GO:0007018	ATP binding [GO:0005524]; microtubule motor activity [GO:0003777]
Traes_5DS_0B17FFD55	5D:2876317-2882581	NRCPB-233	NRCPB-343	GO:0000287; GO:0005986; GO:0050307	magnesium ion binding [GO:0000287]; sucrose-phosphate phosphatase activity [GO:0050307]
Traes_3DL_1E9A9A2CD	3D:44036670-44040538	NRCPB-233	NRCPB-343	GO:0005524; GO:0005951; GO:0003824; GO:0009570; GO:0006342; GO:0007010; GO:0006094; GO:0051567; GO:0016020; GO:0046872; GO:0006807; GO:0010498	ATP binding [GO:0005524]; catalytic activity [GO:0003824]; metal ion binding [GO:0046872]
Traes_2DL_0085274CD	IWGSC_CSS_2DL_scaff_9907408:15-582	NRCPB-233	NRCPB-343	GO:0000287; GO:0030955; GO:0004743	magnesium ion binding [GO:0000287]; potassium ion binding [GO:0030955]; pyruvate kinase activity [GO:0004743]
Traes_3DL_86B0D75D9	IWGSC_CSS_3DL_scaff_6896747:1118-6938	NRCPB-233	NRCPB-343	GO:0010388; GO:0005829; GO:0034968; GO:0009640; GO:0009506; GO:0009220; GO:0009909; GO:0000049	tRNA binding [GO:0000049]
Traes_1DL_93B8EB7D2	1D:92372135-92374695	NRCPB-233	NRCPB-343	GO:0005524; GO:0006526; GO:0004055	argininosuccinate synthase activity [GO:0004055]; ATP binding [GO:0005524]
Traes_6DL_5D47DC487	6D:172008882-172012925	NRCPB-233	NRCPB-343	GO:0003677	DNA binding [GO:0003677]
Traes_5DL_BA2A5C060	IWGSC_CSS_5DL_scaff_4533682:0-4109	NRCPB-233	NRCPB-343	GO:0005840; GO:0003735; GO:0006412	structural constituent of ribosome [GO:0003735]
Traes_5DS_F8D323D4D	5D:39914260-39921107	NRCPB-233	NRCPB-343	GO:0003723	RNA binding [GO:0003723]
Traes_7DS_610C3DB39	IWGSC_CSS_7DS_scaff_3954176:2378-7371	NRCPB-233	NRCPB-343	GO:0005634; GO:0003712	transcription cofactor activity [GO:0003712]
Traes_5DL_5A3B3C76D	5D:101858453-101865992	NRCPB-233	NRCPB-343	GO:0003723; GO:0016428	RNA binding [GO:0003723]; tRNA (cytosine-5-)-methyltransferase activity [GO:0016428]
Traes_1DS_6333D4806	1D:31594013-31594371	NRCPB-233	NRCPB-343	GO:0005524; GO:0004672	ATP binding [GO:0005524]; protein kinase activity [GO:0004672]
Traes_2DL_43248712A	2D:133021613-133022299	NRCPB-233	NRCPB-343	GO:0005524; GO:0005871; GO:0003777; GO:0007018	ATP binding [GO:0005524]; microtubule motor activity [GO:0003777]
Traes_2DL_599602395	2D:41454733-41455683	NRCPB-233	NRCPB-343	GO:0003677; GO:0003899; GO:0005634; GO:0006351	DNA binding [GO:0003677]; DNA-directed RNA polymerase activity [GO:0003899]
Traes_2DS_EB3078B51	2D:5055262-5056644	NRCPB-233	NRCPB-343	GO:0016021; GO:0008270	zinc ion binding [GO:0008270]
Traes_3AL_BCFD5F303	3A:175405764-175406684	NRCPB-233	NRCPB-343	GO:0005975; GO:0004553	hydrolase activity, hydrolyzing O-glycosyl compounds [GO:0004553]
Traes_3DL_07178E28A	IWGSC_CSS_3DL_scaff_6914142:1708-2555	NRCPB-233	NRCPB-343	GO:0005623; GO:0045454; GO:0006662; GO:0015035	protein disulfide oxidoreductase activity [GO:0015035]
Traes_3DL_82E77F57E	IWGSC_CSS_3DL_scaff_6801383:4-584	NRCPB-233	NRCPB-343	GO:0005509	calcium ion binding [GO:0005509]
Traes_3DL_D88CAD32B	IWGSC_CSS_3DL_scaff_5860376:0-205	NRCPB-233	NRCPB-343	GO:0005975; GO:0004553	hydrolase activity, hydrolyzing O-glycosyl compounds [GO:0004553]
Traes_3DS_3D031774D	3D:52604848-52606016	NRCPB-233	NRCPB-343	GO:0016021; GO:0008381	mechanically-gated ion channel activity [GO:0008381]
Traes_4DS_6AB5F1216	IWGSC_CSS_4DS_scaff_2300477:3995-6459	NRCPB-233	NRCPB-343	GO:0005840; GO:0003735; GO:0006412	structural constituent of ribosome [GO:0003735]
Traes_5DL_1E25FFD61	IWGSC_CSS_5DL_scaff_4559440:1-598	NRCPB-233	NRCPB-343	GO:0003676	nucleic acid binding [GO:0003676]
Traes_7DS_10A9C68FA	IWGSC_CSS_7DS_scaff_2913568:4-262	NRCPB-233	NRCPB-343	GO:0005634; GO:0043565; GO:0003700	sequence-specific DNA binding [GO:0043565]; transcription factor activity, sequence-specific DNA binding [GO:0003700]
Traes_3DL_D9A29948B	IWGSC_CSS_3DL_scaff_6842992:80-3088	NRCPB-233	NRCPB-343	GO:0003677	DNA binding [GO:0003677]
Traes_4DL_97B43220C	IWGSC_CSS_4DL_scaff_14333295:1032-4618	NRCPB-233	NRCPB-343	GO:0005524; GO:0016021; GO:0004674	ATP binding [GO:0005524]; protein serine/threonine kinase activity [GO:0004674]
Traes_7DL_214EAA1A4	7D:171532353-171533534	NRCPB-233	NRCPB-343	GO:0016021; GO:0005215	transporter activity [GO:0005215]
Traes_2DL_3A9926B88	2D:22030843-22035061	NRCPB-233	NRCPB-343	GO:0008375; GO:0016020	acetylglucosaminyltransferase activity [GO:0008375]
Traes_1DL_F17BA285B	IWGSC_CSS_1DL_scaff_1014083:243-4510	NRCPB-233	NRCPB-343	GO:0052656; GO:0052654; GO:0052655; GO:0009081	L-isoleucine transaminase activity [GO:0052656]; L-leucine transaminase activity [GO:0052654]; L-valine transaminase activity [GO:0052655]
Traes_5DS_D357E8B8F	IWGSC_CSS_5DS_scaff_2753935:2194-8569	NRCPB-233	NRCPB-343	GO:0005524; GO:0043295; GO:0004363; GO:0000287	ATP binding [GO:0005524]; glutathione binding [GO:0043295]; glutathione synthase activity [GO:0004363]; magnesium ion binding [GO:0000287]
TRAES3BF108700080CFD_g	3B:371106716-371108153	NRCPB-233	NRCPB-343	GO:0005525; GO:0003924	GTPase activity [GO:0003924]; GTP binding [GO:0005525]
TRAES3BF157000030CFD_g	3B:166773840-166774500	NRCPB-233	NRCPB-343	GO:0016021; GO:0008270	zinc ion binding [GO:0008270]
Traes_1AL_4E24D87DB	1A:234847991-234848165	NRCPB-233	NRCPB-343	GO:0003824; GO:0019295	catalytic activity [GO:0003824]
Traes_2DL_DF7B995C9	2D:95568699-95569626	NRCPB-233	NRCPB-343	GO:0003677; GO:0005634; GO:0006355; GO:0006351	DNA binding [GO:0003677]
Traes_2DS_896CA357F	IWGSC_CSS_2DS_scaff_5346536:0-755	NRCPB-233	NRCPB-343	GO:0004722	protein serine/threonine phosphatase activity [GO:0004722]
Traes_3AL_A1F334E61	IWGSC_CSS_3AL_scaff_3180532:0-367	NRCPB-233	NRCPB-343	GO:0008171	O-methyltransferase activity [GO:0008171]
Traes_3DL_2BA236A11	3D:85410743-85412057	NRCPB-233	NRCPB-343	GO:0006260; GO:0003697	single-stranded DNA binding [GO:0003697]
Traes_3DL_A2127ABF7	IWGSC_CSS_3DL_scaff_6811704:454-1015	NRCPB-233	NRCPB-343	GO:0030244; GO:0016866	intramolecular transferase activity [GO:0016866]
Traes_3DL_DD5A9BF09	3D:54799602-54800679	NRCPB-233	NRCPB-343	GO:0003824	catalytic activity [GO:0003824]
Traes_4DL_3F77062B4	IWGSC_CSS_4DL_scaff_14245112:0-332	NRCPB-233	NRCPB-343	GO:0004190	aspartic-type endopeptidase activity [GO:0004190]
Traes_7BL_F3E99EDBC	7B:248814455-248815041	NRCPB-233	NRCPB-343	GO:0008171	O-methyltransferase activity [GO:0008171]
Traes_7DL_FC8670122	7D:218050257-218051385	NRCPB-233	NRCPB-343	GO:0003824	catalytic activity [GO:0003824]
Traes_7DS_1E77A4A3C	IWGSC_CSS_7DS_scaff_3965985:1279-2520	NRCPB-233	NRCPB-343	GO:0005623; GO:0045454; GO:0006662; GO:0015035	protein disulfide oxidoreductase activity [GO:0015035]
Traes_7DS_7A7AF91BA	IWGSC_CSS_7DS_scaff_3964711:339-701	NRCPB-233	NRCPB-343	GO:0043531	ADP binding [GO:0043531]
Traes_1DS_D8A151F6E	1D:4374517-4386069	NRCPB-233	NRCPB-343	GO:0005524; GO:0042626; GO:0016021	ATPase activity, coupled to transmembrane movement of substances [GO:0042626]; ATP binding [GO:0005524]
Traes_4DL_970985A0F	4D:117177132-117183266	NRCPB-233	NRCPB-343	GO:0008168; GO:0006694	methyltransferase activity [GO:0008168]
Traes_7DS_529BAB150	IWGSC_CSS_7DS_scaff_3893149:244-5379	NRCPB-233	NRCPB-343	GO:0005985; GO:0016157	sucrose synthase activity [GO:0016157]
Traes_2DS_A441EECD9	2D:10361476-10364166	NRCPB-233	NRCPB-343	GO:0005840; GO:0003735; GO:0006412	structural constituent of ribosome [GO:0003735]
Traes_3DL_5F257C9CD	IWGSC_CSS_3DL_scaff_6953966:4096-8189	NRCPB-233	NRCPB-343	GO:0005524; GO:0004672	ATP binding [GO:0005524]; protein kinase activity [GO:0004672]
Traes_5DL_3ABFCD02B	5D:58849909-58853701	NRCPB-233	NRCPB-343	GO:0008270	zinc ion binding [GO:0008270]
Traes_1DL_A0E21D8B9	1D:118885179-118886683	NRCPB-233	NRCPB-343	GO:0005525; GO:0003924; GO:0005737; GO:0005874; GO:0007017; GO:0051258; GO:0005200	GTPase activity [GO:0003924]; GTP binding [GO:0005525]; structural constituent of cytoskeleton [GO:0005200]
Traes_2BS_5BC897098	2B:52574017-52574577	NRCPB-233	NRCPB-343	GO:0043531	ADP binding [GO:0043531]
Traes_2DL_130D6031E	2D:29738969-29739465	NRCPB-233	NRCPB-343	GO:0003824	catalytic activity [GO:0003824]
Traes_2DL_1440C218E	IWGSC_CSS_2DL_scaff_3881866:0-560	NRCPB-233	NRCPB-343	GO:0005524; GO:0004672	ATP binding [GO:0005524]; protein kinase activity [GO:0004672]
Traes_2DL_A336122501	IWGSC_CSS_2DL_scaff_4544451:0-239	NRCPB-233	NRCPB-343	GO:0003677; GO:0005634; GO:0003700; GO:0006351	DNA binding [GO:0003677]; transcription factor activity, sequence-specific DNA binding [GO:0003700]
Traes_3DL_190A19166	3D:45121598-45123075	NRCPB-233	NRCPB-343	GO:0008233	peptidase activity [GO:0008233]
Traes_3DL_1E79B33A9	3D:104661244-104661784	NRCPB-233	NRCPB-343	GO:0003676	nucleic acid binding [GO:0003676]
Traes_3DL_75E0C2C13	IWGSC_CSS_3DL_scaff_6942749:0-662	NRCPB-233	NRCPB-343	GO:0030246; GO:0005975; GO:0004553	carbohydrate binding [GO:0030246]; hydrolase activity, hydrolyzing O-glycosyl compounds [GO:0004553]
Traes_5DL_E0319D4AB	IWGSC_CSS_5DL_scaff_4603816:646-1225	NRCPB-233	NRCPB-343	GO:0005524	ATP binding [GO:0005524]
Traes_7AS_821F6AD5C	IWGSC_CSS_7AS_scaff_4046662:0-537	NRCPB-233	NRCPB-343	GO:0005524	ATP binding [GO:0005524]
Traes_7DL_DAE05A93B	IWGSC_CSS_7DL_scaff_1634902:0-1563	NRCPB-233	NRCPB-343	GO:0003676; GO:0000166	nucleic acid binding [GO:0003676]; nucleotide binding [GO:0000166]
Traes_7DS_86EE450CE	7D:88338142-88338677	NRCPB-233	NRCPB-343	GO:0005737; GO:0005634; GO:0019773; GO:0004298; GO:0006511	threonine-type endopeptidase activity [GO:0004298]
Traes_5DL_5DCBFF633	IWGSC_CSS_5DL_scaff_4494286:69-6721	NRCPB-233	NRCPB-343	GO:0005524	ATP binding [GO:0005524]
Traes_1DL_E4C722A62	1D:100323299-100329102	NRCPB-233	NRCPB-343	GO:0005524; GO:0003677; GO:0003678; GO:0006306; GO:0006270; GO:0006268; GO:0042555; GO:0006084; GO:0008283; GO:0000911; GO:0005829; GO:0009790; GO:0051567; GO:0009165; GO:0005634; GO:0006275; GO:0051726; GO:0042127; GO:0009909; GO:0010082	ATP binding [GO:0005524]; DNA binding [GO:0003677]; DNA helicase activity [GO:0003678]
Traes_2DS_02F9CE709	2D:52636858-52641299	NRCPB-233	NRCPB-343	GO:0005975; GO:0016773	phosphotransferase activity, alcohol group as acceptor [GO:0016773]
Traes_3DL_4C3D2CB7E	3D:79875906-79884050	NRCPB-233	NRCPB-343	GO:0003824	catalytic activity [GO:0003824]
Traes_4DS_2E5D3C896	4D:48461493-48465453	NRCPB-233	NRCPB-343	GO:0030127; GO:0006888; GO:0006886; GO:0008270	zinc ion binding [GO:0008270]
Traes_4DS_8D5B431C7	IWGSC_CSS_4DS_scaff_2326537:11714-17654	NRCPB-233	NRCPB-343	GO:0016021; GO:0005215	transporter activity [GO:0005215]
Traes_4DS_0171D0E15	IWGSC_CSS_4DS_scaff_412835:1041-7408	NRCPB-233	NRCPB-343	GO:0016884; GO:0031359; GO:0009165	carbon-nitrogen ligase activity, with glutamine as amido-N-donor [GO:0016884]
Traes_5DL_834E4B05E	5D:106534337-106537581	NRCPB-233	NRCPB-343	GO:0005524; GO:0006457	ATP binding [GO:0005524]
Traes_6DL_C349A76E3	6D:175892910-175896895	NRCPB-233	NRCPB-343	GO:0008270	zinc ion binding [GO:0008270]
Traes_2BL_502B891C9	IWGSC_CSS_2BL_scaff_8037180:1-466	NRCPB-233	NRCPB-343	GO:0005975; GO:0004553	hydrolase activity, hydrolyzing O-glycosyl compounds [GO:0004553]
Traes_3AS_5CD024A9E	IWGSC_CSS_3AS_scaff_794031:0-482	NRCPB-233	NRCPB-343	GO:0043565; GO:0003700	sequence-specific DNA binding [GO:0043565]; transcription factor activity, sequence-specific DNA binding [GO:0003700]
Traes_3DL_3E1F5426E	3D:97264980-97266493	NRCPB-233	NRCPB-343	GO:0016491	oxidoreductase activity [GO:0016491]
Traes_3DS_EB7054ACE	IWGSC_CSS_3DS_scaff_2112543:1-244	NRCPB-233	NRCPB-343	GO:0005840; GO:0003735; GO:0006412	structural constituent of ribosome [GO:0003735]
Traes_4AL_73F118146	IWGSC_CSS_4AL_scaff_6224146:6155-6706	NRCPB-233	NRCPB-343	GO:0009638; GO:0004871	signal transducer activity [GO:0004871]
Traes_4DL_288DADFB0	IWGSC_CSS_4DL_scaff_14468384:4671-5261	NRCPB-233	NRCPB-343	GO:0008270	zinc ion binding [GO:0008270]
Traes_5DL_51681402F	5D:160988100-160990291	NRCPB-233	NRCPB-343	GO:0005524; GO:0016874	ATP binding [GO:0005524]; ligase activity [GO:0016874]
Traes_7DL_E5E646E96	7D:195183870-195184290	NRCPB-233	NRCPB-343	GO:0005524; GO:0004672	ATP binding [GO:0005524]; protein kinase activity [GO:0004672]
Traes_7DS_2D9A037F8	IWGSC_CSS_7DS_scaff_3825187:0-408	NRCPB-233	NRCPB-343	GO:0016874; GO:0004842	ligase activity [GO:0016874]; ubiquitin-protein transferase activity [GO:0004842]
Traes_7DS_554A7D67C	IWGSC_CSS_7DS_scaff_3862872:0-390	NRCPB-233	NRCPB-343	GO:0004842	ubiquitin-protein transferase activity [GO:0004842]
Traes_7DS_884757158	7D:28441973-28445014	NRCPB-233	NRCPB-343	GO:0015297; GO:0015238; GO:0016021	antiporter activity [GO:0015297]; drug transmembrane transporter activity [GO:0015238]
Traes_1DS_BA6EE3AED	1D:35791294-35793279	NRCPB-233	NRCPB-343	GO:0005840; GO:0003735; GO:0006412	structural constituent of ribosome [GO:0003735]
Traes_2DL_4CA9878D2	2D:23136482-23137825	NRCPB-233	NRCPB-343	GO:0005840; GO:0003735; GO:0006412	structural constituent of ribosome [GO:0003735]
Traes_3DS_9C173AB38	3D:6777496-6780728	NRCPB-233	NRCPB-343	GO:0006096; GO:0004807	triose-phosphate isomerase activity [GO:0004807]
Traes_5DL_D8AE9432A	5D:80056573-80059393	NRCPB-233	NRCPB-343	GO:0005525; GO:0005622; GO:0015031; GO:0007264	GTP binding [GO:0005525]
Traes_6DL_33F8A5EF4	IWGSC_CSS_6DL_scaff_3238502:2758-6370	NRCPB-233	NRCPB-343	GO:0003824; GO:0005829; GO:0005739; GO:0005992	catalytic activity [GO:0003824]
Traes_2DL_4BC8DD84A	2D:82301821-82310352	NRCPB-233	NRCPB-343	GO:0003676; GO:0000166	nucleic acid binding [GO:0003676]; nucleotide binding [GO:0000166]
Traes_7DS_948FD23FB	7D:34303664-34312790	NRCPB-233	NRCPB-343	GO:0005524; GO:0043044; GO:0016887; GO:0006306; GO:0007267; GO:0003682; GO:0006342; GO:0000911; GO:0005829; GO:0009793; GO:0009908; GO:0019915; GO:0009933; GO:0000226; GO:0010199; GO:0009640; GO:0035196; GO:0010267; GO:0016567; GO:1900150; GO:0010104; GO:0009909; GO:2000022; GO:0050826; GO:0010162; GO:0009845; GO:0010182; GO:0010228; GO:0009616	ATPase activity [GO:0016887]; ATP binding [GO:0005524]; chromatin binding [GO:0003682]
Traes_3DS_28FF4501D	3D:12571388-12574015	NRCPB-233	NRCPB-343	GO:0005623; GO:0045454; GO:0009055; GO:0015035	electron carrier activity [GO:0009055]; protein disulfide oxidoreductase activity [GO:0015035]
Traes_4DS_2EEB4E70B	IWGSC_CSS_4DS_scaff_2304216:49465-55795	NRCPB-233	NRCPB-343	GO:0005524; GO:0006754; GO:0008553; GO:0016021; GO:0046872	ATP binding [GO:0005524]; hydrogen-exporting ATPase activity, phosphorylative mechanism [GO:0008553]; metal ion binding [GO:0046872]
Traes_5DL_3FF985F30	5D:64623928-64628716	NRCPB-233	NRCPB-343	GO:0003723; GO:0005737; GO:0000166	nucleotide binding [GO:0000166]; RNA binding [GO:0003723]
Traes_3DL_6207B0CD3	3D:42229827-42232796	NRCPB-233	NRCPB-343	GO:0051287; GO:0004450; GO:0006102; GO:0000287	isocitrate dehydrogenase (NADP+) activity [GO:0004450]; magnesium ion binding [GO:0000287]; NAD binding [GO:0051287]
Traes_4DL_9D525390D	4D:106813536-106815561	NRCPB-233	NRCPB-343	GO:0005576; GO:0020037; GO:0042744; GO:0046872; GO:0004601; GO:0006979	heme binding [GO:0020037]; metal ion binding [GO:0046872]; peroxidase activity [GO:0004601]
Traes_1DS_B1B88D99E	1D:61916587-61921952	NRCPB-233	NRCPB-343	GO:0008270	zinc ion binding [GO:0008270]
Traes_3AL_945AEAD5B	3A:162938685-162942660	NRCPB-233	NRCPB-343	GO:0005509; GO:0005783; GO:0006457	calcium ion binding [GO:0005509]
Traes_7DL_70490C1C2	7D:133432120-133437951	NRCPB-233	NRCPB-343	GO:0016021; GO:0008270	zinc ion binding [GO:0008270]
Traes_5DL_B38FE5CB3	5D:137933070-137934432	NRCPB-233	NRCPB-343	GO:0005525	GTP binding [GO:0005525]
Traes_7BS_8943D279C	7B:53968736-53977125	NRCPB-233	NRCPB-343	GO:0003678; GO:0006281; GO:0000723	DNA helicase activity [GO:0003678]
Traes_6DS_053356846	6D:17494479-17499668	NRCPB-233	NRCPB-343	GO:0003676; GO:0005634	nucleic acid binding [GO:0003676]
Traes_1DS_A56C094A2	IWGSC_CSS_1DS_scaff_314972:177-3219	NRCPB-233	NRCPB-343	GO:0005524	ATP binding [GO:0005524]
Traes_6DS_C972C6A71	6D:21922036-21930660	NRCPB-233	NRCPB-343	GO:0003857; GO:0006631	3-hydroxyacyl-CoA dehydrogenase activity [GO:0003857]
Traes_2DS_68B68A00D	2D:14583748-14585190	NRCPB-233	NRCPB-343	GO:0005840; GO:0003735; GO:0006412	structural constituent of ribosome [GO:0003735]
Traes_2DS_E048D56BB	2D:68154636-68160407	NRCPB-233	NRCPB-343	GO:0008641	small protein activating enzyme activity [GO:0008641]
Traes_4DL_5293D05C31	IWGSC_CSS_4DL_scaff_14358225:5665-6852	NRCPB-233	NRCPB-343	GO:0005975; GO:0004553	hydrolase activity, hydrolyzing O-glycosyl compounds [GO:0004553]
Traes_4DL_34DDA70AD	4D:87758980-87765400	NRCPB-233	NRCPB-343	GO:0008234; GO:0016579; GO:0006511; GO:0036459	cysteine-type peptidase activity [GO:0008234]; ubiquitinyl hydrolase activity [GO:0036459]
Traes_5DL_F5D7767BB	5D:135398269-135401661	NRCPB-233	NRCPB-343	GO:0051539; GO:0016020; GO:0016651	4 iron, 4 sulfur cluster binding [GO:0051539]; oxidoreductase activity, acting on NAD(P)H [GO:0016651]
Traes_5DL_8D9F66356	5D:116344026-116347262	NRCPB-233	NRCPB-343	GO:0005524; GO:0003723; GO:0004386; GO:0005634	ATP binding [GO:0005524]; helicase activity [GO:0004386]; RNA binding [GO:0003723]
Traes_4DS_20734641C	IWGSC_CSS_4DS_scaff_2312263:2665-4510	NRCPB-233	NRCPB-343	GO:0003676; GO:0005634; GO:0051604; GO:0008270	nucleic acid binding [GO:0003676]; zinc ion binding [GO:0008270]
Traes_6DL_0D44EDC0E	6D:47050448-47053021	NRCPB-233	NRCPB-343	GO:0016747	transferase activity, transferring acyl groups other than amino-acyl groups [GO:0016747]
Traes_2DS_07BE619CA	2D:54060340-54069332	NRCPB-233	NRCPB-343	GO:0010181; GO:0016491	FMN binding [GO:0010181]; oxidoreductase activity [GO:0016491]
Traes_1DS_E21950AD6	IWGSC_CSS_1DS_scaff_1876669:1873-3787	NRCPB-233	NRCPB-343	GO:0005840; GO:0003735; GO:0006412	structural constituent of ribosome [GO:0003735]
Traes_6DL_6D8C330BB	6D:173692661-173702534	NRCPB-233	NRCPB-343	GO:0003677; GO:0009851; GO:0048825; GO:0010229; GO:0005634; GO:0016491; GO:0006351	DNA binding [GO:0003677]; oxidoreductase activity [GO:0016491]
Traes_3DS_5533A0E68	IWGSC_CSS_3DS_scaff_2569063:482-1273	NRCPB-233	NRCPB-343	GO:0005840; GO:0003735; GO:0006412	structural constituent of ribosome [GO:0003735]
Traes_2DL_E130D1E89	2D:136975966-136980867	NRCPB-233	NRCPB-343	GO:0016491	oxidoreductase activity [GO:0016491]
Traes_5DL_3730426E9	IWGSC_CSS_5DL_scaff_4488159:13027-15734	NRCPB-233	NRCPB-343	GO:0016282; GO:0033290; GO:0005852; GO:0001731; GO:0006446; GO:0003743	translation initiation factor activity [GO:0003743]
Traes_7DS_C5781EA42	IWGSC_CSS_7DS_scaff_3907924:2460-4502	NRCPB-233	NRCPB-343	GO:0003824	catalytic activity [GO:0003824]
Traes_4DL_4F1D10BB5	IWGSC_CSS_4DL_scaff_14322953:2055-11025	NRCPB-233	NRCPB-343	GO:0005524; GO:0008026; GO:0003676	ATP binding [GO:0005524]; ATP-dependent helicase activity [GO:0008026]; nucleic acid binding [GO:0003676]
Traes_2DL_7406D0784	2D:133558612-133561111	NRCPB-233	NRCPB-343	GO:0003676; GO:0000166	nucleic acid binding [GO:0003676]; nucleotide binding [GO:0000166]
Traes_2DL_9A5C3A2A2	2D:77574273-77579006	NRCPB-233	NRCPB-343	GO:0003723; GO:0005737; GO:0000166	nucleotide binding [GO:0000166]; RNA binding [GO:0003723]
Traes_1DL_674796210	IWGSC_CSS_1DL_scaff_2251676:0-1656	NRCPB-233	NRCPB-343	GO:0005840; GO:0003735; GO:0006412	structural constituent of ribosome [GO:0003735]
Traes_4DL_FFD4866F3	IWGSC_CSS_4DL_scaff_14470543:0-2787	NRCPB-233	NRCPB-343	GO:0005524; GO:0005794; GO:0048046; GO:0005618; GO:0005829; GO:0005739; GO:0005886; GO:0006457; GO:0016567; GO:0034976; GO:0005774	ATP binding [GO:0005524]
Traes_6DS_50D1DE754	6D:39557233-39562477	NRCPB-233	NRCPB-343	GO:0005524; GO:0016021; GO:0004672	ATP binding [GO:0005524]; protein kinase activity [GO:0004672]
Traes_5DS_581AB88F8	5D:11133050-11136442	NRCPB-233	NRCPB-343	GO:0006535; GO:0004124; GO:0016740	cysteine synthase activity [GO:0004124]; transferase activity [GO:0016740]
Traes_3DL_11FA9C395	3D:93381297-93390399	NRCPB-233	NRCPB-343	GO:0003723	RNA binding [GO:0003723]
Traes_4DS_7A91CDB3F	4D:22973707-22981835	NRCPB-233	NRCPB-343	GO:0005524; GO:0016874; GO:0004672; GO:0004842	ATP binding [GO:0005524]; ligase activity [GO:0016874]; protein kinase activity [GO:0004672]; ubiquitin-protein transferase activity [GO:0004842]
Traes_2DL_0EF1AAF53	IWGSC_CSS_2DL_scaff_9876490:17-4244	NRCPB-233	NRCPB-343	GO:0003824	catalytic activity [GO:0003824]
Traes_1DS_87CA06255	1D:54817813-54827665	NRCPB-233	NRCPB-343	GO:0003873; GO:0005524; GO:0042732; GO:0005829; GO:0006003; GO:0006002; GO:0006000; GO:0043609; GO:2001070	6-phosphofructo-2-kinase activity [GO:0003873]; ATP binding [GO:0005524]; starch binding [GO:2001070]
Traes_7DS_E373FDD65	7D:681714-683555	NRCPB-233	NRCPB-343	GO:0005975; GO:0004553	hydrolase activity, hydrolyzing O-glycosyl compounds [GO:0004553]
Traes_2DS_FAF1511D2	IWGSC_CSS_2DS_scaff_5389070:1931-5314	NRCPB-233	NRCPB-343	GO:0003676; GO:0000166	nucleic acid binding [GO:0003676]; nucleotide binding [GO:0000166]
Traes_7DS_6F75765C6	IWGSC_CSS_7DS_scaff_282780:2681-6766	NRCPB-233	NRCPB-343	GO:0016491	oxidoreductase activity [GO:0016491]
Traes_6DL_055AD81F4	IWGSC_CSS_6DL_scaff_3205737:1502-16391	NRCPB-233	NRCPB-343	GO:0004198; GO:0016021; GO:0005622	calcium-dependent cysteine-type endopeptidase activity [GO:0004198]
Traes_4DS_4C358A987	4D:5866330-5870016	NRCPB-233	NRCPB-343	GO:0005524; GO:0016021; GO:0004674	ATP binding [GO:0005524]; protein serine/threonine kinase activity [GO:0004674]
Traes_6DL_65F7E09D2	6D:99949383-99958387	NRCPB-233	NRCPB-343	GO:0003676; GO:0005634; GO:0008270	nucleic acid binding [GO:0003676]; zinc ion binding [GO:0008270]
Traes_7DS_DAA77D78C	IWGSC_CSS_7DS_scaff_3967327:1166-8926	NRCPB-233	NRCPB-343	GO:0005524; GO:0005634	ATP binding [GO:0005524]
TRAES3BF039600040CFD_g	3B:740400542-740401271	NRCPB-233	NRCPB-343	GO:0005623; GO:0045454; GO:0006662; GO:0015035	protein disulfide oxidoreductase activity [GO:0015035]
Traes_1DL_3E8A447C4	IWGSC_CSS_1DL_scaff_93934:1-424	NRCPB-233	NRCPB-343	GO:0003677; GO:0000786; GO:0005634	DNA binding [GO:0003677]
Traes_1DL_83EEAD619	IWGSC_CSS_1DL_scaff_592349:0-211	NRCPB-233	NRCPB-343	GO:0016020; GO:0005215	transporter activity [GO:0005215]
Traes_2DS_54A34A264	IWGSC_CSS_2DS_scaff_1087076:3-223	NRCPB-233	NRCPB-343	GO:0047262	polygalacturonate 4-alpha-galacturonosyltransferase activity [GO:0047262]
Traes_2DS_9825B7EB1	IWGSC_CSS_2DS_scaff_5047857:718-1149	NRCPB-233	NRCPB-343	GO:0016998; GO:0006032; GO:0004568	chitinase activity [GO:0004568]
Traes_3DS_516DD3A0C	IWGSC_CSS_3DS_scaff_2353187:0-266	NRCPB-233	NRCPB-343	GO:0005524; GO:0006556; GO:0004478	ATP binding [GO:0005524]; methionine adenosyltransferase activity [GO:0004478]
Traes_4BS_8267A084C	4B:294634918-294635088	NRCPB-233	NRCPB-343	GO:0003678; GO:0006281; GO:0000723	DNA helicase activity [GO:0003678]
Traes_4DL_5633C0561	4D:119984048-119984531	NRCPB-233	NRCPB-343	GO:0003677; GO:0005634; GO:0006355; GO:0006351	DNA binding [GO:0003677]
Traes_4DL_B398682E1	IWGSC_CSS_4DL_scaff_14376178:117-1263	NRCPB-233	NRCPB-343	GO:0005085; GO:0005622; GO:0007264	guanyl-nucleotide exchange factor activity [GO:0005085]
Traes_5DL_BA2B080CD1	IWGSC_CSS_5DL_scaff_4492214:3827-4381	NRCPB-233	NRCPB-343	GO:0005680; GO:0004842; GO:0008270	ubiquitin-protein transferase activity [GO:0004842]; zinc ion binding [GO:0008270]
Traes_6DS_75148C7DB	IWGSC_CSS_6DS_scaff_2084546:750-1248	NRCPB-233	NRCPB-343	GO:0003690; GO:0005739; GO:0006355	double-stranded DNA binding [GO:0003690]
Traes_7AL_7B77032B6	7A:167581622-167581842	NRCPB-233	NRCPB-343	GO:0006355; GO:0008270	zinc ion binding [GO:0008270]
Traes_7BL_B473BE1A5	IWGSC_CSS_7BL_scaff_6085510:0-250	NRCPB-233	NRCPB-343	GO:0004332; GO:0006096	fructose-bisphosphate aldolase activity [GO:0004332]
Traes_5DL_5E1EF029C	5D:107204617-107208181	NRCPB-233	NRCPB-343	GO:0016597; GO:0008152	amino acid binding [GO:0016597]
Traes_2DS_044B234F6	IWGSC_CSS_2DS_scaff_5363399:2632-6638	NRCPB-233	NRCPB-343	GO:0003677	DNA binding [GO:0003677]
Traes_7DL_F451957CD	IWGSC_CSS_7DL_scaff_338548:138-2896	NRCPB-233	NRCPB-343	GO:0005524; GO:0004674	ATP binding [GO:0005524]; protein serine/threonine kinase activity [GO:0004674]
Traes_3DL_29DD6E0F6	3D:56528632-56532623	NRCPB-233	NRCPB-343	GO:0005524; GO:0004672	ATP binding [GO:0005524]; protein kinase activity [GO:0004672]
Traes_7DL_344883728	7D:170593251-170601850	NRCPB-233	NRCPB-343	GO:0005086; GO:0032012	ARF guanyl-nucleotide exchange factor activity [GO:0005086]
Traes_6DL_59D92543A	6D:142933100-142938480	NRCPB-233	NRCPB-343	GO:0003723; GO:0008757; GO:0006364	RNA binding [GO:0003723]; S-adenosylmethionine-dependent methyltransferase activity [GO:0008757]
Traes_2DL_27DDC281B	IWGSC_CSS_2DL_scaff_6370778:12-178	NRCPB-233	NRCPB-343	GO:0003677	DNA binding [GO:0003677]
Traes_2DL_73AA0206B	IWGSC_CSS_2DL_scaff_5080752:0-251	NRCPB-233	NRCPB-343	GO:0004842	ubiquitin-protein transferase activity [GO:0004842]
Traes_3DS_6873B48F6	IWGSC_CSS_3DS_scaff_2546103:1042-1556	NRCPB-233	NRCPB-343	GO:0008289; GO:0006869	lipid binding [GO:0008289]
Traes_3DS_6C3D0492F	IWGSC_CSS_3DS_scaff_1773183:0-552	NRCPB-233	NRCPB-343	GO:0005524; GO:0004672	ATP binding [GO:0005524]; protein kinase activity [GO:0004672]
Traes_4DL_413A99ECF	IWGSC_CSS_4DL_scaff_12422542:2-204	NRCPB-233	NRCPB-343	GO:0015018; GO:0016020	galactosylgalactosylxylosylprotein 3-beta-glucuronosyltransferase activity [GO:0015018]
Traes_5DL_8B41B3596	IWGSC_CSS_5DL_scaff_4500802:48-465	NRCPB-233	NRCPB-343	GO:0005507	copper ion binding [GO:0005507]
Traes_7DS_8E4CA3164	IWGSC_CSS_7DS_scaff_1333031:0-335	NRCPB-233	NRCPB-343	GO:0016020; GO:0005215	transporter activity [GO:0005215]
Traes_4DS_477CA2A2F	4D:27843616-27847198	NRCPB-233	NRCPB-343	GO:0005737; GO:0016149	translation release factor activity, codon specific [GO:0016149]
Traes_7DS_7375BED72	7D:33334813-33340939	NRCPB-233	NRCPB-343	GO:0003677; GO:0009734; GO:0005634; GO:0006355; GO:0006351	DNA binding [GO:0003677]
Traes_1DL_0EF09AA37	IWGSC_CSS_1DL_scaff_2239613:467-10902	NRCPB-233	NRCPB-343	GO:0005524; GO:0004672	ATP binding [GO:0005524]; protein kinase activity [GO:0004672]
Traes_2DL_589E1A2F5	2D:141513218-141520017	NRCPB-233	NRCPB-343	GO:0008270	zinc ion binding [GO:0008270]
Traes_4DL_8903CD702	4D:14876715-14882592	NRCPB-233	NRCPB-343	GO:0016787	hydrolase activity [GO:0016787]
Traes_4DL_DBA53B48C	4D:28560223-28564769	NRCPB-233	NRCPB-343	GO:0005524; GO:0016787	ATP binding [GO:0005524]; hydrolase activity [GO:0016787]
Traes_5DL_1AB3E339C	IWGSC_CSS_5DL_scaff_3399492:0-4134	NRCPB-233	NRCPB-343	GO:0003854; GO:0016021; GO:0006694	3-beta-hydroxy-delta5-steroid dehydrogenase activity [GO:0003854]
Traes_1DS_847CB932B	IWGSC_CSS_1DS_scaff_1884159:2982-10147	NRCPB-233	NRCPB-343	GO:0005524; GO:0005829; GO:0004821; GO:0006427; GO:0048481	ATP binding [GO:0005524]; histidine-tRNA ligase activity [GO:0004821]
Traes_3DL_71815C593	3D:101161809-101164884	NRCPB-233	NRCPB-343	GO:0008270	zinc ion binding [GO:0008270]
Traes_3DS_7A3D8A3ED1	IWGSC_CSS_3DS_scaff_1753736:0-254	NRCPB-233	NRCPB-343	GO:0015934; GO:0003735; GO:0006412	structural constituent of ribosome [GO:0003735]
Traes_5DL_09DA22A8D	5D:109280599-109285097	NRCPB-233	NRCPB-343	GO:0008234; GO:0016579; GO:0006511; GO:0036459; GO:0008270	cysteine-type peptidase activity [GO:0008234]; ubiquitinyl hydrolase activity [GO:0036459]; zinc ion binding [GO:0008270]
Traes_5AL_676D49521	5A:7042256-7044943	NRCPB-233	NRCPB-343	GO:0030246; GO:0005975; GO:0016853	carbohydrate binding [GO:0030246]; isomerase activity [GO:0016853]
Traes_7DS_F93749FB8	IWGSC_CSS_7DS_scaff_3828111:562-3543	NRCPB-233	NRCPB-343	GO:0003676; GO:0005634; GO:0008270	nucleic acid binding [GO:0003676]; zinc ion binding [GO:0008270]
Traes_1AS_89B870788	IWGSC_CSS_1AS_scaff_3236009:42-305	NRCPB-233	NRCPB-343	GO:0005524; GO:0005737; GO:0004830; GO:0006436	ATP binding [GO:0005524]; tryptophan-tRNA ligase activity [GO:0004830]
Traes_1AS_944BE15E2	IWGSC_CSS_1AS_scaff_3251470:452-999	NRCPB-233	NRCPB-343	GO:0009611; GO:0004867	serine-type endopeptidase inhibitor activity [GO:0004867]
Traes_1DL_8B761D07B	1D:129804033-129805196	NRCPB-233	NRCPB-343	GO:0005506; GO:0016226; GO:0051536	iron ion binding [GO:0005506]; iron-sulfur cluster binding [GO:0051536]
Traes_1DL_A043D4B31	IWGSC_CSS_1DL_scaff_2291700:5745-5952	NRCPB-233	NRCPB-343	GO:0020037; GO:0005506; GO:0016705	heme binding [GO:0020037]; iron ion binding [GO:0005506]; oxidoreductase activity, acting on paired donors, with incorporation or reduction of molecular oxygen [GO:0016705]
Traes_2BL_C84D00D9B	IWGSC_CSS_2BL_scaff_8087088:631-1112	NRCPB-233	NRCPB-343	GO:0005524; GO:0004672	ATP binding [GO:0005524]; protein kinase activity [GO:0004672]
Traes_2DL_D5F2272A9	IWGSC_CSS_2DL_scaff_8884858:0-406	NRCPB-233	NRCPB-343	GO:0046872; GO:0030001	metal ion binding [GO:0046872]
Traes_2DS_239C01C02	IWGSC_CSS_2DS_scaff_4763033:0-228	NRCPB-233	NRCPB-343	GO:0016998; GO:0006032; GO:0004568	chitinase activity [GO:0004568]
Traes_2DS_4426C3F2F	IWGSC_CSS_2DS_scaff_448148:0-267	NRCPB-233	NRCPB-343	GO:0016021; GO:0022857	transmembrane transporter activity [GO:0022857]
Traes_2DS_F6B4C05C5	IWGSC_CSS_2DS_scaff_5339156:0-767	NRCPB-233	NRCPB-343	GO:0015977; GO:0009507; GO:0004497; GO:0009853; GO:0015979; GO:0016984	monooxygenase activity [GO:0004497]; ribulose-bisphosphate carboxylase activity [GO:0016984]
Traes_3DL_517589EAA	IWGSC_CSS_3DL_scaff_1408822:0-555	NRCPB-233	NRCPB-343	GO:0005524; GO:0003676	ATP binding [GO:0005524]; nucleic acid binding [GO:0003676]
Traes_3DL_5A99ADB9E	3D:89443246-89443670	NRCPB-233	NRCPB-343	GO:0005975; GO:0042132	fructose 1,6-bisphosphate 1-phosphatase activity [GO:0042132]
Traes_4DS_AD2883675	IWGSC_CSS_4DS_scaff_2295679:21257-27864	NRCPB-233	NRCPB-343	GO:0016308; GO:0005524	1-phosphatidylinositol-4-phosphate 5-kinase activity [GO:0016308]; ATP binding [GO:0005524]
Traes_5DL_B511EE5E8	5D:156679219-156679440	NRCPB-233	NRCPB-343	GO:0020037; GO:0016021; GO:0005506; GO:0016705	heme binding [GO:0020037]; iron ion binding [GO:0005506]; oxidoreductase activity, acting on paired donors, with incorporation or reduction of molecular oxygen [GO:0016705]
Traes_7DL_540E96109	IWGSC_CSS_7DL_scaff_3358618:425-692	NRCPB-233	NRCPB-343	GO:0005524; GO:0004672	ATP binding [GO:0005524]; protein kinase activity [GO:0004672]
Traes_7DS_8C28BEC12	IWGSC_CSS_7DS_scaff_1248944:1-384	NRCPB-233	NRCPB-343	GO:0005975; GO:0004553	hydrolase activity, hydrolyzing O-glycosyl compounds [GO:0004553]
Traes_6AS_2BE75B8ED	6A:6338890-6344010	NRCPB-233	NRCPB-343	GO:0003824	catalytic activity [GO:0003824]
Traes_7DS_1F5ECF731	IWGSC_CSS_7DS_scaff_3930849:2-6676	NRCPB-233	NRCPB-343	GO:0005524; GO:0016021; GO:0000287; GO:0004012	ATP binding [GO:0005524]; magnesium ion binding [GO:0000287]; phospholipid-translocating ATPase activity [GO:0004012]
Traes_2DS_863452C0F	2D:18723976-18730773	NRCPB-233	NRCPB-343	GO:0003995; GO:0050660; GO:0009610; GO:0048767	acyl-CoA dehydrogenase activity [GO:0003995]; flavin adenine dinucleotide binding [GO:0050660]
Traes_6DL_6BBA963FA	6D:168370048-168370641	NRCPB-233	NRCPB-343	GO:0005840; GO:0003735; GO:0006412	structural constituent of ribosome [GO:0003735]
Traes_2DL_02EA653CB	2D:95206275-95221541	NRCPB-233	NRCPB-343	GO:0051301; GO:0034508; GO:0009880; GO:0050665; GO:0042138; GO:0051177; GO:0010072; GO:0016926; GO:0007131; GO:0045595; GO:0033044; GO:0010431; GO:0010228; GO:0008270	zinc ion binding [GO:0008270]
Traes_4DS_A2F68DFDE	IWGSC_CSS_4DS_scaff_2271244:1958-3503	NRCPB-233	NRCPB-343	GO:0005524; GO:0004672	ATP binding [GO:0005524]; protein kinase activity [GO:0004672]
Traes_5DL_24C27A986	IWGSC_CSS_5DL_scaff_4520466:2409-7936	NRCPB-233	NRCPB-343	GO:0005685; GO:0003729; GO:0006376	mRNA binding [GO:0003729]
Traes_3DL_2E5A96ACF	3D:105288630-105293097	NRCPB-233	NRCPB-343	GO:0046872	metal ion binding [GO:0046872]
Traes_5DL_A1C812594	5D:32376785-32390683	NRCPB-233	NRCPB-343	GO:0003824	catalytic activity [GO:0003824]
Traes_2DS_B9598F544	2D:15698798-15704616	NRCPB-233	NRCPB-343	GO:0005509; GO:0016021	calcium ion binding [GO:0005509]
Traes_3DL_8BCDFA100	3D:28510889-28514202	NRCPB-233	NRCPB-343	GO:0003824; GO:0005992	catalytic activity [GO:0003824]
Traes_4DL_C2F35966E	IWGSC_CSS_4DL_scaff_14312177:2155-8073	NRCPB-233	NRCPB-343	GO:0003677; GO:0005634	DNA binding [GO:0003677]
Traes_4DS_ADDF0A700	IWGSC_CSS_4DS_scaff_709952:144-3397	NRCPB-233	NRCPB-343	GO:0004794; GO:0009097	L-threonine ammonia-lyase activity [GO:0004794]
Traes_7DL_3741DE008	IWGSC_CSS_7DL_scaff_3366043:9687-15775	NRCPB-233	NRCPB-343	GO:0003677	DNA binding [GO:0003677]
Traes_6DS_69570DBE2	6D:3397770-3402976	NRCPB-233	NRCPB-343	GO:0020037; GO:0030151; GO:0042128; GO:0016491	heme binding [GO:0020037]; molybdenum ion binding [GO:0030151]; oxidoreductase activity [GO:0016491]
Traes_1DS_7B4AD551F	1D:56542948-56548263	NRCPB-233	NRCPB-343	GO:0000398; GO:0000166; GO:0017069	nucleotide binding [GO:0000166]; snRNA binding [GO:0017069]
Traes_1AS_9F3DF35FC	IWGSC_CSS_1AS_scaff_3305038:10-546	NRCPB-233	NRCPB-343	GO:0005524; GO:0004672	ATP binding [GO:0005524]; protein kinase activity [GO:0004672]
Traes_1DL_95685CC61	IWGSC_CSS_1DL_scaff_560488:953-1424	NRCPB-233	NRCPB-343	GO:0015986; GO:0015078; GO:0000276	hydrogen ion transmembrane transporter activity [GO:0015078]
Traes_2DL_429FA65B4	IWGSC_CSS_2DL_scaff_9908824:0-2264	NRCPB-233	NRCPB-343	GO:0003755	peptidyl-prolyl cis-trans isomerase activity [GO:0003755]
Traes_2DL_CF69A4E98	IWGSC_CSS_2DL_scaff_1956598:2-182	NRCPB-233	NRCPB-343	GO:0004185	serine-type carboxypeptidase activity [GO:0004185]
Traes_2DL_E37E05BBD	IWGSC_CSS_2DL_scaff_1770282:4-576	NRCPB-233	NRCPB-343	GO:0006520; GO:0016829	lyase activity [GO:0016829]
Traes_2DS_287595BBF	IWGSC_CSS_2DS_scaff_5300629:0-255	NRCPB-233	NRCPB-343	GO:0020037; GO:0005506; GO:0016705	heme binding [GO:0020037]; iron ion binding [GO:0005506]; oxidoreductase activity, acting on paired donors, with incorporation or reduction of molecular oxygen [GO:0016705]
Traes_3AL_226FA49B6	3A:47490537-47492332	NRCPB-233	NRCPB-343	GO:0005524	ATP binding [GO:0005524]
Traes_3DS_1C92097B4	IWGSC_CSS_3DS_scaff_1173549:4-431	NRCPB-233	NRCPB-343	GO:0005524; GO:0004674	ATP binding [GO:0005524]; protein serine/threonine kinase activity [GO:0004674]
Traes_3DS_7551C6386	3D:51833918-51834188	NRCPB-233	NRCPB-343	GO:0015074; GO:0003676	nucleic acid binding [GO:0003676]
Traes_4BL_9A5A51DCB	IWGSC_CSS_4BL_scaff_2338599:1-223	NRCPB-233	NRCPB-343	GO:0016161; GO:0000272	beta-amylase activity [GO:0016161]
Traes_5DL_2C971337C	IWGSC_CSS_5DL_scaff_4550958:2128-2509	NRCPB-233	NRCPB-343	GO:0018024; GO:0005634	histone-lysine N-methyltransferase activity [GO:0018024]
Traes_5DL_73C3EE694	IWGSC_CSS_5DL_scaff_1499879:104-333	NRCPB-233	NRCPB-343	GO:0005524; GO:0004672	ATP binding [GO:0005524]; protein kinase activity [GO:0004672]
Traes_6BL_F0F425CF5	6B:157300039-157300430	NRCPB-233	NRCPB-343	GO:0016620	oxidoreductase activity, acting on the aldehyde or oxo group of donors, NAD or NADP as acceptor [GO:0016620]
Traes_7BL_72DD10B56	IWGSC_CSS_7BL_scaff_1212423:0-200	NRCPB-233	NRCPB-343	GO:0043531	ADP binding [GO:0043531]
Traes_7DL_18F2A8567	7D:115848180-115856826	NRCPB-233	NRCPB-343	GO:0003677; GO:0005665; GO:0003899; GO:0006366	DNA binding [GO:0003677]; DNA-directed RNA polymerase activity [GO:0003899]
Traes_7DS_71E4FC22E	IWGSC_CSS_7DS_scaff_3921931:1978-2273	NRCPB-233	NRCPB-343	GO:0030246; GO:0005975; GO:0016853	carbohydrate binding [GO:0030246]; isomerase activity [GO:0016853]
Traes_7DS_AA83D9A79	IWGSC_CSS_7DS_scaff_3856243:1-1971	NRCPB-233	NRCPB-343	GO:0047750; GO:0016021; GO:0016125	cholestenol delta-isomerase activity [GO:0047750]
Traes_2DL_9F76E1275	IWGSC_CSS_2DL_scaff_9861697:504-2365	NRCPB-233	NRCPB-343	GO:0000166; GO:0005840; GO:0003735; GO:0006412	nucleotide binding [GO:0000166]; structural constituent of ribosome [GO:0003735]
Traes_3DL_FDC704896	3D:114619221-114623295	NRCPB-233	NRCPB-343	GO:0005524; GO:0004075; GO:0046872	ATP binding [GO:0005524]; biotin carboxylase activity [GO:0004075]; metal ion binding [GO:0046872]
Traes_4DL_A8E45AC21	4D:93162159-93170000	NRCPB-233	NRCPB-343	GO:0004333; GO:0006106; GO:0006099; GO:0045239	fumarate hydratase activity [GO:0004333]
Traes_2DL_7C4B5032E	2D:127999399-128002362	NRCPB-233	NRCPB-343	GO:0008312; GO:0006614; GO:0030942; GO:0005786	7S RNA binding [GO:0008312]; endoplasmic reticulum signal peptide binding [GO:0030942]
Traes_2DS_D05DC56BD	IWGSC_CSS_2DS_scaff_5384629:643-7779	NRCPB-233	NRCPB-343	GO:0003677; GO:0005634	DNA binding [GO:0003677]
Traes_2BL_4B8B77E73	2B:223450974-223452603	NRCPB-233	NRCPB-343	GO:0005509; GO:0019898; GO:0016021; GO:0015979; GO:0009654; GO:0042549	calcium ion binding [GO:0005509]
EPlTAEG00000010048	Pt:36896-39101	NRCPB-233	NRCPB-343	GO:0051539; GO:0016168; GO:0009535; GO:0009055; GO:0016021; GO:0000287; GO:0016491; GO:0015979; GO:0009522; GO:0018298	4 iron, 4 sulfur cluster binding [GO:0051539]; chlorophyll binding [GO:0016168]; electron carrier activity [GO:0009055]; magnesium ion binding [GO:0000287]; oxidoreductase activity [GO:0016491]
Traes_2DS_82ADEF407	2D:43641865-43645153	NRCPB-233	NRCPB-343	GO:0005524; GO:0002161; GO:0005737; GO:0004823; GO:0006429	aminoacyl-tRNA editing activity [GO:0002161]; ATP binding [GO:0005524]; leucine-tRNA ligase activity [GO:0004823]
Traes_4DL_6E268074D	4D:100423383-100429762	NRCPB-233	NRCPB-343	GO:0005524	ATP binding [GO:0005524]
Traes_4DL_A43826645	4D:35553865-35557974	NRCPB-233	NRCPB-343	GO:0009073; GO:0009423; GO:0004107	chorismate synthase activity [GO:0004107]
Traes_1DS_AE591F0C1	1D:4074332-4080331	NRCPB-233	NRCPB-343	GO:0003723	RNA binding [GO:0003723]
Traes_6DS_BF9884650	6D:5975030-5983310	NRCPB-233	NRCPB-343	GO:0008270	zinc ion binding [GO:0008270]
Traes_6DS_8D90F8B10	6D:15305201-15308494	NRCPB-233	NRCPB-343	GO:0005737; GO:0005634; GO:0019773; GO:0004298; GO:0006511	threonine-type endopeptidase activity [GO:0004298]
Traes_2AL_264BF03F4	2A:34903059-34904758	NRCPB-233	NRCPB-343	GO:0005509; GO:0019898; GO:0016021; GO:0015979; GO:0009654; GO:0042549	calcium ion binding [GO:0005509]
Traes_1AS_1767811A6	1A:5269618-5276623	NRCPB-233	NRCPB-343	GO:0006306; GO:0006261; GO:0003950; GO:0007267; GO:0000911; GO:0009855; GO:0000724; GO:0048449; GO:0051567; GO:0010014; GO:0010073; GO:0006346; GO:0000226; GO:0007067; GO:0009555; GO:0045893; GO:0043687; GO:0035196; GO:0010267; GO:0006471; GO:0007131; GO:0006275; GO:0010564; GO:0009909; GO:0010212; GO:0016444; GO:0007129; GO:0009616	NAD+ ADP-ribosyltransferase activity [GO:0003950]
Traes_3DL_03BC8562C	3D:118358373-118365899	NRCPB-233	NRCPB-343	GO:0005509; GO:0004609; GO:0008654	calcium ion binding [GO:0005509]; phosphatidylserine decarboxylase activity [GO:0004609]
Traes_5DL_264309F34	5D:59326268-59330579	NRCPB-233	NRCPB-343	GO:0005524; GO:0005737; GO:0006457	ATP binding [GO:0005524]
Traes_5DL_8D04037AC	IWGSC_CSS_5DL_scaff_4540404:312-5184	NRCPB-233	NRCPB-343	GO:0016282; GO:0033290; GO:0005852; GO:0001731; GO:0006446; GO:0003743	translation initiation factor activity [GO:0003743]
Traes_7DS_A1673EBA1	7D:86838146-86839376	NRCPB-233	NRCPB-343	GO:0005634; GO:0006355; GO:0043565	sequence-specific DNA binding [GO:0043565]
Traes_1DL_52F745D76	1D:92834232-92836903	NRCPB-233	NRCPB-343	GO:0005524; GO:0016021; GO:0004674	ATP binding [GO:0005524]; protein serine/threonine kinase activity [GO:0004674]
Traes_5DL_00A28F6FE	5D:127457431-127467624	NRCPB-233	NRCPB-343	GO:0005622; GO:0006886; GO:0016192; GO:0008270	zinc ion binding [GO:0008270]
Traes_1DL_0BB66CF71	1D:102901132-102908940	NRCPB-233	NRCPB-343	GO:0005737; GO:0004349; GO:0004350; GO:0006561	glutamate 5-kinase activity [GO:0004349]; glutamate-5-semialdehyde dehydrogenase activity [GO:0004350]
Traes_5DS_581B4DB50	5D:8551356-8551949	NRCPB-233	NRCPB-343	GO:0003676; GO:0000166	nucleic acid binding [GO:0003676]; nucleotide binding [GO:0000166]
Traes_4DS_62F0B8C32	4D:100442427-100448849	NRCPB-233	NRCPB-343	GO:0005524	ATP binding [GO:0005524]
Traes_7DS_A360627A7	7D:21971850-21978375	NRCPB-233	NRCPB-343	GO:0008641	small protein activating enzyme activity [GO:0008641]
Traes_4DL_14327AF39	4D:80922464-80927881	NRCPB-233	NRCPB-343	GO:0005524; GO:0042626; GO:0016021	ATPase activity, coupled to transmembrane movement of substances [GO:0042626]; ATP binding [GO:0005524]
Traes_5DL_584FFBACE	IWGSC_CSS_5DL_scaff_4539559:1818-10722	NRCPB-233	NRCPB-343	GO:0005524; GO:0006298; GO:0032300; GO:0030983; GO:0007131	ATP binding [GO:0005524]; mismatched DNA binding [GO:0030983]
Traes_2DS_F3CB9CB73	2D:44740273-44742563	NRCPB-233	NRCPB-343	GO:0009058; GO:0016021; GO:0016844	strictosidine synthase activity [GO:0016844]
Traes_4DS_572E5C579	IWGSC_CSS_4DS_scaff_2122595:13984-19125	NRCPB-233	NRCPB-343	GO:0005524; GO:0043141	ATP binding [GO:0005524]; ATP-dependent 5'-3' DNA helicase activity [GO:0043141]
Traes_1DL_50C74B335	1D:127482372-127490095	NRCPB-233	NRCPB-343	GO:0003677	DNA binding [GO:0003677]
Traes_1DL_5DC4E9455	1D:26988036-26990473	NRCPB-233	NRCPB-343	GO:0008113; GO:0030091; GO:0006979	peptide-methionine (S)-S-oxide reductase activity [GO:0008113]
Traes_1DL_EEFA8572E	1D:131183740-131190723	NRCPB-233	NRCPB-343	GO:0005524; GO:0004672	ATP binding [GO:0005524]; protein kinase activity [GO:0004672]
Traes_3DL_C330A8B43	3D:122039065-122042203	NRCPB-233	NRCPB-343	GO:0003824; GO:0050662	catalytic activity [GO:0003824]; coenzyme binding [GO:0050662]
Traes_5BL_D70B77649	5B:236434366-236443707	NRCPB-233	NRCPB-343	GO:0010181; GO:0016491	FMN binding [GO:0010181]; oxidoreductase activity [GO:0016491]
Traes_5DL_8C647BFE2	IWGSC_CSS_5DL_scaff_1357463:106-7153	NRCPB-233	NRCPB-343	GO:0005634; GO:0003700	transcription factor activity, sequence-specific DNA binding [GO:0003700]
Traes_7DL_94D5F8AFE	7D:232325622-232327518	NRCPB-233	NRCPB-343	GO:0004190	aspartic-type endopeptidase activity [GO:0004190]
Traes_4DL_5C1264C81	IWGSC_CSS_4DL_scaff_14455426:104-1036	NRCPB-233	NRCPB-343	GO:0003723	RNA binding [GO:0003723]
Traes_4DL_9ED60C0DE	4D:103031135-103038324	NRCPB-233	NRCPB-343	GO:0005524; GO:0016021; GO:0000287; GO:0004012	ATP binding [GO:0005524]; magnesium ion binding [GO:0000287]; phospholipid-translocating ATPase activity [GO:0004012]
Traes_1DL_831A025EB	IWGSC_CSS_1DL_scaff_2291943:11960-16352	NRCPB-233	NRCPB-343	GO:0004725; GO:0008138	protein tyrosine/serine/threonine phosphatase activity [GO:0008138]; protein tyrosine phosphatase activity [GO:0004725]
Traes_1DS_B2954347C	1D:11404586-11407309	NRCPB-233	NRCPB-343	GO:0045735	nutrient reservoir activity [GO:0045735]
Traes_6DL_410C5CD3B	6D:170223505-170225150	NRCPB-233	NRCPB-343	GO:0043565; GO:0003700; GO:0008270	sequence-specific DNA binding [GO:0043565]; transcription factor activity, sequence-specific DNA binding [GO:0003700]; zinc ion binding [GO:0008270]
Traes_1DL_48CC7D8E0	1D:112378696-112383468	NRCPB-233	NRCPB-343	GO:0003824; GO:0005992	catalytic activity [GO:0003824]

## Sheet: Gene_ontology(bio_process)
gene_id	locus	sample_1	sample_2	Gene_ontology_IDs	Gene_ontology(GO)	Gene_ontology(biological_process)
TRAES3BF080600010CFD_g	3B:196679435-196684249	NRCPB-233	NRCPB-343	GO:0016021; GO:0016192	integral component of membrane [GO:0016021]; vesicle-mediated transport [GO:0016192]	vesicle-mediated transport [GO:0016192]
Traes_1DL_715725157	IWGSC_CSS_1DL_scaff_884441:4017-9049	NRCPB-233	NRCPB-343	GO:0044210; GO:0005524; GO:0003883; GO:0006541	ATP binding [GO:0005524]; CTP synthase activity [GO:0003883]; 'de novo' CTP biosynthetic process [GO:0044210]; glutamine metabolic process [GO:0006541]	'de novo' CTP biosynthetic process [GO:0044210]; glutamine metabolic process [GO:0006541]
Traes_1DS_486DB7BFE	IWGSC_CSS_1DS_scaff_1902038:14428-18318	NRCPB-233	NRCPB-343	GO:0051287; GO:0004471; GO:0006108; GO:0046872	malate dehydrogenase (decarboxylating) (NAD+) activity [GO:0004471]; metal ion binding [GO:0046872]; NAD binding [GO:0051287]; malate metabolic process [GO:0006108]	malate metabolic process [GO:0006108]
Traes_1DS_A477459F0	1D:55557927-55562007	NRCPB-233	NRCPB-343	GO:0004190; GO:0006629	aspartic-type endopeptidase activity [GO:0004190]; lipid metabolic process [GO:0006629]	lipid metabolic process [GO:0006629]
Traes_2DL_BA1B746DF	2D:86239358-86240484	NRCPB-233	NRCPB-343	GO:0006952; GO:0009607	defense response [GO:0006952]; response to biotic stimulus [GO:0009607]	defense response [GO:0006952]; response to biotic stimulus [GO:0009607]
Traes_2DL_DE3909A32	2D:113578073-113580667	NRCPB-233	NRCPB-343	GO:0016597; GO:0008152	amino acid binding [GO:0016597]; metabolic process [GO:0008152]	metabolic process [GO:0008152]
Traes_2DS_3CC5F156F	2D:10197746-10199137	NRCPB-233	NRCPB-343	GO:0015977; GO:0009507; GO:0004497; GO:0009853; GO:0015979; GO:0016984	chloroplast [GO:0009507]; monooxygenase activity [GO:0004497]; ribulose-bisphosphate carboxylase activity [GO:0016984]; carbon fixation [GO:0015977]; photorespiration [GO:0009853]; photosynthesis [GO:0015979]	carbon fixation [GO:0015977]; photorespiration [GO:0009853]; photosynthesis [GO:0015979]
Traes_2DS_46D766017	2D:128823476-128826384	NRCPB-233	NRCPB-343	GO:0019344; GO:0004604; GO:0019419	phosphoadenylyl-sulfate reductase (thioredoxin) activity [GO:0004604]; cysteine biosynthetic process [GO:0019344]; sulfate reduction [GO:0019419]	cysteine biosynthetic process [GO:0019344]; sulfate reduction [GO:0019419]
Traes_2DS_561549A20	2D:51725150-51727717	NRCPB-233	NRCPB-343	GO:0016787; GO:0015706; GO:0010167	hydrolase activity [GO:0016787]; nitrate transport [GO:0015706]; response to nitrate [GO:0010167]	nitrate transport [GO:0015706]; response to nitrate [GO:0010167]
Traes_2DS_65B31416B	IWGSC_CSS_2DS_scaff_5389501:0-2452	NRCPB-233	NRCPB-343	GO:0005975; GO:0004553	hydrolase activity, hydrolyzing O-glycosyl compounds [GO:0004553]; carbohydrate metabolic process [GO:0005975]	carbohydrate metabolic process [GO:0005975]
Traes_2DS_A8043C04C	2D:4945632-4949056	NRCPB-233	NRCPB-343	GO:0005975; GO:0004553	hydrolase activity, hydrolyzing O-glycosyl compounds [GO:0004553]; carbohydrate metabolic process [GO:0005975]	carbohydrate metabolic process [GO:0005975]
Traes_2DS_F7D244C5A	2D:55917233-55917866	NRCPB-233	NRCPB-343	GO:0016168; GO:0009507; GO:0016021; GO:0009765; GO:0009523; GO:0018298	chloroplast [GO:0009507]; integral component of membrane [GO:0016021]; photosystem II [GO:0009523]; chlorophyll binding [GO:0016168]; photosynthesis, light harvesting [GO:0009765]; protein-chromophore linkage [GO:0018298]	photosynthesis, light harvesting [GO:0009765]; protein-chromophore linkage [GO:0018298]
Traes_3DL_87DCDC123	IWGSC_CSS_3DL_scaff_6811886:70-480	NRCPB-233	NRCPB-343	GO:0006546; GO:0004375; GO:0016021	integral component of membrane [GO:0016021]; glycine dehydrogenase (decarboxylating) activity [GO:0004375]; glycine catabolic process [GO:0006546]	glycine catabolic process [GO:0006546]
Traes_3DL_C89A9BB09	3D:64278579-64281427	NRCPB-233	NRCPB-343	GO:0000796; GO:0007076	condensin complex [GO:0000796]; mitotic chromosome condensation [GO:0007076]	mitotic chromosome condensation [GO:0007076]
Traes_4AL_450759DB9	4A:213845125-213849095	NRCPB-233	NRCPB-343	GO:0005975; GO:0004553	hydrolase activity, hydrolyzing O-glycosyl compounds [GO:0004553]; carbohydrate metabolic process [GO:0005975]	carbohydrate metabolic process [GO:0005975]
Traes_4DL_2DBB03D7E	IWGSC_CSS_4DL_scaff_14434602:69-3791	NRCPB-233	NRCPB-343	GO:0006075; GO:0003843; GO:0000148; GO:0016021	1,3-beta-D-glucan synthase complex [GO:0000148]; integral component of membrane [GO:0016021]; 1,3-beta-D-glucan synthase activity [GO:0003843]; (1->3)-beta-D-glucan biosynthetic process [GO:0006075]	(1->3)-beta-D-glucan biosynthetic process [GO:0006075]
Traes_4DL_75D95241A	4D:117463713-117465085	NRCPB-233	NRCPB-343	GO:0008168; GO:0006694	methyltransferase activity [GO:0008168]; steroid biosynthetic process [GO:0006694]	steroid biosynthetic process [GO:0006694]
Traes_4DS_20B446B15	4D:63007269-63011864	NRCPB-233	NRCPB-343	GO:0016021; GO:0015095; GO:0015693	integral component of membrane [GO:0016021]; magnesium ion transmembrane transporter activity [GO:0015095]; magnesium ion transport [GO:0015693]	magnesium ion transport [GO:0015693]
Traes_4DS_5E52DD1CF	IWGSC_CSS_4DS_scaff_1800970:2-3751	NRCPB-233	NRCPB-343	GO:0005524; GO:0005871; GO:0005874; GO:0003777; GO:0007018	kinesin complex [GO:0005871]; microtubule [GO:0005874]; ATP binding [GO:0005524]; microtubule motor activity [GO:0003777]; microtubule-based movement [GO:0007018]	microtubule-based movement [GO:0007018]
Traes_4DS_AEEF6FF24	IWGSC_CSS_4DS_scaff_2323550:3252-6808	NRCPB-233	NRCPB-343	GO:0008810; GO:0030245; GO:0016021	integral component of membrane [GO:0016021]; cellulase activity [GO:0008810]; cellulose catabolic process [GO:0030245]	cellulose catabolic process [GO:0030245]
Traes_4DS_F311D64BE	4D:45486870-45492898	NRCPB-233	NRCPB-343	GO:0004332; GO:0006096	fructose-bisphosphate aldolase activity [GO:0004332]; glycolytic process [GO:0006096]	glycolytic process [GO:0006096]
Traes_4DS_F33F58A71	4D:81634177-81635655	NRCPB-233	NRCPB-343	GO:0005975; GO:0006952; GO:0005576; GO:0004553	extracellular region [GO:0005576]; hydrolase activity, hydrolyzing O-glycosyl compounds [GO:0004553]; carbohydrate metabolic process [GO:0005975]; defense response [GO:0006952]	carbohydrate metabolic process [GO:0005975]; defense response [GO:0006952]
Traes_4DS_F4D15D939	4D:52170565-52174509	NRCPB-233	NRCPB-343	GO:0006520; GO:0016021; GO:0016491	integral component of membrane [GO:0016021]; oxidoreductase activity [GO:0016491]; cellular amino acid metabolic process [GO:0006520]	cellular amino acid metabolic process [GO:0006520]
Traes_5DL_13DA2CD69	5D:152509606-152514288	NRCPB-233	NRCPB-343	GO:0005524; GO:0004674; GO:0006950	ATP binding [GO:0005524]; protein serine/threonine kinase activity [GO:0004674]; response to stress [GO:0006950]	response to stress [GO:0006950]
Traes_5DL_846E99E88	IWGSC_CSS_5DL_scaff_4606160:4480-8111	NRCPB-233	NRCPB-343	GO:0005975; GO:0004553	hydrolase activity, hydrolyzing O-glycosyl compounds [GO:0004553]; carbohydrate metabolic process [GO:0005975]	carbohydrate metabolic process [GO:0005975]
Traes_5DL_8BBB72707	5D:65903996-65905224	NRCPB-233	NRCPB-343	GO:0015977; GO:0009507; GO:0004497; GO:0009853; GO:0015979; GO:0016984	chloroplast [GO:0009507]; monooxygenase activity [GO:0004497]; ribulose-bisphosphate carboxylase activity [GO:0016984]; carbon fixation [GO:0015977]; photorespiration [GO:0009853]; photosynthesis [GO:0015979]	carbon fixation [GO:0015977]; photorespiration [GO:0009853]; photosynthesis [GO:0015979]
Traes_5DL_B23815690	5D:59966019-59969797	NRCPB-233	NRCPB-343	GO:0005783; GO:0016021; GO:0005886; GO:0010155	endoplasmic reticulum [GO:0005783]; integral component of membrane [GO:0016021]; plasma membrane [GO:0005886]; regulation of proton transport [GO:0010155]	regulation of proton transport [GO:0010155]
Traes_5DL_CD0F9AE04	5D:140263954-140266128	NRCPB-233	NRCPB-343	GO:0005975; GO:0004553	hydrolase activity, hydrolyzing O-glycosyl compounds [GO:0004553]; carbohydrate metabolic process [GO:0005975]	carbohydrate metabolic process [GO:0005975]
Traes_5DL_FAD14F008	5D:95395048-95398110	NRCPB-233	NRCPB-343	GO:0048046; GO:0030246; GO:0005975; GO:0009570; GO:0016853	apoplast [GO:0048046]; chloroplast stroma [GO:0009570]; carbohydrate binding [GO:0030246]; isomerase activity [GO:0016853]; carbohydrate metabolic process [GO:0005975]	carbohydrate metabolic process [GO:0005975]
Traes_5DS_68BC2269E	5D:29334658-29337284	NRCPB-233	NRCPB-343	GO:0007015; GO:0005975; GO:0004553	hydrolase activity, hydrolyzing O-glycosyl compounds [GO:0004553]; actin filament organization [GO:0007015]; carbohydrate metabolic process [GO:0005975]	actin filament organization [GO:0007015]; carbohydrate metabolic process [GO:0005975]
Traes_5DS_C2F26C333	IWGSC_CSS_5DS_scaff_797522:23-1323	NRCPB-233	NRCPB-343	GO:0019538	protein metabolic process [GO:0019538]	protein metabolic process [GO:0019538]
Traes_6AL_48202E971	6A:198904889-198906311	NRCPB-233	NRCPB-343	GO:0016021; GO:0015979; GO:0009654	integral component of membrane [GO:0016021]; photosystem II oxygen evolving complex [GO:0009654]; photosynthesis [GO:0015979]	photosynthesis [GO:0015979]
Traes_6AL_64BAE3CE7	6A:201876567-201878611	NRCPB-233	NRCPB-343	GO:0008643; GO:0016021; GO:0005886	integral component of membrane [GO:0016021]; plasma membrane [GO:0005886]; carbohydrate transport [GO:0008643]	carbohydrate transport [GO:0008643]
Traes_6BL_3F25C5D41	IWGSC_CSS_6BL_scaff_4395060:97-1246	NRCPB-233	NRCPB-343	GO:0008643; GO:0016021	integral component of membrane [GO:0016021]; carbohydrate transport [GO:0008643]	carbohydrate transport [GO:0008643]
Traes_6DL_22C536081	6D:126331851-126334230	NRCPB-233	NRCPB-343	GO:0005524; GO:0009507; GO:0008974; GO:0019253	chloroplast [GO:0009507]; ATP binding [GO:0005524]; phosphoribulokinase activity [GO:0008974]; reductive pentose-phosphate cycle [GO:0019253]	reductive pentose-phosphate cycle [GO:0019253]
Traes_6DL_502CF6461	6D:170900983-170902993	NRCPB-233	NRCPB-343	GO:0008643; GO:0016021; GO:0005886	integral component of membrane [GO:0016021]; plasma membrane [GO:0005886]; carbohydrate transport [GO:0008643]	carbohydrate transport [GO:0008643]
Traes_6DL_5336D3942	6D:171059634-171060967	NRCPB-233	NRCPB-343	GO:0008643; GO:0016021	integral component of membrane [GO:0016021]; carbohydrate transport [GO:0008643]	carbohydrate transport [GO:0008643]
Traes_6DS_09E50610A	6D:87505802-87513528	NRCPB-233	NRCPB-343	GO:0005975; GO:0016773	phosphotransferase activity, alcohol group as acceptor [GO:0016773]; carbohydrate metabolic process [GO:0005975]	carbohydrate metabolic process [GO:0005975]
Traes_6DS_204661A07	6D:4619329-4622257	NRCPB-233	NRCPB-343	GO:0005975; GO:0016021; GO:0004575	integral component of membrane [GO:0016021]; sucrose alpha-glucosidase activity [GO:0004575]; carbohydrate metabolic process [GO:0005975]	carbohydrate metabolic process [GO:0005975]
Traes_6DS_E0F641998	IWGSC_CSS_6DS_scaff_2125475:7408-9752	NRCPB-233	NRCPB-343	GO:0009734; GO:0005634; GO:0006355; GO:0006351	nucleus [GO:0005634]; auxin-activated signaling pathway [GO:0009734]; regulation of transcription, DNA-templated [GO:0006355]; transcription, DNA-templated [GO:0006351]	auxin-activated signaling pathway [GO:0009734]; regulation of transcription, DNA-templated [GO:0006355]; transcription, DNA-templated [GO:0006351]
Traes_7AS_EBD5F1F54	7A:19125416-19127182	NRCPB-233	NRCPB-343	GO:0008429; GO:0048573; GO:0009909	phosphatidylethanolamine binding [GO:0008429]; photoperiodism, flowering [GO:0048573]; regulation of flower development [GO:0009909]	photoperiodism, flowering [GO:0048573]; regulation of flower development [GO:0009909]
Traes_7DL_2DE6C6D33	7D:231141740-231143668	NRCPB-233	NRCPB-343	GO:0003677; GO:0005634; GO:0006355; GO:0006351	nucleus [GO:0005634]; DNA binding [GO:0003677]; regulation of transcription, DNA-templated [GO:0006355]; transcription, DNA-templated [GO:0006351]	regulation of transcription, DNA-templated [GO:0006355]; transcription, DNA-templated [GO:0006351]
Traes_7DL_3F49AF0E1	7D:185813112-185816920	NRCPB-233	NRCPB-343	GO:0008686; GO:0003935; GO:0009231	3,4-dihydroxy-2-butanone-4-phosphate synthase activity [GO:0008686]; GTP cyclohydrolase II activity [GO:0003935]; riboflavin biosynthetic process [GO:0009231]	riboflavin biosynthetic process [GO:0009231]
Traes_7DL_439F5CB72	7D:74597632-74599339	NRCPB-233	NRCPB-343	GO:0004332; GO:0006096	fructose-bisphosphate aldolase activity [GO:0004332]; glycolytic process [GO:0006096]	glycolytic process [GO:0006096]
Traes_7DL_4990079A1	7D:220910898-220916506	NRCPB-233	NRCPB-343	GO:0016579; GO:0006511; GO:0036459	ubiquitinyl hydrolase activity [GO:0036459]; protein deubiquitination [GO:0016579]; ubiquitin-dependent protein catabolic process [GO:0006511]	protein deubiquitination [GO:0016579]; ubiquitin-dependent protein catabolic process [GO:0006511]
Traes_7DL_4F6AF3237	7D:150407616-150410131	NRCPB-233	NRCPB-343	GO:0005524; GO:0046034; GO:0015992	ATP binding [GO:0005524]; ATP metabolic process [GO:0046034]; proton transport [GO:0015992]	ATP metabolic process [GO:0046034]; proton transport [GO:0015992]
Traes_7DL_6D84217D0	7D:218083989-218085388	NRCPB-233	NRCPB-343	GO:0005623; GO:0045454; GO:0009055; GO:0015035	cell [GO:0005623]; electron carrier activity [GO:0009055]; protein disulfide oxidoreductase activity [GO:0015035]; cell redox homeostasis [GO:0045454]	cell redox homeostasis [GO:0045454]
Traes_7DL_C02DC21EF	7D:50167475-50173957	NRCPB-233	NRCPB-343	GO:0016021; GO:0055085	integral component of membrane [GO:0016021]; transmembrane transport [GO:0055085]	transmembrane transport [GO:0055085]
Traes_7DL_D24C5A8D7	7D:76220191-76224963	NRCPB-233	NRCPB-343	GO:0005524; GO:0005871; GO:0005874; GO:0003777; GO:0007018	kinesin complex [GO:0005871]; microtubule [GO:0005874]; ATP binding [GO:0005524]; microtubule motor activity [GO:0003777]; microtubule-based movement [GO:0007018]	microtubule-based movement [GO:0007018]
Traes_7DL_DD253C3D7	7D:145628733-145631854	NRCPB-233	NRCPB-343	GO:0005783; GO:0016021; GO:0006886	endoplasmic reticulum [GO:0005783]; integral component of membrane [GO:0016021]; intracellular protein transport [GO:0006886]	intracellular protein transport [GO:0006886]
Traes_7DS_12C14942B	IWGSC_CSS_7DS_scaff_3824351:162-1433	NRCPB-233	NRCPB-343	GO:0008429; GO:0048573; GO:0009909	phosphatidylethanolamine binding [GO:0008429]; photoperiodism, flowering [GO:0048573]; regulation of flower development [GO:0009909]	photoperiodism, flowering [GO:0048573]; regulation of flower development [GO:0009909]
Traes_7DS_560C3917F	7D:162492156-162496792	NRCPB-233	NRCPB-343	GO:0008889; GO:0006629	glycerophosphodiester phosphodiesterase activity [GO:0008889]; lipid metabolic process [GO:0006629]	lipid metabolic process [GO:0006629]
Traes_7DS_D6F2F8B45	IWGSC_CSS_7DS_scaff_1781680:0-203	NRCPB-233	NRCPB-343	GO:0020037; GO:0046872; GO:0004601; GO:0006979	heme binding [GO:0020037]; metal ion binding [GO:0046872]; peroxidase activity [GO:0004601]; response to oxidative stress [GO:0006979]	response to oxidative stress [GO:0006979]
Traes_1DL_C265CBB34	IWGSC_CSS_1DL_scaff_2079728:0-559	NRCPB-233	NRCPB-343	GO:0046872; GO:0030001	metal ion binding [GO:0046872]; metal ion transport [GO:0030001]	metal ion transport [GO:0030001]
Traes_2AL_E6C429BE0	IWGSC_CSS_2AL_scaff_6399922:519-3104	NRCPB-233	NRCPB-343	GO:0030244; GO:0016760; GO:0016021	integral component of membrane [GO:0016021]; cellulose synthase (UDP-forming) activity [GO:0016760]; cellulose biosynthetic process [GO:0030244]	cellulose biosynthetic process [GO:0030244]
Traes_4DS_B8D8E1233	IWGSC_CSS_4DS_scaff_2227892:110-2077	NRCPB-233	NRCPB-343	GO:0004430; GO:0005622; GO:0006661; GO:0048015	intracellular [GO:0005622]; 1-phosphatidylinositol 4-kinase activity [GO:0004430]; phosphatidylinositol biosynthetic process [GO:0006661]; phosphatidylinositol-mediated signaling [GO:0048015]	phosphatidylinositol biosynthetic process [GO:0006661]; phosphatidylinositol-mediated signaling [GO:0048015]
Traes_5DL_52EC7112A	IWGSC_CSS_5DL_scaff_4604886:601-2197	NRCPB-233	NRCPB-343	GO:0000159; GO:0008601; GO:0007165	protein phosphatase type 2A complex [GO:0000159]; protein phosphatase type 2A regulator activity [GO:0008601]; signal transduction [GO:0007165]	signal transduction [GO:0007165]
Traes_5DL_C0FDCC7F9	5D:108512203-108514755	NRCPB-233	NRCPB-343	GO:0006633; GO:0016790	thiolester hydrolase activity [GO:0016790]; fatty acid biosynthetic process [GO:0006633]	fatty acid biosynthetic process [GO:0006633]
Traes_5DS_FB851A705	5D:72232827-72236431	NRCPB-233	NRCPB-343	GO:0016021; GO:0005622; GO:0006886; GO:0061025; GO:0016192	integral component of membrane [GO:0016021]; intracellular [GO:0005622]; intracellular protein transport [GO:0006886]; membrane fusion [GO:0061025]; vesicle-mediated transport [GO:0016192]	intracellular protein transport [GO:0006886]; membrane fusion [GO:0061025]; vesicle-mediated transport [GO:0016192]
Traes_6DS_D1AFFC860	IWGSC_CSS_6DS_scaff_2061246:1016-11176	NRCPB-233	NRCPB-343	GO:0016539	intein-mediated protein splicing [GO:0016539]	intein-mediated protein splicing [GO:0016539]
Traes_7DS_D7710AC8D	7D:24502790-24504692	NRCPB-233	NRCPB-343	GO:0005622; GO:0006886	intracellular [GO:0005622]; intracellular protein transport [GO:0006886]	intracellular protein transport [GO:0006886]
Traes_1DL_EFDDF3BAA	1D:111173327-111176888	NRCPB-233	NRCPB-343	GO:0003824; GO:0005674; GO:0006367	transcription factor TFIIF complex [GO:0005674]; catalytic activity [GO:0003824]; transcription initiation from RNA polymerase II promoter [GO:0006367]	transcription initiation from RNA polymerase II promoter [GO:0006367]
Traes_1DS_03043A8E4	IWGSC_CSS_1DS_scaff_1915654:3121-5939	NRCPB-233	NRCPB-343	GO:0016874; GO:0007275; GO:0005634; GO:0006511; GO:0004842; GO:0008270	nucleus [GO:0005634]; ligase activity [GO:0016874]; ubiquitin-protein transferase activity [GO:0004842]; zinc ion binding [GO:0008270]; multicellular organismal development [GO:0007275]; ubiquitin-dependent protein catabolic process [GO:0006511]	multicellular organismal development [GO:0007275]; ubiquitin-dependent protein catabolic process [GO:0006511]
Traes_4AS_6CE64CB5B	4A:28084123-28086867	NRCPB-233	NRCPB-343	GO:0007010; GO:0010413; GO:0009832; GO:0045492; GO:0010051	cytoskeleton organization [GO:0007010]; glucuronoxylan metabolic process [GO:0010413]; plant-type cell wall biogenesis [GO:0009832]; xylan biosynthetic process [GO:0045492]; xylem and phloem pattern formation [GO:0010051]	cytoskeleton organization [GO:0007010]; glucuronoxylan metabolic process [GO:0010413]; plant-type cell wall biogenesis [GO:0009832]; xylan biosynthetic process [GO:0045492]; xylem and phloem pattern formation [GO:0010051]
Traes_5DL_3B463825A	5D:138177939-138179186	NRCPB-233	NRCPB-343	GO:0015979; GO:0009538	photosystem I reaction center [GO:0009538]; photosynthesis [GO:0015979]	photosynthesis [GO:0015979]
Traes_6DS_965C8FA80	6D:34232068-34236447	NRCPB-233	NRCPB-343	GO:0003677; GO:0005634; GO:0006355	nucleus [GO:0005634]; DNA binding [GO:0003677]; regulation of transcription, DNA-templated [GO:0006355]	regulation of transcription, DNA-templated [GO:0006355]
Traes_1DL_8965ABD03	1D:107852308-107855973	NRCPB-233	NRCPB-343	GO:0005525; GO:0005622; GO:0016020; GO:0007264	intracellular [GO:0005622]; membrane [GO:0016020]; GTP binding [GO:0005525]; small GTPase mediated signal transduction [GO:0007264]	small GTPase mediated signal transduction [GO:0007264]
Traes_1DS_FF0985BA5	IWGSC_CSS_1DS_scaff_1879213:0-2507	NRCPB-233	NRCPB-343	GO:0000159; GO:0008601; GO:0007165	protein phosphatase type 2A complex [GO:0000159]; protein phosphatase type 2A regulator activity [GO:0008601]; signal transduction [GO:0007165]	signal transduction [GO:0007165]
Traes_3DL_5337BF8B7	3D:43464238-43467097	NRCPB-233	NRCPB-343	GO:0016021; GO:0055085	integral component of membrane [GO:0016021]; transmembrane transport [GO:0055085]	transmembrane transport [GO:0055085]
Traes_3DL_85AC9E60D	3D:112444646-112444942	NRCPB-233	NRCPB-343	GO:0005975; GO:0004553	hydrolase activity, hydrolyzing O-glycosyl compounds [GO:0004553]; carbohydrate metabolic process [GO:0005975]	carbohydrate metabolic process [GO:0005975]
Traes_4AS_D2A85E4CA	IWGSC_CSS_4AS_scaff_6000815:5718-8139	NRCPB-233	NRCPB-343	GO:0016787; GO:0016042	hydrolase activity [GO:0016787]; lipid catabolic process [GO:0016042]	lipid catabolic process [GO:0016042]
Traes_4DL_328B569C0	IWGSC_CSS_4DL_scaff_14353280:0-4477	NRCPB-233	NRCPB-343	GO:0005085; GO:0005622; GO:0007264	intracellular [GO:0005622]; guanyl-nucleotide exchange factor activity [GO:0005085]; small GTPase mediated signal transduction [GO:0007264]	small GTPase mediated signal transduction [GO:0007264]
Traes_4DL_CFC191A06	4D:46141610-46146394	NRCPB-233	NRCPB-343	GO:0043090; GO:0005358; GO:0016021; GO:0009506	integral component of membrane [GO:0016021]; plasmodesma [GO:0009506]; high-affinity hydrogen:glucose symporter activity [GO:0005358]; amino acid import [GO:0043090]	amino acid import [GO:0043090]
Traes_5DL_FBEF189F3	5D:137310075-137310671	NRCPB-233	NRCPB-343	GO:0006950; GO:0009415	response to stress [GO:0006950]; response to water [GO:0009415]	response to stress [GO:0006950]; response to water [GO:0009415]
Traes_6DL_7718EC954	IWGSC_CSS_6DL_scaff_3324004:2015-8692	NRCPB-233	NRCPB-343	GO:0042765; GO:0016255	GPI-anchor transamidase complex [GO:0042765]; attachment of GPI anchor to protein [GO:0016255]	attachment of GPI anchor to protein [GO:0016255]
Traes_2DL_903A29CBA	2D:75878597-75885999	NRCPB-233	NRCPB-343	GO:0003677; GO:0005634; GO:0003700; GO:0006351	nucleus [GO:0005634]; DNA binding [GO:0003677]; transcription factor activity, sequence-specific DNA binding [GO:0003700]; transcription, DNA-templated [GO:0006351]	transcription, DNA-templated [GO:0006351]
Traes_4BL_EB0E59B6D	IWGSC_CSS_4BL_scaff_7036526:3817-6581	NRCPB-233	NRCPB-343	GO:0007165	signal transduction [GO:0007165]	signal transduction [GO:0007165]
Traes_5DL_13FCF1AA0	5D:128845096-128845835	NRCPB-233	NRCPB-343	GO:0006950	response to stress [GO:0006950]	response to stress [GO:0006950]
Traes_7DL_E47632812	7D:210701286-210704419	NRCPB-233	NRCPB-343	GO:0008442; GO:0051287; GO:0004616; GO:0006574	3-hydroxyisobutyrate dehydrogenase activity [GO:0008442]; NAD binding [GO:0051287]; phosphogluconate dehydrogenase (decarboxylating) activity [GO:0004616]; valine catabolic process [GO:0006574]	valine catabolic process [GO:0006574]
Traes_7DS_29650EE79	IWGSC_CSS_7DS_scaff_3963526:2083-8441	NRCPB-233	NRCPB-343	GO:0005975; GO:0016798; GO:0016020	membrane [GO:0016020]; hydrolase activity, acting on glycosyl bonds [GO:0016798]; carbohydrate metabolic process [GO:0005975]	carbohydrate metabolic process [GO:0005975]
Traes_2DS_469621C3E	IWGSC_CSS_2DS_scaff_5320129:3075-8131	NRCPB-233	NRCPB-343	GO:0005623; GO:0045454; GO:0016021	cell [GO:0005623]; integral component of membrane [GO:0016021]; cell redox homeostasis [GO:0045454]	cell redox homeostasis [GO:0045454]
Traes_3DL_9C248A379	3D:93415095-93420550	NRCPB-233	NRCPB-343	GO:0015991; GO:0015078; GO:0016021; GO:0033179	integral component of membrane [GO:0016021]; proton-transporting V-type ATPase, V0 domain [GO:0033179]; hydrogen ion transmembrane transporter activity [GO:0015078]; ATP hydrolysis coupled proton transport [GO:0015991]	ATP hydrolysis coupled proton transport [GO:0015991]
Traes_3DL_C5F603601	3D:72243203-72251388	NRCPB-233	NRCPB-343	GO:0005524; GO:0004143; GO:0007205	ATP binding [GO:0005524]; diacylglycerol kinase activity [GO:0004143]; protein kinase C-activating G-protein coupled receptor signaling pathway [GO:0007205]	protein kinase C-activating G-protein coupled receptor signaling pathway [GO:0007205]
Traes_5DS_C13EFC8F7	5D:40666997-40668494	NRCPB-233	NRCPB-343	GO:0031225; GO:0016049; GO:0010215	anchored component of membrane [GO:0031225]; cell growth [GO:0016049]; cellulose microfibril organization [GO:0010215]	cell growth [GO:0016049]; cellulose microfibril organization [GO:0010215]
Traes_2AS_CAA2FBF93	2A:4882780-4886348	NRCPB-233	NRCPB-343	GO:0005975; GO:0004553	hydrolase activity, hydrolyzing O-glycosyl compounds [GO:0004553]; carbohydrate metabolic process [GO:0005975]	carbohydrate metabolic process [GO:0005975]
Traes_5DS_5904977BB	5D:51419705-51420542	NRCPB-233	NRCPB-343	GO:0016868; GO:0071704	intramolecular transferase activity, phosphotransferases [GO:0016868]; organic substance metabolic process [GO:0071704]	organic substance metabolic process [GO:0071704]
Traes_6DL_24C16EA2B	6D:130841557-130842578	NRCPB-233	NRCPB-343	GO:0046429; GO:0016114	4-hydroxy-3-methylbut-2-en-1-yl diphosphate synthase activity [GO:0046429]; terpenoid biosynthetic process [GO:0016114]	terpenoid biosynthetic process [GO:0016114]
TRAES3BF057800020CFD_g	3B:571895389-571897151	NRCPB-233	NRCPB-343	GO:0046872; GO:0030001	metal ion binding [GO:0046872]; metal ion transport [GO:0030001]	metal ion transport [GO:0030001]
TRAES3BF072500040CFD_g	3B:759056122-759057341	NRCPB-233	NRCPB-343	GO:0005576; GO:0020037; GO:0042744; GO:0046872; GO:0004601; GO:0006979	extracellular region [GO:0005576]; heme binding [GO:0020037]; metal ion binding [GO:0046872]; peroxidase activity [GO:0004601]; hydrogen peroxide catabolic process [GO:0042744]; response to oxidative stress [GO:0006979]	hydrogen peroxide catabolic process [GO:0042744]; response to oxidative stress [GO:0006979]
Traes_2DL_9E060D0BB	2D:77087030-77089956	NRCPB-233	NRCPB-343	GO:0046872; GO:0030001	metal ion binding [GO:0046872]; metal ion transport [GO:0030001]	metal ion transport [GO:0030001]
Traes_4DL_2622B9692	IWGSC_CSS_4DL_scaff_14347890:636-1617	NRCPB-233	NRCPB-343	GO:0006511	ubiquitin-dependent protein catabolic process [GO:0006511]	ubiquitin-dependent protein catabolic process [GO:0006511]
Traes_4DL_2A7895E16	4D:37170976-37172820	NRCPB-233	NRCPB-343	GO:0005975; GO:0042132	fructose 1,6-bisphosphate 1-phosphatase activity [GO:0042132]; carbohydrate metabolic process [GO:0005975]	carbohydrate metabolic process [GO:0005975]
Traes_5DL_742A005B5	IWGSC_CSS_5DL_scaff_4537915:4960-6725	NRCPB-233	NRCPB-343	GO:0016021; GO:0005886; GO:0009306; GO:0008565	integral component of membrane [GO:0016021]; plasma membrane [GO:0005886]; protein transporter activity [GO:0008565]; protein secretion [GO:0009306]	protein secretion [GO:0009306]
Traes_5DS_6F66D5E33	IWGSC_CSS_5DS_scaff_2774650:2840-3576	NRCPB-233	NRCPB-343	GO:0016567; GO:0008270	zinc ion binding [GO:0008270]; protein ubiquitination [GO:0016567]	protein ubiquitination [GO:0016567]
Traes_7DS_16B2E2B00	7D:90958940-90961111	NRCPB-233	NRCPB-343	GO:0017057; GO:0005975; GO:0006098	6-phosphogluconolactonase activity [GO:0017057]; carbohydrate metabolic process [GO:0005975]; pentose-phosphate shunt [GO:0006098]	carbohydrate metabolic process [GO:0005975]; pentose-phosphate shunt [GO:0006098]
Traes_7DS_68DE33D2A	7D:23634219-23641428	NRCPB-233	NRCPB-343	GO:0003677; GO:0005634; GO:0003700; GO:0006351	nucleus [GO:0005634]; DNA binding [GO:0003677]; transcription factor activity, sequence-specific DNA binding [GO:0003700]; transcription, DNA-templated [GO:0006351]	transcription, DNA-templated [GO:0006351]
Traes_7DS_DA11E7020	IWGSC_CSS_7DS_scaff_3819792:440-1749	NRCPB-233	NRCPB-343	GO:0005779; GO:0016559	integral component of peroxisomal membrane [GO:0005779]; peroxisome fission [GO:0016559]	peroxisome fission [GO:0016559]
Traes_3DL_2402B940F	3D:32811438-32813378	NRCPB-233	NRCPB-343	GO:0008299; GO:0016740	transferase activity [GO:0016740]; isoprenoid biosynthetic process [GO:0008299]	isoprenoid biosynthetic process [GO:0008299]
Traes_5DL_0B769D390	5D:130619766-130623283	NRCPB-233	NRCPB-343	GO:0009584; GO:0005622; GO:0000155; GO:0009881; GO:0018298; GO:0006355	intracellular [GO:0005622]; phosphorelay sensor kinase activity [GO:0000155]; photoreceptor activity [GO:0009881]; detection of visible light [GO:0009584]; protein-chromophore linkage [GO:0018298]; regulation of transcription, DNA-templated [GO:0006355]	detection of visible light [GO:0009584]; protein-chromophore linkage [GO:0018298]; regulation of transcription, DNA-templated [GO:0006355]
Traes_1DL_F4EED0722	1D:48019514-48022708	NRCPB-233	NRCPB-343	GO:0006886; GO:0030117; GO:0016192	membrane coat [GO:0030117]; intracellular protein transport [GO:0006886]; vesicle-mediated transport [GO:0016192]	intracellular protein transport [GO:0006886]; vesicle-mediated transport [GO:0016192]
Traes_2AL_20C2D79E1	2A:50358387-50365368	NRCPB-233	NRCPB-343	GO:0003677; GO:0005634; GO:0003700; GO:0006351	nucleus [GO:0005634]; DNA binding [GO:0003677]; transcription factor activity, sequence-specific DNA binding [GO:0003700]; transcription, DNA-templated [GO:0006351]	transcription, DNA-templated [GO:0006351]
Traes_3DL_13B382BD2	IWGSC_CSS_3DL_scaff_6857818:0-1074	NRCPB-233	NRCPB-343	GO:0006355; GO:0006351	regulation of transcription, DNA-templated [GO:0006355]; transcription, DNA-templated [GO:0006351]	regulation of transcription, DNA-templated [GO:0006355]; transcription, DNA-templated [GO:0006351]
Traes_4DS_C945D27BF	IWGSC_CSS_4DS_scaff_2317565:4346-6877	NRCPB-233	NRCPB-343	GO:0005524; GO:0006241; GO:0006183; GO:0006228; GO:0004550	ATP binding [GO:0005524]; nucleoside diphosphate kinase activity [GO:0004550]; CTP biosynthetic process [GO:0006241]; GTP biosynthetic process [GO:0006183]; UTP biosynthetic process [GO:0006228]	CTP biosynthetic process [GO:0006241]; GTP biosynthetic process [GO:0006183]; UTP biosynthetic process [GO:0006228]
Traes_7DL_FE781AFA5	7D:76216605-76219988	NRCPB-233	NRCPB-343	GO:0005524; GO:0005871; GO:0003777; GO:0007018	kinesin complex [GO:0005871]; ATP binding [GO:0005524]; microtubule motor activity [GO:0003777]; microtubule-based movement [GO:0007018]	microtubule-based movement [GO:0007018]
Traes_1DS_C09B774C7	IWGSC_CSS_1DS_scaff_1892709:1137-2303	NRCPB-233	NRCPB-343	GO:0004857; GO:0005739; GO:0045980	mitochondrion [GO:0005739]; enzyme inhibitor activity [GO:0004857]; negative regulation of nucleotide metabolic process [GO:0045980]	negative regulation of nucleotide metabolic process [GO:0045980]
Traes_5DL_D5836CCE6	5D:138043243-138044027	NRCPB-233	NRCPB-343	GO:0006950; GO:0009415	response to stress [GO:0006950]; response to water [GO:0009415]	response to stress [GO:0006950]; response to water [GO:0009415]
TRAES3BF016200050CFD_g	3B:511620089-511625014	NRCPB-233	NRCPB-343	GO:0051287; GO:0050897; GO:0007010; GO:0006633; GO:0006094; GO:0004471; GO:0006108; GO:0010498; GO:0051289; GO:0008270	cobalt ion binding [GO:0050897]; malate dehydrogenase (decarboxylating) (NAD+) activity [GO:0004471]; NAD binding [GO:0051287]; zinc ion binding [GO:0008270]; cytoskeleton organization [GO:0007010]; fatty acid biosynthetic process [GO:0006633]; gluconeogenesis [GO:0006094]; malate metabolic process [GO:0006108]; proteasomal protein catabolic process [GO:0010498]; protein homotetramerization [GO:0…	cytoskeleton organization [GO:0007010]; fatty acid biosynthetic process [GO:0006633]; gluconeogenesis [GO:0006094]; malate metabolic process [GO:0006108]; proteasomal protein catabolic process [GO:0010498]; protein homotetramerization [GO:0051289]
Traes_2DL_0032C6179	2D:85564487-85565661	NRCPB-233	NRCPB-343	GO:0030246; GO:0005975; GO:0016853	carbohydrate binding [GO:0030246]; isomerase activity [GO:0016853]; carbohydrate metabolic process [GO:0005975]	carbohydrate metabolic process [GO:0005975]
Traes_3DL_F5930F58D	3D:112479224-112480179	NRCPB-233	NRCPB-343	GO:0005975; GO:0004553	hydrolase activity, hydrolyzing O-glycosyl compounds [GO:0004553]; carbohydrate metabolic process [GO:0005975]	carbohydrate metabolic process [GO:0005975]
Traes_4DL_0F91966E9	IWGSC_CSS_4DL_scaff_14465578:2190-4724	NRCPB-233	NRCPB-343	GO:0005643; GO:0006810	nuclear pore [GO:0005643]; transport [GO:0006810]	transport [GO:0006810]
Traes_4DL_512EB73E4	IWGSC_CSS_4DL_scaff_14396983:1-1499	NRCPB-233	NRCPB-343	GO:0006308; GO:0004519; GO:0003676	endonuclease activity [GO:0004519]; nucleic acid binding [GO:0003676]; DNA catabolic process [GO:0006308]	DNA catabolic process [GO:0006308]
Traes_4DL_AFE97C149	IWGSC_CSS_4DL_scaff_14469042:115-5954	NRCPB-233	NRCPB-343	GO:0005524; GO:0009658; GO:0009570; GO:0016485; GO:0009408	chloroplast stroma [GO:0009570]; ATP binding [GO:0005524]; chloroplast organization [GO:0009658]; protein processing [GO:0016485]; response to heat [GO:0009408]	chloroplast organization [GO:0009658]; protein processing [GO:0016485]; response to heat [GO:0009408]
Traes_5DL_6B09AFADC	IWGSC_CSS_5DL_scaff_4605587:3449-7880	NRCPB-233	NRCPB-343	GO:0005524; GO:0009396; GO:0004329	ATP binding [GO:0005524]; formate-tetrahydrofolate ligase activity [GO:0004329]; folic acid-containing compound biosynthetic process [GO:0009396]	folic acid-containing compound biosynthetic process [GO:0009396]
Traes_7AL_3E96F374E	7A:142531591-142532873	NRCPB-233	NRCPB-343	GO:0020037; GO:0046872; GO:0004601; GO:0006979	heme binding [GO:0020037]; metal ion binding [GO:0046872]; peroxidase activity [GO:0004601]; response to oxidative stress [GO:0006979]	response to oxidative stress [GO:0006979]
Traes_7DL_30AEE2CF6	7D:122486933-122490224	NRCPB-233	NRCPB-343	GO:0005524; GO:0004812; GO:0006418	aminoacyl-tRNA ligase activity [GO:0004812]; ATP binding [GO:0005524]; tRNA aminoacylation for protein translation [GO:0006418]	tRNA aminoacylation for protein translation [GO:0006418]
Traes_7DS_37A571B12	7D:41212026-41215097	NRCPB-233	NRCPB-343	GO:0006914	autophagy [GO:0006914]	autophagy [GO:0006914]
Traes_2DL_C9EA5D8F1	IWGSC_CSS_2DL_scaff_9856870:45-2335	NRCPB-233	NRCPB-343	GO:0071025; GO:0070966; GO:0070481	nuclear-transcribed mRNA catabolic process, no-go decay [GO:0070966]; nuclear-transcribed mRNA catabolic process, non-stop decay [GO:0070481]; RNA surveillance [GO:0071025]	nuclear-transcribed mRNA catabolic process, no-go decay [GO:0070966]; nuclear-transcribed mRNA catabolic process, non-stop decay [GO:0070481]; RNA surveillance [GO:0071025]
Traes_3DL_9C62E1054	3D:107838402-107840010	NRCPB-233	NRCPB-343	GO:0003677; GO:0003899; GO:0006351	DNA binding [GO:0003677]; DNA-directed RNA polymerase activity [GO:0003899]; transcription, DNA-templated [GO:0006351]	transcription, DNA-templated [GO:0006351]
Traes_3DS_90E0B2BE9	IWGSC_CSS_3DS_scaff_2547647:1-2759	NRCPB-233	NRCPB-343	GO:0006189; GO:0005524; GO:0046872; GO:0004638	ATP binding [GO:0005524]; metal ion binding [GO:0046872]; phosphoribosylaminoimidazole carboxylase activity [GO:0004638]; 'de novo' IMP biosynthetic process [GO:0006189]	'de novo' IMP biosynthetic process [GO:0006189]
Traes_4DL_BFB8D99B7	4D:119864802-119866420	NRCPB-233	NRCPB-343	GO:0003723; GO:0006396; GO:0004525	ribonuclease III activity [GO:0004525]; RNA binding [GO:0003723]; RNA processing [GO:0006396]	RNA processing [GO:0006396]
Traes_7DL_7213DE8AF	7D:230377434-230379503	NRCPB-233	NRCPB-343	GO:0004089; GO:0006730; GO:0008270	carbonate dehydratase activity [GO:0004089]; zinc ion binding [GO:0008270]; one-carbon metabolic process [GO:0006730]	one-carbon metabolic process [GO:0006730]
Traes_7DL_9A83FC7CF	7D:201743960-201745480	NRCPB-233	NRCPB-343	GO:0020037; GO:0046872; GO:0004601; GO:0006979	heme binding [GO:0020037]; metal ion binding [GO:0046872]; peroxidase activity [GO:0004601]; response to oxidative stress [GO:0006979]	response to oxidative stress [GO:0006979]
Traes_7DL_BCD4A1F9D	7D:235528757-235529923	NRCPB-233	NRCPB-343	GO:0009058; GO:0016833	oxo-acid-lyase activity [GO:0016833]; biosynthetic process [GO:0009058]	biosynthetic process [GO:0009058]
Traes_1DL_489CEC4FC	IWGSC_CSS_1DL_scaff_726358:31-3059	NRCPB-233	NRCPB-343	GO:0009688	abscisic acid biosynthetic process [GO:0009688]	abscisic acid biosynthetic process [GO:0009688]
Traes_1DL_4A0C06C2F	IWGSC_CSS_1DL_scaff_2289277:2-1663	NRCPB-233	NRCPB-343	GO:0005975; GO:0052692	raffinose alpha-galactosidase activity [GO:0052692]; carbohydrate metabolic process [GO:0005975]	carbohydrate metabolic process [GO:0005975]
Traes_2BS_7135D68C5	2B:25229503-25230961	NRCPB-233	NRCPB-343	GO:0005840; GO:0003735; GO:0006412	ribosome [GO:0005840]; structural constituent of ribosome [GO:0003735]; translation [GO:0006412]	translation [GO:0006412]
Traes_2DL_6E913E1A4	IWGSC_CSS_2DL_scaff_8806127:6-781	NRCPB-233	NRCPB-343	GO:0005509; GO:0019898; GO:0015979; GO:0009654	extrinsic component of membrane [GO:0019898]; photosystem II oxygen evolving complex [GO:0009654]; calcium ion binding [GO:0005509]; photosynthesis [GO:0015979]	photosynthesis [GO:0015979]
Traes_2DL_E1E8E26E3	2D:82452883-82454419	NRCPB-233	NRCPB-343	GO:0016168; GO:0009507; GO:0016021; GO:0009765; GO:0009523; GO:0018298	chloroplast [GO:0009507]; integral component of membrane [GO:0016021]; photosystem II [GO:0009523]; chlorophyll binding [GO:0016168]; photosynthesis, light harvesting [GO:0009765]; protein-chromophore linkage [GO:0018298]	photosynthesis, light harvesting [GO:0009765]; protein-chromophore linkage [GO:0018298]
Traes_2DS_F2445CE9E	2D:10836390-10839142	NRCPB-233	NRCPB-343	GO:0050661; GO:0006006; GO:0004345; GO:0006098	glucose-6-phosphate dehydrogenase activity [GO:0004345]; NADP binding [GO:0050661]; glucose metabolic process [GO:0006006]; pentose-phosphate shunt [GO:0006098]	glucose metabolic process [GO:0006006]; pentose-phosphate shunt [GO:0006098]
Traes_3DL_1C4B05CA0	3D:119232988-119235085	NRCPB-233	NRCPB-343	GO:0005744; GO:0030150	mitochondrial inner membrane presequence translocase complex [GO:0005744]; protein import into mitochondrial matrix [GO:0030150]	protein import into mitochondrial matrix [GO:0030150]
Traes_3DL_606B45C90	3D:55497362-55501924	NRCPB-233	NRCPB-343	GO:0009688; GO:0009560; GO:0006312	abscisic acid biosynthetic process [GO:0009688]; embryo sac egg cell differentiation [GO:0009560]; mitotic recombination [GO:0006312]	abscisic acid biosynthetic process [GO:0009688]; embryo sac egg cell differentiation [GO:0009560]; mitotic recombination [GO:0006312]
Traes_3DL_CBD6C382E	IWGSC_CSS_3DL_scaff_6927838:519-4630	NRCPB-233	NRCPB-343	GO:0003677; GO:0006259; GO:0004518	DNA binding [GO:0003677]; nuclease activity [GO:0004518]; DNA metabolic process [GO:0006259]	DNA metabolic process [GO:0006259]
Traes_3DS_CC24E075F	3D:2746084-2746641	NRCPB-233	NRCPB-343	GO:0006354; GO:0005763; GO:0009220; GO:0003735; GO:0006412	mitochondrial small ribosomal subunit [GO:0005763]; structural constituent of ribosome [GO:0003735]; DNA-templated transcription, elongation [GO:0006354]; pyrimidine ribonucleotide biosynthetic process [GO:0009220]; translation [GO:0006412]	DNA-templated transcription, elongation [GO:0006354]; pyrimidine ribonucleotide biosynthetic process [GO:0009220]; translation [GO:0006412]
Traes_4DS_BD5E598C4	4D:62987104-62987985	NRCPB-233	NRCPB-343	GO:0008289; GO:0006869	lipid binding [GO:0008289]; lipid transport [GO:0006869]	lipid transport [GO:0006869]
Traes_5DS_4408930D5	5D:51421223-51422726	NRCPB-233	NRCPB-343	GO:0005975; GO:0016868	intramolecular transferase activity, phosphotransferases [GO:0016868]; carbohydrate metabolic process [GO:0005975]	carbohydrate metabolic process [GO:0005975]
Traes_7DL_561ABA396	7D:233849784-233856698	NRCPB-233	NRCPB-343	GO:0009058; GO:0016833	oxo-acid-lyase activity [GO:0016833]; biosynthetic process [GO:0009058]	biosynthetic process [GO:0009058]
Traes_7DS_5A6347777	IWGSC_CSS_7DS_scaff_466872:1096-3031	NRCPB-233	NRCPB-343	GO:0006355	regulation of transcription, DNA-templated [GO:0006355]	regulation of transcription, DNA-templated [GO:0006355]
Traes_2DL_397ECC8E4	2D:24267018-24268928	NRCPB-233	NRCPB-343	GO:0006520; GO:0016829	lyase activity [GO:0016829]; cellular amino acid metabolic process [GO:0006520]	cellular amino acid metabolic process [GO:0006520]
Traes_3DS_20E147E33	3D:39734764-39735383	NRCPB-233	NRCPB-343	GO:0005525; GO:0005622; GO:0006886	intracellular [GO:0005622]; GTP binding [GO:0005525]; intracellular protein transport [GO:0006886]	intracellular protein transport [GO:0006886]
Traes_3DS_92091AAD4	3D:4800061-4802288	NRCPB-233	NRCPB-343	GO:0006260; GO:0055114	DNA replication [GO:0006260]; oxidation-reduction process [GO:0055114]	DNA replication [GO:0006260]; oxidation-reduction process [GO:0055114]
Traes_3DS_C17191AB0	3D:12434981-12439517	NRCPB-233	NRCPB-343	GO:0005524; GO:0005737; GO:0004819; GO:0006425	cytoplasm [GO:0005737]; ATP binding [GO:0005524]; glutamine-tRNA ligase activity [GO:0004819]; glutaminyl-tRNA aminoacylation [GO:0006425]	glutaminyl-tRNA aminoacylation [GO:0006425]
Traes_6DS_9BBAA0C47	6D:132194288-132198676	NRCPB-233	NRCPB-343	GO:0006075; GO:0003843; GO:0000148	1,3-beta-D-glucan synthase complex [GO:0000148]; 1,3-beta-D-glucan synthase activity [GO:0003843]; (1->3)-beta-D-glucan biosynthetic process [GO:0006075]	(1->3)-beta-D-glucan biosynthetic process [GO:0006075]
Traes_7DL_B9EE7632E	7D:196849907-196854542	NRCPB-233	NRCPB-343	GO:0003755; GO:0006457	peptidyl-prolyl cis-trans isomerase activity [GO:0003755]; protein folding [GO:0006457]	protein folding [GO:0006457]
Traes_5DL_33BEF3CA3	5D:155619659-155623448	NRCPB-233	NRCPB-343	GO:0005524; GO:0005737; GO:0042026	cytoplasm [GO:0005737]; ATP binding [GO:0005524]; protein refolding [GO:0042026]	protein refolding [GO:0042026]
Traes_1DL_C5DF5AB93	1D:19915132-19916592	NRCPB-233	NRCPB-343	GO:0008168; GO:0006479	methyltransferase activity [GO:0008168]; protein methylation [GO:0006479]	protein methylation [GO:0006479]
Traes_2DS_C2CFC5948	2D:69176678-69177482	NRCPB-233	NRCPB-343	GO:0016168; GO:0009507; GO:0016021; GO:0009765; GO:0009523; GO:0018298	chloroplast [GO:0009507]; integral component of membrane [GO:0016021]; photosystem II [GO:0009523]; chlorophyll binding [GO:0016168]; photosynthesis, light harvesting [GO:0009765]; protein-chromophore linkage [GO:0018298]	photosynthesis, light harvesting [GO:0009765]; protein-chromophore linkage [GO:0018298]
Traes_3DL_2C29058E6	IWGSC_CSS_3DL_scaff_6955225:1410-3028	NRCPB-233	NRCPB-343	GO:0003677; GO:0005634; GO:0006355; GO:0006351	nucleus [GO:0005634]; DNA binding [GO:0003677]; regulation of transcription, DNA-templated [GO:0006355]; transcription, DNA-templated [GO:0006351]	regulation of transcription, DNA-templated [GO:0006355]; transcription, DNA-templated [GO:0006351]
Traes_7DL_E6BF37A29	7D:216602447-216605461	NRCPB-233	NRCPB-343	GO:0005623; GO:0045454; GO:0006662; GO:0015035	cell [GO:0005623]; protein disulfide oxidoreductase activity [GO:0015035]; cell redox homeostasis [GO:0045454]; glycerol ether metabolic process [GO:0006662]	cell redox homeostasis [GO:0045454]; glycerol ether metabolic process [GO:0006662]
TRAES3BF061600080CFD_g	3B:728776656-728777787	NRCPB-233	NRCPB-343	GO:0005975; GO:0004553	hydrolase activity, hydrolyzing O-glycosyl compounds [GO:0004553]; carbohydrate metabolic process [GO:0005975]	carbohydrate metabolic process [GO:0005975]
Traes_1AS_85B551D28	IWGSC_CSS_1AS_scaff_3261640:1853-2930	NRCPB-233	NRCPB-343	GO:0004857; GO:0005739; GO:0045980	mitochondrion [GO:0005739]; enzyme inhibitor activity [GO:0004857]; negative regulation of nucleotide metabolic process [GO:0045980]	negative regulation of nucleotide metabolic process [GO:0045980]
Traes_1DL_2C8ED0E55	1D:108627186-108628405	NRCPB-233	NRCPB-343	GO:0019762; GO:0080028	glucosinolate catabolic process [GO:0019762]; nitrile biosynthetic process [GO:0080028]	glucosinolate catabolic process [GO:0019762]; nitrile biosynthetic process [GO:0080028]
Traes_1DL_3AFC3A58E	IWGSC_CSS_1DL_scaff_1765127:845-1740	NRCPB-233	NRCPB-343	GO:0005622; GO:0006886; GO:0016020; GO:0016192	intracellular [GO:0005622]; membrane [GO:0016020]; intracellular protein transport [GO:0006886]; vesicle-mediated transport [GO:0016192]	intracellular protein transport [GO:0006886]; vesicle-mediated transport [GO:0016192]
Traes_2DL_01BBE1DA1	2D:91857724-91858222	NRCPB-233	NRCPB-343	GO:0005509; GO:0019898; GO:0016021; GO:0015979; GO:0009654; GO:0042549	extrinsic component of membrane [GO:0019898]; integral component of membrane [GO:0016021]; photosystem II oxygen evolving complex [GO:0009654]; calcium ion binding [GO:0005509]; photosynthesis [GO:0015979]; photosystem II stabilization [GO:0042549]	photosynthesis [GO:0015979]; photosystem II stabilization [GO:0042549]
Traes_2DL_AA319AB9D	2D:78947682-78950636	NRCPB-233	NRCPB-343	GO:0051287; GO:0004449; GO:0000287; GO:0006099	isocitrate dehydrogenase (NAD+) activity [GO:0004449]; magnesium ion binding [GO:0000287]; NAD binding [GO:0051287]; tricarboxylic acid cycle [GO:0006099]	tricarboxylic acid cycle [GO:0006099]
Traes_2DL_C9387E8B0	2D:90954948-90957587	NRCPB-233	NRCPB-343	GO:0006952; GO:0016021	integral component of membrane [GO:0016021]; defense response [GO:0006952]	defense response [GO:0006952]
Traes_4BL_664A41517	4B:282794508-282795686	NRCPB-233	NRCPB-343	GO:0004096; GO:0020037; GO:0006979	catalase activity [GO:0004096]; heme binding [GO:0020037]; response to oxidative stress [GO:0006979]	response to oxidative stress [GO:0006979]
Traes_4DL_2033A03F9	IWGSC_CSS_4DL_scaff_14403852:2264-3693	NRCPB-233	NRCPB-343	GO:0009733	response to auxin [GO:0009733]	response to auxin [GO:0009733]
Traes_5DL_23DC02B35	5D:59043592-59046751	NRCPB-233	NRCPB-343	GO:0006633; GO:0050080	malonyl-CoA decarboxylase activity [GO:0050080]; fatty acid biosynthetic process [GO:0006633]	fatty acid biosynthetic process [GO:0006633]
Traes_5DL_F7BC0DED7	5D:132923428-132925185	NRCPB-233	NRCPB-343	GO:0009507; GO:0009793	chloroplast [GO:0009507]; embryo development ending in seed dormancy [GO:0009793]	embryo development ending in seed dormancy [GO:0009793]
Traes_5DL_FE4257F1A	5D:128284661-128287321	NRCPB-233	NRCPB-343	GO:0015996	chlorophyll catabolic process [GO:0015996]	chlorophyll catabolic process [GO:0015996]
Traes_7DL_9BF0E788C	IWGSC_CSS_7DL_scaff_3313041:2956-5473	NRCPB-233	NRCPB-343	GO:0051287; GO:0055114	NAD binding [GO:0051287]; oxidation-reduction process [GO:0055114]	oxidation-reduction process [GO:0055114]
Traes_1DL_C85418ED1	IWGSC_CSS_1DL_scaff_2291033:1-1883	NRCPB-233	NRCPB-343	GO:0005975; GO:0071555; GO:0005576; GO:0004650	extracellular region [GO:0005576]; polygalacturonase activity [GO:0004650]; carbohydrate metabolic process [GO:0005975]; cell wall organization [GO:0071555]	carbohydrate metabolic process [GO:0005975]; cell wall organization [GO:0071555]
Traes_1DL_D9FA48F83	1D:97223143-97224731	NRCPB-233	NRCPB-343	GO:0005975; GO:0004553	hydrolase activity, hydrolyzing O-glycosyl compounds [GO:0004553]; carbohydrate metabolic process [GO:0005975]	carbohydrate metabolic process [GO:0005975]
Traes_2BS_ADC2F0EB8	IWGSC_CSS_2BS_scaff_5246648:11470-12803	NRCPB-233	NRCPB-343	GO:0015977; GO:0009507; GO:0004497; GO:0009853; GO:0015979; GO:0016984	chloroplast [GO:0009507]; monooxygenase activity [GO:0004497]; ribulose-bisphosphate carboxylase activity [GO:0016984]; carbon fixation [GO:0015977]; photorespiration [GO:0009853]; photosynthesis [GO:0015979]	carbon fixation [GO:0015977]; photorespiration [GO:0009853]; photosynthesis [GO:0015979]
Traes_2DS_DBD06E18F	IWGSC_CSS_2DS_scaff_7033:0-699	NRCPB-233	NRCPB-343	GO:0009058	biosynthetic process [GO:0009058]	biosynthetic process [GO:0009058]
Traes_3DL_0C5007990	3D:86454594-86455498	NRCPB-233	NRCPB-343	GO:0046872; GO:0030001	metal ion binding [GO:0046872]; metal ion transport [GO:0030001]	metal ion transport [GO:0030001]
Traes_3DS_7A14972E1	3D:19637953-19639448	NRCPB-233	NRCPB-343	GO:0006075; GO:0003843; GO:0000148	1,3-beta-D-glucan synthase complex [GO:0000148]; 1,3-beta-D-glucan synthase activity [GO:0003843]; (1->3)-beta-D-glucan biosynthetic process [GO:0006075]	(1->3)-beta-D-glucan biosynthetic process [GO:0006075]
Traes_5DS_5C4514B3A	IWGSC_CSS_5DS_scaff_2777822:1550-2699	NRCPB-233	NRCPB-343	GO:0005623; GO:0045454; GO:0006662; GO:0015035	cell [GO:0005623]; protein disulfide oxidoreductase activity [GO:0015035]; cell redox homeostasis [GO:0045454]; glycerol ether metabolic process [GO:0006662]	cell redox homeostasis [GO:0045454]; glycerol ether metabolic process [GO:0006662]
Traes_5DS_DB6C445EB	IWGSC_CSS_5DS_scaff_881517:16-652	NRCPB-233	NRCPB-343	GO:0007015; GO:0005975	actin filament organization [GO:0007015]; carbohydrate metabolic process [GO:0005975]	actin filament organization [GO:0007015]; carbohydrate metabolic process [GO:0005975]
Traes_6DL_C8292F26F	6D:146463398-146464948	NRCPB-233	NRCPB-343	GO:0005960; GO:0019464	glycine cleavage complex [GO:0005960]; glycine decarboxylation via glycine cleavage system [GO:0019464]	glycine decarboxylation via glycine cleavage system [GO:0019464]
Traes_6BS_72F59E261	IWGSC_CSS_6BS_scaff_2935112:0-721	NRCPB-233	NRCPB-343	GO:0005524; GO:0042023; GO:0016874; GO:0043248; GO:0043161; GO:0051510; GO:0051788	ATP binding [GO:0005524]; ligase activity [GO:0016874]; DNA endoreduplication [GO:0042023]; proteasome assembly [GO:0043248]; proteasome-mediated ubiquitin-dependent protein catabolic process [GO:0043161]; regulation of unidimensional cell growth [GO:0051510]; response to misfolded protein [GO:0051788]	DNA endoreduplication [GO:0042023]; proteasome assembly [GO:0043248]; proteasome-mediated ubiquitin-dependent protein catabolic process [GO:0043161]; regulation of unidimensional cell growth [GO:0051510]; response to misfolded protein [GO:0051788]
TRAES3BF033900070CFD_g	3B:26159483-26162921	NRCPB-233	NRCPB-343	GO:0006308; GO:0004519; GO:0003676	endonuclease activity [GO:0004519]; nucleic acid binding [GO:0003676]; DNA catabolic process [GO:0006308]	DNA catabolic process [GO:0006308]
Traes_2BS_23E094F33	2B:14754795-14755604	NRCPB-233	NRCPB-343	GO:0015977; GO:0004497; GO:0009853; GO:0015979; GO:0009536; GO:0016984	plastid [GO:0009536]; monooxygenase activity [GO:0004497]; ribulose-bisphosphate carboxylase activity [GO:0016984]; carbon fixation [GO:0015977]; photorespiration [GO:0009853]; photosynthesis [GO:0015979]	carbon fixation [GO:0015977]; photorespiration [GO:0009853]; photosynthesis [GO:0015979]
Traes_2DS_28CA50371	2D:66830230-66831736	NRCPB-233	NRCPB-343	GO:0006559; GO:0016841; GO:0005737	cytoplasm [GO:0005737]; ammonia-lyase activity [GO:0016841]; L-phenylalanine catabolic process [GO:0006559]	L-phenylalanine catabolic process [GO:0006559]
Traes_3DS_7F913AD2A	3D:6334610-6337681	NRCPB-233	NRCPB-343	GO:0016021; GO:0051205	integral component of membrane [GO:0016021]; protein insertion into membrane [GO:0051205]	protein insertion into membrane [GO:0051205]
Traes_2DL_C37A6067E	IWGSC_CSS_2DL_scaff_9779552:0-778	NRCPB-233	NRCPB-343	GO:0008113; GO:0030091; GO:0006979	peptide-methionine (S)-S-oxide reductase activity [GO:0008113]; protein repair [GO:0030091]; response to oxidative stress [GO:0006979]	protein repair [GO:0030091]; response to oxidative stress [GO:0006979]
Traes_2DS_5A8D0F48E	IWGSC_CSS_2DS_scaff_5388680:72-1577	NRCPB-233	NRCPB-343	GO:0005623; GO:0045454; GO:0006662; GO:0015035	cell [GO:0005623]; protein disulfide oxidoreductase activity [GO:0015035]; cell redox homeostasis [GO:0045454]; glycerol ether metabolic process [GO:0006662]	cell redox homeostasis [GO:0045454]; glycerol ether metabolic process [GO:0006662]
Traes_3AS_E61C3A374	3A:6435295-6436079	NRCPB-233	NRCPB-343	GO:0006308; GO:0004519; GO:0003676	endonuclease activity [GO:0004519]; nucleic acid binding [GO:0003676]; DNA catabolic process [GO:0006308]	DNA catabolic process [GO:0006308]
Traes_3DL_95A884767	IWGSC_CSS_3DL_scaff_6943724:6-1905	NRCPB-233	NRCPB-343	GO:0005975; GO:0042132	fructose 1,6-bisphosphate 1-phosphatase activity [GO:0042132]; carbohydrate metabolic process [GO:0005975]	carbohydrate metabolic process [GO:0005975]
Traes_4BS_11DDF29B31	4B:191162997-191164150	NRCPB-233	NRCPB-343	GO:0005975; GO:0004553	hydrolase activity, hydrolyzing O-glycosyl compounds [GO:0004553]; carbohydrate metabolic process [GO:0005975]	carbohydrate metabolic process [GO:0005975]
Traes_4DS_9F0BEB849	4D:40564872-40567965	NRCPB-233	NRCPB-343	GO:0005525; GO:0006614; GO:0005622	intracellular [GO:0005622]; GTP binding [GO:0005525]; SRP-dependent cotranslational protein targeting to membrane [GO:0006614]	SRP-dependent cotranslational protein targeting to membrane [GO:0006614]
Traes_5DL_4ACB22AA0	IWGSC_CSS_5DL_scaff_4559279:1408-3264	NRCPB-233	NRCPB-343	GO:0005975; GO:0004553	hydrolase activity, hydrolyzing O-glycosyl compounds [GO:0004553]; carbohydrate metabolic process [GO:0005975]	carbohydrate metabolic process [GO:0005975]
Traes_5DL_7BE279972	5D:46846639-46849632	NRCPB-233	NRCPB-343	GO:0006499	N-terminal protein myristoylation [GO:0006499]	N-terminal protein myristoylation [GO:0006499]
Traes_7DL_AC37D2EF4	7D:232560917-232561433	NRCPB-233	NRCPB-343	GO:0006511	ubiquitin-dependent protein catabolic process [GO:0006511]	ubiquitin-dependent protein catabolic process [GO:0006511]
Traes_7DS_DFFC5FC96	7D:92706892-92709434	NRCPB-233	NRCPB-343	GO:0005840; GO:0003735; GO:0006412	ribosome [GO:0005840]; structural constituent of ribosome [GO:0003735]; translation [GO:0006412]	translation [GO:0006412]
Traes_4BS_3207E3555	IWGSC_CSS_4BS_scaff_4908811:690-1998	NRCPB-233	NRCPB-343	GO:0020037; GO:0046872; GO:0004601; GO:0006979	heme binding [GO:0020037]; metal ion binding [GO:0046872]; peroxidase activity [GO:0004601]; response to oxidative stress [GO:0006979]	response to oxidative stress [GO:0006979]
Traes_5DS_9277AC663	5D:34891567-34894182	NRCPB-233	NRCPB-343	GO:0009072; GO:0003824; GO:0005737	cytoplasm [GO:0005737]; catalytic activity [GO:0003824]; aromatic amino acid family metabolic process [GO:0009072]	aromatic amino acid family metabolic process [GO:0009072]
Traes_7DL_27FDC0FC6	IWGSC_CSS_7DL_scaff_2022790:536-4887	NRCPB-233	NRCPB-343	GO:0006355; GO:0003712	transcription cofactor activity [GO:0003712]; regulation of transcription, DNA-templated [GO:0006355]	regulation of transcription, DNA-templated [GO:0006355]
Traes_7DS_226F2DC27	IWGSC_CSS_7DS_scaff_3331329:0-409	NRCPB-233	NRCPB-343	GO:0016168; GO:0009507; GO:0016021; GO:0009765; GO:0009523; GO:0018298	chloroplast [GO:0009507]; integral component of membrane [GO:0016021]; photosystem II [GO:0009523]; chlorophyll binding [GO:0016168]; photosynthesis, light harvesting [GO:0009765]; protein-chromophore linkage [GO:0018298]	photosynthesis, light harvesting [GO:0009765]; protein-chromophore linkage [GO:0018298]
Traes_4DS_E56D769F8	IWGSC_CSS_4DS_scaff_2311430:24-4038	NRCPB-233	NRCPB-343	GO:0035194; GO:0003712	transcription cofactor activity [GO:0003712]; posttranscriptional gene silencing by RNA [GO:0035194]	posttranscriptional gene silencing by RNA [GO:0035194]
Traes_1DS_0898FA765	1D:64906432-64908913	NRCPB-233	NRCPB-343	GO:0009734; GO:0005634; GO:0006355; GO:0006351	nucleus [GO:0005634]; auxin-activated signaling pathway [GO:0009734]; regulation of transcription, DNA-templated [GO:0006355]; transcription, DNA-templated [GO:0006351]	auxin-activated signaling pathway [GO:0009734]; regulation of transcription, DNA-templated [GO:0006355]; transcription, DNA-templated [GO:0006351]
Traes_2DS_262819FE3	IWGSC_CSS_2DS_scaff_5345890:19-2221	NRCPB-233	NRCPB-343	GO:0005525; GO:0005622; GO:0015031; GO:0007264	intracellular [GO:0005622]; GTP binding [GO:0005525]; protein transport [GO:0015031]; small GTPase mediated signal transduction [GO:0007264]	protein transport [GO:0015031]; small GTPase mediated signal transduction [GO:0007264]
Traes_3DL_D639A83E7	IWGSC_CSS_3DL_scaff_6955403:0-702	NRCPB-233	NRCPB-343	GO:0005737; GO:0004427; GO:0000287; GO:0006796	cytoplasm [GO:0005737]; inorganic diphosphatase activity [GO:0004427]; magnesium ion binding [GO:0000287]; phosphate-containing compound metabolic process [GO:0006796]	phosphate-containing compound metabolic process [GO:0006796]
Traes_5DL_7D04C8E67	5D:141106156-141108663	NRCPB-233	NRCPB-343	GO:0005524; GO:0046872; GO:0006457; GO:0009408	ATP binding [GO:0005524]; metal ion binding [GO:0046872]; protein folding [GO:0006457]; response to heat [GO:0009408]	protein folding [GO:0006457]; response to heat [GO:0009408]
Traes_2BL_B69300543	IWGSC_CSS_2BL_scaff_8082479:11477-12572	NRCPB-233	NRCPB-343	GO:0005634; GO:0043565; GO:0003700; GO:0006351	nucleus [GO:0005634]; sequence-specific DNA binding [GO:0043565]; transcription factor activity, sequence-specific DNA binding [GO:0003700]; transcription, DNA-templated [GO:0006351]	transcription, DNA-templated [GO:0006351]
Traes_3DS_2F6D484B6	3D:4993546-4993976	NRCPB-233	NRCPB-343	GO:0016021; GO:0015979; GO:0009538	integral component of membrane [GO:0016021]; photosystem I reaction center [GO:0009538]; photosynthesis [GO:0015979]	photosynthesis [GO:0015979]
Traes_4AL_643946F0C	IWGSC_CSS_4AL_scaff_925751:0-273	NRCPB-233	NRCPB-343	GO:0008152	metabolic process [GO:0008152]	metabolic process [GO:0008152]
Traes_5DL_23458B3EB	5D:143046379-143047183	NRCPB-233	NRCPB-343	GO:0015979; GO:0009538	photosystem I reaction center [GO:0009538]; photosynthesis [GO:0015979]	photosynthesis [GO:0015979]
Traes_6DS_893F318A9	6D:6906244-6907267	NRCPB-233	NRCPB-343	GO:0003690; GO:0005739; GO:0006355	mitochondrion [GO:0005739]; double-stranded DNA binding [GO:0003690]; regulation of transcription, DNA-templated [GO:0006355]	regulation of transcription, DNA-templated [GO:0006355]
Traes_1DL_837E581B1	IWGSC_CSS_1DL_scaff_2227744:0-4002	NRCPB-233	NRCPB-343	GO:0016787; GO:0004452; GO:0008299	hydrolase activity [GO:0016787]; isopentenyl-diphosphate delta-isomerase activity [GO:0004452]; isoprenoid biosynthetic process [GO:0008299]	isoprenoid biosynthetic process [GO:0008299]
Traes_5DL_EF721546E	5D:44634433-44639342	NRCPB-233	NRCPB-343	GO:0016788; GO:0006629	hydrolase activity, acting on ester bonds [GO:0016788]; lipid metabolic process [GO:0006629]	lipid metabolic process [GO:0006629]
Traes_1DS_BD097C5E1	1D:12331006-12332211	NRCPB-233	NRCPB-343	GO:0008289; GO:0006869	lipid binding [GO:0008289]; lipid transport [GO:0006869]	lipid transport [GO:0006869]
Traes_3DL_01383BD6A	IWGSC_CSS_3DL_scaff_5889027:0-888	NRCPB-233	NRCPB-343	GO:0006629; GO:0008081	phosphoric diester hydrolase activity [GO:0008081]; lipid metabolic process [GO:0006629]	lipid metabolic process [GO:0006629]
Traes_4DL_341830EFF	IWGSC_CSS_4DL_scaff_14459193:1323-3074	NRCPB-233	NRCPB-343	GO:0015743	malate transport [GO:0015743]	malate transport [GO:0015743]
Traes_4DS_E2055C83D	4D:45390171-45391119	NRCPB-233	NRCPB-343	GO:0006950	response to stress [GO:0006950]	response to stress [GO:0006950]
Traes_3DL_E7C587AD7	3D:78125144-78127730	NRCPB-233	NRCPB-343	GO:0006412	translation [GO:0006412]	translation [GO:0006412]
Traes_5DL_B4FD479FB	IWGSC_CSS_5DL_scaff_4605320:512-1618	NRCPB-233	NRCPB-343	GO:0009733	response to auxin [GO:0009733]	response to auxin [GO:0009733]
Traes_5DS_026836070	IWGSC_CSS_5DS_scaff_2749981:1746-3795	NRCPB-233	NRCPB-343	GO:0046080; GO:0016787	hydrolase activity [GO:0016787]; dUTP metabolic process [GO:0046080]	dUTP metabolic process [GO:0046080]
Traes_7DL_0FFDD50EE	7D:65235006-65236569	NRCPB-233	NRCPB-343	GO:0003723; GO:0000398; GO:0005732	small nucleolar ribonucleoprotein complex [GO:0005732]; RNA binding [GO:0003723]; mRNA splicing, via spliceosome [GO:0000398]	mRNA splicing, via spliceosome [GO:0000398]
Traes_2DL_6FCEC8D0D	2D:28147509-28151776	NRCPB-233	NRCPB-343	GO:0005509; GO:0019898; GO:0015979; GO:0009654	extrinsic component of membrane [GO:0019898]; photosystem II oxygen evolving complex [GO:0009654]; calcium ion binding [GO:0005509]; photosynthesis [GO:0015979]	photosynthesis [GO:0015979]
Traes_3DL_940A89913	3D:39786409-39787196	NRCPB-233	NRCPB-343	GO:0030244; GO:0016760; GO:0016021	integral component of membrane [GO:0016021]; cellulose synthase (UDP-forming) activity [GO:0016760]; cellulose biosynthetic process [GO:0030244]	cellulose biosynthetic process [GO:0030244]
Traes_5AS_10F5A686B	IWGSC_CSS_5AS_scaff_1548422:4078-4604	NRCPB-233	NRCPB-343	GO:0031225; GO:0016049; GO:0010215	anchored component of membrane [GO:0031225]; cell growth [GO:0016049]; cellulose microfibril organization [GO:0010215]	cell growth [GO:0016049]; cellulose microfibril organization [GO:0010215]
Traes_7DS_C22C5B2BB	IWGSC_CSS_7DS_scaff_495623:0-500	NRCPB-233	NRCPB-343	GO:0051607; GO:0006633; GO:0005759; GO:0035196; GO:0010267	mitochondrial matrix [GO:0005759]; defense response to virus [GO:0051607]; fatty acid biosynthetic process [GO:0006633]; production of miRNAs involved in gene silencing by miRNA [GO:0035196]; production of ta-siRNAs involved in RNA interference [GO:0010267]	defense response to virus [GO:0051607]; fatty acid biosynthetic process [GO:0006633]; production of miRNAs involved in gene silencing by miRNA [GO:0035196]; production of ta-siRNAs involved in RNA interference [GO:0010267]
Traes_1BL_CC9CF3F5F	1B:286251332-286253146	NRCPB-233	NRCPB-343	GO:0051537; GO:0005506; GO:0016226; GO:0005759	mitochondrial matrix [GO:0005759]; 2 iron, 2 sulfur cluster binding [GO:0051537]; iron ion binding [GO:0005506]; iron-sulfur cluster assembly [GO:0016226]	iron-sulfur cluster assembly [GO:0016226]
Traes_7DL_50609FDAB	7D:235205699-235211710	NRCPB-233	NRCPB-343	GO:0003844; GO:0043169; GO:0005978; GO:0004553	1,4-alpha-glucan branching enzyme activity [GO:0003844]; cation binding [GO:0043169]; hydrolase activity, hydrolyzing O-glycosyl compounds [GO:0004553]; glycogen biosynthetic process [GO:0005978]	glycogen biosynthetic process [GO:0005978]
Traes_1BL_B3E9FF048	1B:160656031-160657165	NRCPB-233	NRCPB-343	GO:0005975; GO:0052692	raffinose alpha-galactosidase activity [GO:0052692]; carbohydrate metabolic process [GO:0005975]	carbohydrate metabolic process [GO:0005975]
Traes_1DL_67F906CDA	1D:115503224-115505484	NRCPB-233	NRCPB-343	GO:0019843; GO:0005840; GO:0003735; GO:0006412	ribosome [GO:0005840]; rRNA binding [GO:0019843]; structural constituent of ribosome [GO:0003735]; translation [GO:0006412]	translation [GO:0006412]
Traes_1DL_D25CDC57D	1D:102634031-102635087	NRCPB-233	NRCPB-343	GO:0003677; GO:0005634; GO:0003700; GO:0006351	nucleus [GO:0005634]; DNA binding [GO:0003677]; transcription factor activity, sequence-specific DNA binding [GO:0003700]; transcription, DNA-templated [GO:0006351]	transcription, DNA-templated [GO:0006351]
Traes_2BS_24FFAB957	IWGSC_CSS_2BS_scaff_5242814:4534-5058	NRCPB-233	NRCPB-343	GO:0020037; GO:0046872; GO:0004601; GO:0006979	heme binding [GO:0020037]; metal ion binding [GO:0046872]; peroxidase activity [GO:0004601]; response to oxidative stress [GO:0006979]	response to oxidative stress [GO:0006979]
Traes_2DL_62CCD602F	2D:93410937-93413904	NRCPB-233	NRCPB-343	GO:0003677; GO:0006260	DNA binding [GO:0003677]; DNA replication [GO:0006260]	DNA replication [GO:0006260]
Traes_2DS_69A1258B7	IWGSC_CSS_2DS_scaff_5325740:16900-20265	NRCPB-233	NRCPB-343	GO:0005884; GO:0045010	actin filament [GO:0005884]; actin nucleation [GO:0045010]	actin nucleation [GO:0045010]
Traes_3DL_24BB937CF	3D:90126313-90130157	NRCPB-233	NRCPB-343	GO:0005525; GO:0005622; GO:0015031; GO:0007264	intracellular [GO:0005622]; GTP binding [GO:0005525]; protein transport [GO:0015031]; small GTPase mediated signal transduction [GO:0007264]	protein transport [GO:0015031]; small GTPase mediated signal transduction [GO:0007264]
Traes_6BS_AEF9F3C00	IWGSC_CSS_6BS_scaff_457924:1-2432	NRCPB-233	NRCPB-343	GO:0003690; GO:0005739; GO:0006355	mitochondrion [GO:0005739]; double-stranded DNA binding [GO:0003690]; regulation of transcription, DNA-templated [GO:0006355]	regulation of transcription, DNA-templated [GO:0006355]
Traes_7BL_61F986B6B	7B:123902490-123904219	NRCPB-233	NRCPB-343	GO:0003678; GO:0006281; GO:0000723	DNA helicase activity [GO:0003678]; DNA repair [GO:0006281]; telomere maintenance [GO:0000723]	DNA repair [GO:0006281]; telomere maintenance [GO:0000723]
Traes_7DL_EC875DB5D	7D:119183684-119185601	NRCPB-233	NRCPB-343	GO:0005737; GO:0019310; GO:0050113; GO:0005506	cytoplasm [GO:0005737]; inositol oxygenase activity [GO:0050113]; iron ion binding [GO:0005506]; inositol catabolic process [GO:0019310]	inositol catabolic process [GO:0019310]
Traes_2AS_EE549925C	2A:154763262-154764541	NRCPB-233	NRCPB-343	GO:0020037; GO:0046872; GO:0004601; GO:0006979	heme binding [GO:0020037]; metal ion binding [GO:0046872]; peroxidase activity [GO:0004601]; response to oxidative stress [GO:0006979]	response to oxidative stress [GO:0006979]
Traes_2DS_15F511161	2D:48388016-48389799	NRCPB-233	NRCPB-343	GO:0005992; GO:0004805	trehalose-phosphatase activity [GO:0004805]; trehalose biosynthetic process [GO:0005992]	trehalose biosynthetic process [GO:0005992]
Traes_3DL_25BEB4D80	3D:116407822-116408634	NRCPB-233	NRCPB-343	GO:0005840; GO:0003735; GO:0006412	ribosome [GO:0005840]; structural constituent of ribosome [GO:0003735]; translation [GO:0006412]	translation [GO:0006412]
Traes_4AL_2084BDDB5	IWGSC_CSS_4AL_scaff_4081225:64-725	NRCPB-233	NRCPB-343	GO:0005524; GO:0005871; GO:0005874; GO:0003777; GO:0007018	kinesin complex [GO:0005871]; microtubule [GO:0005874]; ATP binding [GO:0005524]; microtubule motor activity [GO:0003777]; microtubule-based movement [GO:0007018]	microtubule-based movement [GO:0007018]
Traes_7DS_214FB356C	IWGSC_CSS_7DS_scaff_3880389:28-2123	NRCPB-233	NRCPB-343	GO:0005525; GO:0005622; GO:0007264	intracellular [GO:0005622]; GTP binding [GO:0005525]; small GTPase mediated signal transduction [GO:0007264]	small GTPase mediated signal transduction [GO:0007264]
Traes_7DS_ADBEEEC10	IWGSC_CSS_7DS_scaff_3932817:14-1578	NRCPB-233	NRCPB-343	GO:0030246; GO:0005975; GO:0016853	carbohydrate binding [GO:0030246]; isomerase activity [GO:0016853]; carbohydrate metabolic process [GO:0005975]	carbohydrate metabolic process [GO:0005975]
Traes_1DL_8EFC66733	1D:99592300-99594071	NRCPB-233	NRCPB-343	GO:0005840; GO:0003735; GO:0006412	ribosome [GO:0005840]; structural constituent of ribosome [GO:0003735]; translation [GO:0006412]	translation [GO:0006412]
Traes_1DS_997467221	1D:929215-929740	NRCPB-233	NRCPB-343	GO:0005840; GO:0003735; GO:0006412	ribosome [GO:0005840]; structural constituent of ribosome [GO:0003735]; translation [GO:0006412]	translation [GO:0006412]
Traes_6DS_D4EB7CC5A	6D:59794102-59796838	NRCPB-233	NRCPB-343	GO:0003677; GO:0003899; GO:0032549; GO:0006351	DNA binding [GO:0003677]; DNA-directed RNA polymerase activity [GO:0003899]; ribonucleoside binding [GO:0032549]; transcription, DNA-templated [GO:0006351]	transcription, DNA-templated [GO:0006351]
Traes_4DL_FB5D1C901	4D:115055307-115057680	NRCPB-233	NRCPB-343	GO:0009507; GO:0022627; GO:0016020; GO:0006606; GO:0000028; GO:0003735; GO:0006412	chloroplast [GO:0009507]; cytosolic small ribosomal subunit [GO:0022627]; membrane [GO:0016020]; structural constituent of ribosome [GO:0003735]; protein import into nucleus [GO:0006606]; ribosomal small subunit assembly [GO:0000028]; translation [GO:0006412]	protein import into nucleus [GO:0006606]; ribosomal small subunit assembly [GO:0000028]; translation [GO:0006412]
Traes_5DL_757B70C3E	5D:113591137-113600175	NRCPB-233	NRCPB-343	GO:0003677; GO:0006352; GO:0016570; GO:0005634; GO:0008270	nucleus [GO:0005634]; DNA binding [GO:0003677]; zinc ion binding [GO:0008270]; DNA-templated transcription, initiation [GO:0006352]; histone modification [GO:0016570]	DNA-templated transcription, initiation [GO:0006352]; histone modification [GO:0016570]
Traes_3DL_55B6B2012	3D:69613051-69613545	NRCPB-233	NRCPB-343	GO:0005622; GO:0006886; GO:0016020; GO:0016192	intracellular [GO:0005622]; membrane [GO:0016020]; intracellular protein transport [GO:0006886]; vesicle-mediated transport [GO:0016192]	intracellular protein transport [GO:0006886]; vesicle-mediated transport [GO:0016192]
Traes_4DL_50706830B	IWGSC_CSS_4DL_scaff_14426386:760-1751	NRCPB-233	NRCPB-343	GO:0005085; GO:0005622; GO:0007264	intracellular [GO:0005622]; guanyl-nucleotide exchange factor activity [GO:0005085]; small GTPase mediated signal transduction [GO:0007264]	small GTPase mediated signal transduction [GO:0007264]
Traes_4DL_AE039EE10	4D:23909480-23911391	NRCPB-233	NRCPB-343	GO:0003677; GO:0007049; GO:0005634; GO:0003700; GO:0005667; GO:0006351	nucleus [GO:0005634]; transcription factor complex [GO:0005667]; DNA binding [GO:0003677]; transcription factor activity, sequence-specific DNA binding [GO:0003700]; cell cycle [GO:0007049]; transcription, DNA-templated [GO:0006351]	cell cycle [GO:0007049]; transcription, DNA-templated [GO:0006351]
Traes_7DL_BD4912513	7D:216374869-216376497	NRCPB-233	NRCPB-343	GO:0005840; GO:0003735; GO:0006412	ribosome [GO:0005840]; structural constituent of ribosome [GO:0003735]; translation [GO:0006412]	translation [GO:0006412]
Traes_7DS_854F9BCEC	7D:10438876-10439214	NRCPB-233	NRCPB-343	GO:0003755; GO:0006457	peptidyl-prolyl cis-trans isomerase activity [GO:0003755]; protein folding [GO:0006457]	protein folding [GO:0006457]
Traes_7DS_7094F3B4D	7D:4888624-4892785	NRCPB-233	NRCPB-343	GO:0005985; GO:0016157	sucrose synthase activity [GO:0016157]; sucrose metabolic process [GO:0005985]	sucrose metabolic process [GO:0005985]
Traes_1BL_33E84DB5D	IWGSC_CSS_1BL_scaff_3899770:1-1086	NRCPB-233	NRCPB-343	GO:0005975; GO:0052692	raffinose alpha-galactosidase activity [GO:0052692]; carbohydrate metabolic process [GO:0005975]	carbohydrate metabolic process [GO:0005975]
Traes_1DS_DACA643E5	IWGSC_CSS_1DS_scaff_1845568:2-444	NRCPB-233	NRCPB-343	GO:0003677; GO:0006260; GO:0005634	nucleus [GO:0005634]; DNA binding [GO:0003677]; DNA replication [GO:0006260]	DNA replication [GO:0006260]
Traes_2DL_676AA4883	2D:138672247-138673503	NRCPB-233	NRCPB-343	GO:0008299; GO:0016740	transferase activity [GO:0016740]; isoprenoid biosynthetic process [GO:0008299]	isoprenoid biosynthetic process [GO:0008299]
Traes_7DL_C9F4E16B6	7D:46911414-46912691	NRCPB-233	NRCPB-343	GO:0009941; GO:0009570; GO:0032544; GO:0005840	chloroplast envelope [GO:0009941]; chloroplast stroma [GO:0009570]; ribosome [GO:0005840]; plastid translation [GO:0032544]	plastid translation [GO:0032544]
Traes_1AS_38B566A79	IWGSC_CSS_1AS_scaff_3272582:974-1363	NRCPB-233	NRCPB-343	GO:0005524; GO:0016021; GO:0006457; GO:0006950	integral component of membrane [GO:0016021]; ATP binding [GO:0005524]; protein folding [GO:0006457]; response to stress [GO:0006950]	protein folding [GO:0006457]; response to stress [GO:0006950]
Traes_1DS_B4604B77A	IWGSC_CSS_1DS_scaff_1914042:866-2743	NRCPB-233	NRCPB-343	GO:0005506; GO:0016226; GO:0051536	iron ion binding [GO:0005506]; iron-sulfur cluster binding [GO:0051536]; iron-sulfur cluster assembly [GO:0016226]	iron-sulfur cluster assembly [GO:0016226]
Traes_3DS_90761E761	3D:5008733-5009017	NRCPB-233	NRCPB-343	GO:0008289; GO:0006869	lipid binding [GO:0008289]; lipid transport [GO:0006869]	lipid transport [GO:0006869]
Traes_6DL_79FE961B3	6D:176941163-176955956	NRCPB-233	NRCPB-343	GO:0006075; GO:0003843; GO:0000148; GO:0016021	1,3-beta-D-glucan synthase complex [GO:0000148]; integral component of membrane [GO:0016021]; 1,3-beta-D-glucan synthase activity [GO:0003843]; (1->3)-beta-D-glucan biosynthetic process [GO:0006075]	(1->3)-beta-D-glucan biosynthetic process [GO:0006075]
Traes_5DS_476AB27D8	IWGSC_CSS_5DS_scaff_2738210:701-12785	NRCPB-233	NRCPB-343	GO:0003677; GO:0007049; GO:0006351; GO:0017053	transcriptional repressor complex [GO:0017053]; DNA binding [GO:0003677]; cell cycle [GO:0007049]; transcription, DNA-templated [GO:0006351]	cell cycle [GO:0007049]; transcription, DNA-templated [GO:0006351]
Traes_2AS_7425ED39F	IWGSC_CSS_2AS_scaff_5294910:0-590	NRCPB-233	NRCPB-343	GO:0015977; GO:0004497; GO:0009853; GO:0015979; GO:0009536; GO:0016984	plastid [GO:0009536]; monooxygenase activity [GO:0004497]; ribulose-bisphosphate carboxylase activity [GO:0016984]; carbon fixation [GO:0015977]; photorespiration [GO:0009853]; photosynthesis [GO:0015979]	carbon fixation [GO:0015977]; photorespiration [GO:0009853]; photosynthesis [GO:0015979]
Traes_3DS_E23FB6C4E	3D:16795757-16799116	NRCPB-233	NRCPB-343	GO:0005524; GO:0003677; GO:0003918; GO:0006265	ATP binding [GO:0005524]; DNA binding [GO:0003677]; DNA topoisomerase type II (ATP-hydrolyzing) activity [GO:0003918]; DNA topological change [GO:0006265]	DNA topological change [GO:0006265]
Traes_7DL_3AB665CC2	IWGSC_CSS_7DL_scaff_3345200:1047-2433	NRCPB-233	NRCPB-343	GO:0009734; GO:0005634; GO:0006355; GO:0006351	nucleus [GO:0005634]; auxin-activated signaling pathway [GO:0009734]; regulation of transcription, DNA-templated [GO:0006355]; transcription, DNA-templated [GO:0006351]	auxin-activated signaling pathway [GO:0009734]; regulation of transcription, DNA-templated [GO:0006355]; transcription, DNA-templated [GO:0006351]
Traes_7DS_C6BEE3896	IWGSC_CSS_7DS_scaff_839466:0-537	NRCPB-233	NRCPB-343	GO:0003677; GO:0016556; GO:0003700	DNA binding [GO:0003677]; transcription factor activity, sequence-specific DNA binding [GO:0003700]; mRNA modification [GO:0016556]	mRNA modification [GO:0016556]
Traes_1DL_BD805AF0F	1D:105693052-105699493	NRCPB-233	NRCPB-343	GO:0003677; GO:0006139; GO:0032784; GO:0006357	DNA binding [GO:0003677]; nucleobase-containing compound metabolic process [GO:0006139]; regulation of DNA-templated transcription, elongation [GO:0032784]; regulation of transcription from RNA polymerase II promoter [GO:0006357]	nucleobase-containing compound metabolic process [GO:0006139]; regulation of DNA-templated transcription, elongation [GO:0032784]; regulation of transcription from RNA polymerase II promoter [GO:0006357]
Traes_4DL_BE50C5130	IWGSC_CSS_4DL_scaff_14329663:4872-9426	NRCPB-233	NRCPB-343	GO:0016021; GO:0015031	integral component of membrane [GO:0016021]; protein transport [GO:0015031]	protein transport [GO:0015031]
Traes_5DL_3B0E69498	5D:151782318-151788262	NRCPB-233	NRCPB-343	GO:0071555; GO:0030244; GO:0016760; GO:0016021; GO:0005886; GO:0008270	integral component of membrane [GO:0016021]; plasma membrane [GO:0005886]; cellulose synthase (UDP-forming) activity [GO:0016760]; zinc ion binding [GO:0008270]; cell wall organization [GO:0071555]; cellulose biosynthetic process [GO:0030244]	cellulose biosynthetic process [GO:0030244]; cell wall organization [GO:0071555]
Traes_5DL_A8D42B14C	5D:159139642-159143203	NRCPB-233	NRCPB-343	GO:0005975; GO:0004553	hydrolase activity, hydrolyzing O-glycosyl compounds [GO:0004553]; carbohydrate metabolic process [GO:0005975]	carbohydrate metabolic process [GO:0005975]
Traes_4DS_05DEB5A63	4D:2200913-2206922	NRCPB-233	NRCPB-343	GO:0005975; GO:0016021; GO:0016868; GO:0000287	integral component of membrane [GO:0016021]; intramolecular transferase activity, phosphotransferases [GO:0016868]; magnesium ion binding [GO:0000287]; carbohydrate metabolic process [GO:0005975]	carbohydrate metabolic process [GO:0005975]
Traes_1DL_D5F3DA85C	1D:16137684-16143409	NRCPB-233	NRCPB-343	GO:0005975; GO:0052692	raffinose alpha-galactosidase activity [GO:0052692]; carbohydrate metabolic process [GO:0005975]	carbohydrate metabolic process [GO:0005975]
Traes_2DL_6CA449145	2D:113672771-113679652	NRCPB-233	NRCPB-343	GO:0005975; GO:0043169; GO:0004553	cation binding [GO:0043169]; hydrolase activity, hydrolyzing O-glycosyl compounds [GO:0004553]; carbohydrate metabolic process [GO:0005975]	carbohydrate metabolic process [GO:0005975]
Traes_2DS_85E22FAC3	IWGSC_CSS_2DS_scaff_5390004:1131-14007	NRCPB-233	NRCPB-343	GO:0005524; GO:0003989; GO:0004075; GO:0006633; GO:0046872	acetyl-CoA carboxylase activity [GO:0003989]; ATP binding [GO:0005524]; biotin carboxylase activity [GO:0004075]; metal ion binding [GO:0046872]; fatty acid biosynthetic process [GO:0006633]	fatty acid biosynthetic process [GO:0006633]
Traes_5DL_CB10294B7	5D:46365667-46370203	NRCPB-233	NRCPB-343	GO:0005622; GO:0006886; GO:0016192	intracellular [GO:0005622]; intracellular protein transport [GO:0006886]; vesicle-mediated transport [GO:0016192]	intracellular protein transport [GO:0006886]; vesicle-mediated transport [GO:0016192]
Traes_1DL_D76EB8F27	1D:124307827-124309009	NRCPB-233	NRCPB-343	GO:0006952; GO:0005576	extracellular region [GO:0005576]; defense response [GO:0006952]	defense response [GO:0006952]
Traes_5DL_CFFABFAA6	5D:122732306-122737481	NRCPB-233	NRCPB-343	GO:0006011; GO:0003983	UTP:glucose-1-phosphate uridylyltransferase activity [GO:0003983]; UDP-glucose metabolic process [GO:0006011]	UDP-glucose metabolic process [GO:0006011]
Traes_2DS_5AAE4D28E	2D:17546529-17551068	NRCPB-233	NRCPB-343	GO:0006351	transcription, DNA-templated [GO:0006351]	transcription, DNA-templated [GO:0006351]
Traes_4DL_4FC0D4B27	IWGSC_CSS_4DL_scaff_14471396:7428-11355	NRCPB-233	NRCPB-343	GO:0004096; GO:0020037; GO:0042744; GO:0046872; GO:0006979	catalase activity [GO:0004096]; heme binding [GO:0020037]; metal ion binding [GO:0046872]; hydrogen peroxide catabolic process [GO:0042744]; response to oxidative stress [GO:0006979]	hydrogen peroxide catabolic process [GO:0042744]; response to oxidative stress [GO:0006979]
Traes_7DL_AB67A0B36	7D:46720959-46725052	NRCPB-233	NRCPB-343	GO:0003677; GO:0016021; GO:0005634; GO:0006355; GO:0006351	integral component of membrane [GO:0016021]; nucleus [GO:0005634]; DNA binding [GO:0003677]; regulation of transcription, DNA-templated [GO:0006355]; transcription, DNA-templated [GO:0006351]	regulation of transcription, DNA-templated [GO:0006355]; transcription, DNA-templated [GO:0006351]
Traes_2DS_9D4521586	2D:47051583-47066793	NRCPB-233	NRCPB-343	GO:0006537; GO:0015930	glutamate synthase activity [GO:0015930]; glutamate biosynthetic process [GO:0006537]	glutamate biosynthetic process [GO:0006537]
Traes_2DS_ECBFB4D8C	2D:47647407-47651488	NRCPB-233	NRCPB-343	GO:0005985; GO:0016157	sucrose synthase activity [GO:0016157]; sucrose metabolic process [GO:0005985]	sucrose metabolic process [GO:0005985]
Traes_6DS_260771856	6D:13333141-13337144	NRCPB-233	NRCPB-343	GO:0000079; GO:0006355	regulation of cyclin-dependent protein serine/threonine kinase activity [GO:0000079]; regulation of transcription, DNA-templated [GO:0006355]	regulation of cyclin-dependent protein serine/threonine kinase activity [GO:0000079]; regulation of transcription, DNA-templated [GO:0006355]
Traes_2DS_9873F2335	2D:47289988-47293742	NRCPB-233	NRCPB-343	GO:0031225; GO:0016049; GO:0010215	anchored component of membrane [GO:0031225]; cell growth [GO:0016049]; cellulose microfibril organization [GO:0010215]	cell growth [GO:0016049]; cellulose microfibril organization [GO:0010215]
Traes_2DL_20E59C1C0	IWGSC_CSS_2DL_scaff_9744538:0-735	NRCPB-233	NRCPB-343	GO:0004014; GO:0008295; GO:0006597	adenosylmethionine decarboxylase activity [GO:0004014]; spermidine biosynthetic process [GO:0008295]; spermine biosynthetic process [GO:0006597]	spermidine biosynthetic process [GO:0008295]; spermine biosynthetic process [GO:0006597]
Traes_3DL_870617108	3D:36631656-36635276	NRCPB-233	NRCPB-343	GO:0004069; GO:0080130; GO:0009058; GO:0006520; GO:0030170	L-aspartate:2-oxoglutarate aminotransferase activity [GO:0004069]; L-phenylalanine:2-oxoglutarate aminotransferase activity [GO:0080130]; pyridoxal phosphate binding [GO:0030170]; biosynthetic process [GO:0009058]; cellular amino acid metabolic process [GO:0006520]	biosynthetic process [GO:0009058]; cellular amino acid metabolic process [GO:0006520]
Traes_5DS_0BFE4FD87	5D:1288972-1289803	NRCPB-233	NRCPB-343	GO:0042742; GO:0005615; GO:0016020; GO:0004867	extracellular space [GO:0005615]; membrane [GO:0016020]; serine-type endopeptidase inhibitor activity [GO:0004867]; defense response to bacterium [GO:0042742]	defense response to bacterium [GO:0042742]
Traes_2DL_F2D868473	2D:114392949-114396276	NRCPB-233	NRCPB-343	GO:0006457	protein folding [GO:0006457]	protein folding [GO:0006457]
Traes_4DS_7868A8C2E	IWGSC_CSS_4DS_scaff_2311633:6784-11515	NRCPB-233	NRCPB-343	GO:0046872; GO:0016702; GO:0031408	metal ion binding [GO:0046872]; oxidoreductase activity, acting on single donors with incorporation of molecular oxygen, incorporation of two atoms of oxygen [GO:0016702]; oxylipin biosynthetic process [GO:0031408]	oxylipin biosynthetic process [GO:0031408]
Traes_1DS_65C1FDCD8	IWGSC_CSS_1DS_scaff_1899386:7077-13120	NRCPB-233	NRCPB-343	GO:0071555; GO:0030244; GO:0016760; GO:0016021; GO:0005886; GO:0008270	integral component of membrane [GO:0016021]; plasma membrane [GO:0005886]; cellulose synthase (UDP-forming) activity [GO:0016760]; zinc ion binding [GO:0008270]; cell wall organization [GO:0071555]; cellulose biosynthetic process [GO:0030244]	cellulose biosynthetic process [GO:0030244]; cell wall organization [GO:0071555]
Traes_5DL_191C18950	IWGSC_CSS_5DL_scaff_4608162:3238-5631	NRCPB-233	NRCPB-343	GO:0005840; GO:0003735; GO:0006412	ribosome [GO:0005840]; structural constituent of ribosome [GO:0003735]; translation [GO:0006412]	translation [GO:0006412]
Traes_5DL_25FA5CCA4	5D:46359251-46365481	NRCPB-233	NRCPB-343	GO:0030132; GO:0030130; GO:0006886; GO:0005198; GO:0016192	clathrin coat of coated pit [GO:0030132]; clathrin coat of trans-Golgi network vesicle [GO:0030130]; structural molecule activity [GO:0005198]; intracellular protein transport [GO:0006886]; vesicle-mediated transport [GO:0016192]	intracellular protein transport [GO:0006886]; vesicle-mediated transport [GO:0016192]
Traes_7DL_B63590FDE	7D:157148977-157151756	NRCPB-233	NRCPB-343	GO:0005840; GO:0003735; GO:0006412	ribosome [GO:0005840]; structural constituent of ribosome [GO:0003735]; translation [GO:0006412]	translation [GO:0006412]
Traes_6AL_141339B48	6A:205000666-205001984	NRCPB-233	NRCPB-343	GO:0050832	defense response to fungus [GO:0050832]	defense response to fungus [GO:0050832]
Traes_6DL_FFA9F4CEF	6D:157363087-157371006	NRCPB-233	NRCPB-343	GO:0005622; GO:0006890	intracellular [GO:0005622]; retrograde vesicle-mediated transport, Golgi to ER [GO:0006890]	retrograde vesicle-mediated transport, Golgi to ER [GO:0006890]
Traes_1DS_8CA54B2AF	1D:33577103-33583011	NRCPB-233	NRCPB-343	GO:0016021; GO:0010044	integral component of membrane [GO:0016021]; response to aluminum ion [GO:0010044]	response to aluminum ion [GO:0010044]
Traes_4DL_5BBB45AF3	4D:114577501-114589558	NRCPB-233	NRCPB-343	GO:0016021; GO:0055085	integral component of membrane [GO:0016021]; transmembrane transport [GO:0055085]	transmembrane transport [GO:0055085]
Traes_2DL_60E7852F7	2D:140254245-140256709	NRCPB-233	NRCPB-343	GO:0006950	response to stress [GO:0006950]	response to stress [GO:0006950]
Traes_5DL_26F3B188A	5D:79584074-79586836	NRCPB-233	NRCPB-343	GO:0003677; GO:0005634; GO:0003700; GO:0006351	nucleus [GO:0005634]; DNA binding [GO:0003677]; transcription factor activity, sequence-specific DNA binding [GO:0003700]; transcription, DNA-templated [GO:0006351]	transcription, DNA-templated [GO:0006351]
Traes_7DS_2452C1E32	7D:23011153-23012597	NRCPB-233	NRCPB-343	GO:0003677; GO:0005634; GO:0006355; GO:0006351	nucleus [GO:0005634]; DNA binding [GO:0003677]; regulation of transcription, DNA-templated [GO:0006355]; transcription, DNA-templated [GO:0006351]	regulation of transcription, DNA-templated [GO:0006355]; transcription, DNA-templated [GO:0006351]
Traes_6DS_FA56386F3	6D:19728789-19732739	NRCPB-233	NRCPB-343	GO:0003993; GO:0046872; GO:0015824	acid phosphatase activity [GO:0003993]; metal ion binding [GO:0046872]; proline transport [GO:0015824]	proline transport [GO:0015824]
Traes_2DS_FE40FC64C	IWGSC_CSS_2DS_scaff_5343018:0-939	NRCPB-233	NRCPB-343	GO:0030418; GO:0030410	nicotianamine synthase activity [GO:0030410]; nicotianamine biosynthetic process [GO:0030418]	nicotianamine biosynthetic process [GO:0030418]
Traes_7DS_BE9F3B065	7D:37309649-37322044	NRCPB-233	NRCPB-343	GO:0051211; GO:0030244; GO:0005737; GO:0009832; GO:0005886; GO:0009506	cytoplasm [GO:0005737]; plasma membrane [GO:0005886]; plasmodesma [GO:0009506]; anisotropic cell growth [GO:0051211]; cellulose biosynthetic process [GO:0030244]; plant-type cell wall biogenesis [GO:0009832]	anisotropic cell growth [GO:0051211]; cellulose biosynthetic process [GO:0030244]; plant-type cell wall biogenesis [GO:0009832]
Traes_1DS_5BEB7E9E7	1D:10562702-10565031	NRCPB-233	NRCPB-343	GO:0016021; GO:0005634; GO:0006355	integral component of membrane [GO:0016021]; nucleus [GO:0005634]; regulation of transcription, DNA-templated [GO:0006355]	regulation of transcription, DNA-templated [GO:0006355]
Traes_3DL_F5AAA74C3	3D:32376156-32386100	NRCPB-233	NRCPB-343	GO:0010181; GO:0019676; GO:0009570; GO:0048589; GO:0050660; GO:0006094; GO:0006537; GO:0016040; GO:0006096; GO:0005506; GO:0051536; GO:0009651	chloroplast stroma [GO:0009570]; flavin adenine dinucleotide binding [GO:0050660]; FMN binding [GO:0010181]; glutamate synthase (NADH) activity [GO:0016040]; iron ion binding [GO:0005506]; iron-sulfur cluster binding [GO:0051536]; ammonia assimilation cycle [GO:0019676]; developmental growth [GO:0048589]; gluconeogenesis [GO:0006094]; glutamate biosynthetic process [GO:0006537]; glycolytic proces…	ammonia assimilation cycle [GO:0019676]; developmental growth [GO:0048589]; gluconeogenesis [GO:0006094]; glutamate biosynthetic process [GO:0006537]; glycolytic process [GO:0006096]; response to salt stress [GO:0009651]
Traes_2DL_DA8764B15	IWGSC_CSS_2DL_scaff_8512226:0-340	NRCPB-233	NRCPB-343	GO:0004014; GO:0008295; GO:0006597	adenosylmethionine decarboxylase activity [GO:0004014]; spermidine biosynthetic process [GO:0008295]; spermine biosynthetic process [GO:0006597]	spermidine biosynthetic process [GO:0008295]; spermine biosynthetic process [GO:0006597]
Traes_7DS_476B785E6	7D:92533199-92537810	NRCPB-233	NRCPB-343	GO:0006457	protein folding [GO:0006457]	protein folding [GO:0006457]
Traes_3DL_51B342A41	3D:101614238-101620625	NRCPB-233	NRCPB-343	GO:0005829; GO:0006007; GO:0006886; GO:0030117; GO:0009506; GO:0006487; GO:0016192	cytosol [GO:0005829]; membrane coat [GO:0030117]; plasmodesma [GO:0009506]; glucose catabolic process [GO:0006007]; intracellular protein transport [GO:0006886]; protein N-linked glycosylation [GO:0006487]; vesicle-mediated transport [GO:0016192]	glucose catabolic process [GO:0006007]; intracellular protein transport [GO:0006886]; protein N-linked glycosylation [GO:0006487]; vesicle-mediated transport [GO:0016192]
Traes_5DL_DA19E2C89	IWGSC_CSS_5DL_scaff_4534720:9806-15434	NRCPB-233	NRCPB-343	GO:0015977; GO:0008964; GO:0006099	phosphoenolpyruvate carboxylase activity [GO:0008964]; carbon fixation [GO:0015977]; tricarboxylic acid cycle [GO:0006099]	carbon fixation [GO:0015977]; tricarboxylic acid cycle [GO:0006099]
Traes_7DS_BDB913A64	7D:175629865-175633012	NRCPB-233	NRCPB-343	GO:0003872; GO:0006002	6-phosphofructokinase activity [GO:0003872]; fructose 6-phosphate metabolic process [GO:0006002]	fructose 6-phosphate metabolic process [GO:0006002]
Traes_1DS_8E3528A56	IWGSC_CSS_1DS_scaff_1887061:3951-5466	NRCPB-233	NRCPB-343	GO:0019843; GO:0005840; GO:0003735; GO:0006412	ribosome [GO:0005840]; rRNA binding [GO:0019843]; structural constituent of ribosome [GO:0003735]; translation [GO:0006412]	translation [GO:0006412]
Traes_6DS_BC25BBB52	6D:72690256-72692248	NRCPB-233	NRCPB-343	GO:0005840; GO:0003735; GO:0006412	ribosome [GO:0005840]; structural constituent of ribosome [GO:0003735]; translation [GO:0006412]	translation [GO:0006412]
Traes_4DS_064130B1A	IWGSC_CSS_4DS_scaff_2306215:846-2761	NRCPB-233	NRCPB-343	GO:0035194; GO:0003712	transcription cofactor activity [GO:0003712]; posttranscriptional gene silencing by RNA [GO:0035194]	posttranscriptional gene silencing by RNA [GO:0035194]
Traes_1DS_ACF9E82D8	1D:65046589-65050492	NRCPB-233	NRCPB-343	GO:0016021; GO:0006810	integral component of membrane [GO:0016021]; transport [GO:0006810]	transport [GO:0006810]
Traes_6DL_659014784	6D:168490272-168496830	NRCPB-233	NRCPB-343	GO:0004190; GO:0006629	aspartic-type endopeptidase activity [GO:0004190]; lipid metabolic process [GO:0006629]	lipid metabolic process [GO:0006629]
Traes_4DS_084803084	IWGSC_CSS_4DS_scaff_2297156:403-3158	NRCPB-233	NRCPB-343	GO:0005975; GO:0004553	hydrolase activity, hydrolyzing O-glycosyl compounds [GO:0004553]; carbohydrate metabolic process [GO:0005975]	carbohydrate metabolic process [GO:0005975]
Traes_7DL_0E95F6220	7D:119531892-119534295	NRCPB-233	NRCPB-343	GO:0005840; GO:0042254	ribosome [GO:0005840]; ribosome biogenesis [GO:0042254]	ribosome biogenesis [GO:0042254]
Traes_3DL_DE09B8A89	IWGSC_CSS_3DL_scaff_6955830:70-6579	NRCPB-233	NRCPB-343	GO:0010252; GO:0080161; GO:0005783; GO:0016021; GO:0080162; GO:0009555	endoplasmic reticulum [GO:0005783]; integral component of membrane [GO:0016021]; auxin transmembrane transporter activity [GO:0080161]; auxin homeostasis [GO:0010252]; intracellular auxin transport [GO:0080162]; pollen development [GO:0009555]	auxin homeostasis [GO:0010252]; intracellular auxin transport [GO:0080162]; pollen development [GO:0009555]
Traes_7DS_7254A96B4	IWGSC_CSS_7DS_scaff_3900112:3240-8363	NRCPB-233	NRCPB-343	GO:0005524; GO:0005737; GO:0042026	cytoplasm [GO:0005737]; ATP binding [GO:0005524]; protein refolding [GO:0042026]	protein refolding [GO:0042026]
Traes_1DL_B80AD8BEF	IWGSC_CSS_1DL_scaff_1973624:3-3190	NRCPB-233	NRCPB-343	GO:0008299; GO:0016740	transferase activity [GO:0016740]; isoprenoid biosynthetic process [GO:0008299]	isoprenoid biosynthetic process [GO:0008299]
Traes_2DL_DECB6FBDB	2D:28371233-28373635	NRCPB-233	NRCPB-343	GO:0005623; GO:0045454; GO:0009055; GO:0015035	cell [GO:0005623]; electron carrier activity [GO:0009055]; protein disulfide oxidoreductase activity [GO:0015035]; cell redox homeostasis [GO:0045454]	cell redox homeostasis [GO:0045454]
Traes_6DS_813EBCBA9	6D:33060556-33065754	NRCPB-233	NRCPB-343	GO:0005524; GO:0005737; GO:0016485; GO:0009408	cytoplasm [GO:0005737]; ATP binding [GO:0005524]; protein processing [GO:0016485]; response to heat [GO:0009408]	protein processing [GO:0016485]; response to heat [GO:0009408]
Traes_2DS_CA19859D5	2D:16348163-16350250	NRCPB-233	NRCPB-343	GO:0016579; GO:0006511; GO:0036459	ubiquitinyl hydrolase activity [GO:0036459]; protein deubiquitination [GO:0016579]; ubiquitin-dependent protein catabolic process [GO:0006511]	protein deubiquitination [GO:0016579]; ubiquitin-dependent protein catabolic process [GO:0006511]
Traes_7DL_32EEA9748	7D:62792950-62802577	NRCPB-233	NRCPB-343	GO:0009165; GO:0005634; GO:0042254	nucleus [GO:0005634]; nucleotide biosynthetic process [GO:0009165]; ribosome biogenesis [GO:0042254]	nucleotide biosynthetic process [GO:0009165]; ribosome biogenesis [GO:0042254]
Traes_2DS_3C3A2A12A	2D:17085664-17089045	NRCPB-233	NRCPB-343	GO:0006094; GO:0006096; GO:0046872; GO:0046686; GO:0004784	metal ion binding [GO:0046872]; superoxide dismutase activity [GO:0004784]; gluconeogenesis [GO:0006094]; glycolytic process [GO:0006096]; response to cadmium ion [GO:0046686]	gluconeogenesis [GO:0006094]; glycolytic process [GO:0006096]; response to cadmium ion [GO:0046686]
Traes_6DS_3522B8EF6	6D:10497303-10499835	NRCPB-233	NRCPB-343	GO:0004096; GO:0020037; GO:0042744; GO:0046872; GO:0006979	catalase activity [GO:0004096]; heme binding [GO:0020037]; metal ion binding [GO:0046872]; hydrogen peroxide catabolic process [GO:0042744]; response to oxidative stress [GO:0006979]	hydrogen peroxide catabolic process [GO:0042744]; response to oxidative stress [GO:0006979]
Traes_3DL_C5D9E24D5	IWGSC_CSS_3DL_scaff_6828351:0-1079	NRCPB-233	NRCPB-343	GO:0004332; GO:0006096	fructose-bisphosphate aldolase activity [GO:0004332]; glycolytic process [GO:0006096]	glycolytic process [GO:0006096]
Traes_4DL_4DB4326FB	IWGSC_CSS_4DL_scaff_14461706:1-4446	NRCPB-233	NRCPB-343	GO:0005524; GO:0004817; GO:0006423	ATP binding [GO:0005524]; cysteine-tRNA ligase activity [GO:0004817]; cysteinyl-tRNA aminoacylation [GO:0006423]	cysteinyl-tRNA aminoacylation [GO:0006423]
Traes_4DS_49B5FC871	4D:44346212-44349988	NRCPB-233	NRCPB-343	GO:0005975; GO:0004553	hydrolase activity, hydrolyzing O-glycosyl compounds [GO:0004553]; carbohydrate metabolic process [GO:0005975]	carbohydrate metabolic process [GO:0005975]
Traes_2DS_C80293002	2D:18710861-18715830	NRCPB-233	NRCPB-343	GO:0071555; GO:0030244; GO:0016760; GO:0016021	integral component of membrane [GO:0016021]; cellulose synthase (UDP-forming) activity [GO:0016760]; cell wall organization [GO:0071555]; cellulose biosynthetic process [GO:0030244]	cellulose biosynthetic process [GO:0030244]; cell wall organization [GO:0071555]
Traes_4DL_44AB91D93	4D:37815409-37822116	NRCPB-233	NRCPB-343	GO:0030126; GO:0006886; GO:0005198; GO:0016192	COPI vesicle coat [GO:0030126]; structural molecule activity [GO:0005198]; intracellular protein transport [GO:0006886]; vesicle-mediated transport [GO:0016192]	intracellular protein transport [GO:0006886]; vesicle-mediated transport [GO:0016192]
Traes_2DL_64803388A	2D:145886975-145890846	NRCPB-233	NRCPB-343	GO:0005509; GO:0005783; GO:0006457	endoplasmic reticulum [GO:0005783]; calcium ion binding [GO:0005509]; protein folding [GO:0006457]	protein folding [GO:0006457]
Traes_6DS_2F1995526	IWGSC_CSS_6DS_scaff_2090378:4074-7501	NRCPB-233	NRCPB-343	GO:0005509; GO:0005783; GO:0016021; GO:0006457	endoplasmic reticulum [GO:0005783]; integral component of membrane [GO:0016021]; calcium ion binding [GO:0005509]; protein folding [GO:0006457]	protein folding [GO:0006457]
Traes_2DS_81BB5290E1	2D:15519059-15523049	NRCPB-233	NRCPB-343	GO:0005524; GO:0016021; GO:0004674; GO:0007165	integral component of membrane [GO:0016021]; ATP binding [GO:0005524]; protein serine/threonine kinase activity [GO:0004674]; signal transduction [GO:0007165]	signal transduction [GO:0007165]
Traes_4DL_665E6EA10	4D:115605461-115609798	NRCPB-233	NRCPB-343	GO:0005524; GO:0004674; GO:0007165	ATP binding [GO:0005524]; protein serine/threonine kinase activity [GO:0004674]; signal transduction [GO:0007165]	signal transduction [GO:0007165]
Traes_1DL_EF4406137	1D:126144470-126147988	NRCPB-233	NRCPB-343	GO:0007165	signal transduction [GO:0007165]	signal transduction [GO:0007165]
Traes_3DL_2DC78B18A	3D:100163661-100172008	NRCPB-233	NRCPB-343	GO:0005524; GO:0003677; GO:0003723; GO:0006396; GO:0004525	ATP binding [GO:0005524]; DNA binding [GO:0003677]; ribonuclease III activity [GO:0004525]; RNA binding [GO:0003723]; RNA processing [GO:0006396]	RNA processing [GO:0006396]
Traes_6DL_EDD5AB66D	6D:147545443-147549949	NRCPB-233	NRCPB-343	GO:0005829; GO:0006751; GO:0016787; GO:0009506	cytosol [GO:0005829]; plasmodesma [GO:0009506]; hydrolase activity [GO:0016787]; glutathione catabolic process [GO:0006751]	glutathione catabolic process [GO:0006751]
Traes_7DS_A277A6C8F	7D:3009537-3016826	NRCPB-233	NRCPB-343	GO:0048208; GO:0000139	Golgi membrane [GO:0000139]; COPII vesicle coating [GO:0048208]	COPII vesicle coating [GO:0048208]
Traes_4DS_CC9F9317E	4D:41931092-41933224	NRCPB-233	NRCPB-343	GO:0016168; GO:0009507; GO:0016021; GO:0046872; GO:0009765; GO:0009522; GO:0009523; GO:0018298	chloroplast [GO:0009507]; integral component of membrane [GO:0016021]; photosystem I [GO:0009522]; photosystem II [GO:0009523]; chlorophyll binding [GO:0016168]; metal ion binding [GO:0046872]; photosynthesis, light harvesting [GO:0009765]; protein-chromophore linkage [GO:0018298]	photosynthesis, light harvesting [GO:0009765]; protein-chromophore linkage [GO:0018298]
Traes_7DS_2E80F225D	7D:41204433-41211997	NRCPB-233	NRCPB-343	GO:0006914	autophagy [GO:0006914]	autophagy [GO:0006914]
Traes_6DL_C215BACFD	6D:128860378-128863262	NRCPB-233	NRCPB-343	GO:0005622; GO:0000160	intracellular [GO:0005622]; phosphorelay signal transduction system [GO:0000160]	phosphorelay signal transduction system [GO:0000160]
Traes_5DL_9E57D5944	5D:114330737-114333768	NRCPB-233	NRCPB-343	GO:0000139; GO:0071555; GO:0045489; GO:0047262	Golgi membrane [GO:0000139]; polygalacturonate 4-alpha-galacturonosyltransferase activity [GO:0047262]; cell wall organization [GO:0071555]; pectin biosynthetic process [GO:0045489]	cell wall organization [GO:0071555]; pectin biosynthetic process [GO:0045489]
Traes_6DL_14A803198	6D:112169308-112172507	NRCPB-233	NRCPB-343	GO:0005524; GO:0046872; GO:0006457; GO:0009408	ATP binding [GO:0005524]; metal ion binding [GO:0046872]; protein folding [GO:0006457]; response to heat [GO:0009408]	protein folding [GO:0006457]; response to heat [GO:0009408]
Traes_5DS_503F10289	5D:5811818-5816062	NRCPB-233	NRCPB-343	GO:0005525; GO:0005622; GO:0015031; GO:0007264	intracellular [GO:0005622]; GTP binding [GO:0005525]; protein transport [GO:0015031]; small GTPase mediated signal transduction [GO:0007264]	protein transport [GO:0015031]; small GTPase mediated signal transduction [GO:0007264]
Traes_2DS_C53EC62E8	IWGSC_CSS_2DS_scaff_5340552:5681-8476	NRCPB-233	NRCPB-343	GO:0006914	autophagy [GO:0006914]	autophagy [GO:0006914]
Traes_5DL_5D984B791	5D:30208776-30212571	NRCPB-233	NRCPB-343	GO:0006629; GO:0008081	phosphoric diester hydrolase activity [GO:0008081]; lipid metabolic process [GO:0006629]	lipid metabolic process [GO:0006629]
Traes_2DS_4FD37331F	IWGSC_CSS_2DS_scaff_5353185:1923-6404	NRCPB-233	NRCPB-343	GO:0016021; GO:0005622; GO:0006890; GO:0004252	integral component of membrane [GO:0016021]; intracellular [GO:0005622]; serine-type endopeptidase activity [GO:0004252]; retrograde vesicle-mediated transport, Golgi to ER [GO:0006890]	retrograde vesicle-mediated transport, Golgi to ER [GO:0006890]
Traes_4DL_FD4E98087	IWGSC_CSS_4DL_scaff_14417002:71-14716	NRCPB-233	NRCPB-343	GO:0006075; GO:0003843; GO:0000148	1,3-beta-D-glucan synthase complex [GO:0000148]; 1,3-beta-D-glucan synthase activity [GO:0003843]; (1->3)-beta-D-glucan biosynthetic process [GO:0006075]	(1->3)-beta-D-glucan biosynthetic process [GO:0006075]
Traes_2DS_97EC0E281	2D:97064167-97064958	NRCPB-233	NRCPB-343	GO:0009058; GO:0016844	strictosidine synthase activity [GO:0016844]; biosynthetic process [GO:0009058]	biosynthetic process [GO:0009058]
Traes_1DS_2935DD94C	IWGSC_CSS_1DS_scaff_1343006:93-1889	NRCPB-233	NRCPB-343	GO:0006865; GO:0010200; GO:0005773	vacuole [GO:0005773]; amino acid transport [GO:0006865]; response to chitin [GO:0010200]	amino acid transport [GO:0006865]; response to chitin [GO:0010200]
Traes_4DS_29F298799	IWGSC_CSS_4DS_scaff_2313807:1107-4411	NRCPB-233	NRCPB-343	GO:0005975; GO:0004553	hydrolase activity, hydrolyzing O-glycosyl compounds [GO:0004553]; carbohydrate metabolic process [GO:0005975]	carbohydrate metabolic process [GO:0005975]
Traes_5DL_2718D6B25	5D:133266065-133268611	NRCPB-233	NRCPB-343	GO:0003942; GO:0008652; GO:0005737	cytoplasm [GO:0005737]; N-acetyl-gamma-glutamyl-phosphate reductase activity [GO:0003942]; cellular amino acid biosynthetic process [GO:0008652]	cellular amino acid biosynthetic process [GO:0008652]
Traes_4DS_5BC6DC529	IWGSC_CSS_4DS_scaff_2302215:7058-9068	NRCPB-233	NRCPB-343	GO:0005525; GO:0005730; GO:0042254	nucleolus [GO:0005730]; GTP binding [GO:0005525]; ribosome biogenesis [GO:0042254]	ribosome biogenesis [GO:0042254]
Traes_5DS_6429161E7	5D:5371604-5374317	NRCPB-233	NRCPB-343	GO:0006096; GO:0000287; GO:0004634; GO:0000015	phosphopyruvate hydratase complex [GO:0000015]; magnesium ion binding [GO:0000287]; phosphopyruvate hydratase activity [GO:0004634]; glycolytic process [GO:0006096]	glycolytic process [GO:0006096]
Traes_4DL_32D57D606	4D:19073696-19077577	NRCPB-233	NRCPB-343	GO:0008540; GO:0006511	proteasome regulatory particle, base subcomplex [GO:0008540]; ubiquitin-dependent protein catabolic process [GO:0006511]	ubiquitin-dependent protein catabolic process [GO:0006511]
Traes_2DS_4646885A5	IWGSC_CSS_2DS_scaff_5346401:1-4171	NRCPB-233	NRCPB-343	GO:0042732; GO:0046872; GO:0006098; GO:0009045	metal ion binding [GO:0046872]; xylose isomerase activity [GO:0009045]; D-xylose metabolic process [GO:0042732]; pentose-phosphate shunt [GO:0006098]	D-xylose metabolic process [GO:0042732]; pentose-phosphate shunt [GO:0006098]
Traes_2DS_D0F6E0A54	2D:52389403-52392488	NRCPB-233	NRCPB-343	GO:0016021; GO:0006810	integral component of membrane [GO:0016021]; transport [GO:0006810]	transport [GO:0006810]
Traes_5DL_FB06824E1	IWGSC_CSS_5DL_scaff_434911:0-5483	NRCPB-233	NRCPB-343	GO:0022900; GO:0050660; GO:0005743; GO:0008177; GO:0006099	mitochondrial inner membrane [GO:0005743]; flavin adenine dinucleotide binding [GO:0050660]; succinate dehydrogenase (ubiquinone) activity [GO:0008177]; electron transport chain [GO:0022900]; tricarboxylic acid cycle [GO:0006099]	electron transport chain [GO:0022900]; tricarboxylic acid cycle [GO:0006099]
Traes_5DL_FD04EBB2F	5D:152097135-152099713	NRCPB-233	NRCPB-343	GO:0051537; GO:0009055; GO:0022900; GO:0046872	2 iron, 2 sulfur cluster binding [GO:0051537]; electron carrier activity [GO:0009055]; metal ion binding [GO:0046872]; electron transport chain [GO:0022900]	electron transport chain [GO:0022900]
Traes_5DL_4211ABEC3	5D:60219394-60222256	NRCPB-233	NRCPB-343	GO:0015934; GO:0003735; GO:0006412	large ribosomal subunit [GO:0015934]; structural constituent of ribosome [GO:0003735]; translation [GO:0006412]	translation [GO:0006412]
Traes_1DL_D3AEF0EB6	1D:71233461-71236179	NRCPB-233	NRCPB-343	GO:0006563; GO:0004372; GO:0006544; GO:0030170; GO:0035999	glycine hydroxymethyltransferase activity [GO:0004372]; pyridoxal phosphate binding [GO:0030170]; glycine metabolic process [GO:0006544]; L-serine metabolic process [GO:0006563]; tetrahydrofolate interconversion [GO:0035999]	glycine metabolic process [GO:0006544]; L-serine metabolic process [GO:0006563]; tetrahydrofolate interconversion [GO:0035999]
Traes_6DL_F97DA39AD	6D:154157967-154164599	NRCPB-233	NRCPB-343	GO:0005737; GO:0004427; GO:0000287; GO:0006796	cytoplasm [GO:0005737]; inorganic diphosphatase activity [GO:0004427]; magnesium ion binding [GO:0000287]; phosphate-containing compound metabolic process [GO:0006796]	phosphate-containing compound metabolic process [GO:0006796]
Traes_1DS_3151CAEB0	IWGSC_CSS_1DS_scaff_1907540:959-9769	NRCPB-233	NRCPB-343	GO:0005524; GO:0005871; GO:0005874; GO:0003777; GO:0007018	kinesin complex [GO:0005871]; microtubule [GO:0005874]; ATP binding [GO:0005524]; microtubule motor activity [GO:0003777]; microtubule-based movement [GO:0007018]	microtubule-based movement [GO:0007018]
Traes_2DL_96CDD45B9	2D:140519040-140521890	NRCPB-233	NRCPB-343	GO:0003934; GO:0005737; GO:0046654	cytoplasm [GO:0005737]; GTP cyclohydrolase I activity [GO:0003934]; tetrahydrofolate biosynthetic process [GO:0046654]	tetrahydrofolate biosynthetic process [GO:0046654]
Traes_2DL_96644BB09	2D:122370142-122378343	NRCPB-233	NRCPB-343	GO:0005829; GO:0050665; GO:0016926; GO:0010228	cytosol [GO:0005829]; hydrogen peroxide biosynthetic process [GO:0050665]; protein desumoylation [GO:0016926]; vegetative to reproductive phase transition of meristem [GO:0010228]	hydrogen peroxide biosynthetic process [GO:0050665]; protein desumoylation [GO:0016926]; vegetative to reproductive phase transition of meristem [GO:0010228]
Traes_5DS_C7FABC0A3	5D:969958-974247	NRCPB-233	NRCPB-343	GO:0007010	cytoskeleton organization [GO:0007010]	cytoskeleton organization [GO:0007010]
Traes_3DL_A6F32E158	IWGSC_CSS_3DL_scaff_6954249:0-3986	NRCPB-233	NRCPB-343	GO:0006546; GO:0004375	glycine dehydrogenase (decarboxylating) activity [GO:0004375]; glycine catabolic process [GO:0006546]	glycine catabolic process [GO:0006546]
Traes_6DS_2D4C9B4C6	6D:78483665-78485689	NRCPB-233	NRCPB-343	GO:0000166; GO:0005840; GO:0003735; GO:0006412	ribosome [GO:0005840]; nucleotide binding [GO:0000166]; structural constituent of ribosome [GO:0003735]; translation [GO:0006412]	translation [GO:0006412]
Traes_5DS_05D1DC4DC	5D:16766455-16768642	NRCPB-233	NRCPB-343	GO:0001510; GO:0022625; GO:0006364	cytosolic large ribosomal subunit [GO:0022625]; RNA methylation [GO:0001510]; rRNA processing [GO:0006364]	RNA methylation [GO:0001510]; rRNA processing [GO:0006364]
Traes_4DS_A8B6C23C4	4D:22788635-22795245	NRCPB-233	NRCPB-343	GO:0005622; GO:0000160	intracellular [GO:0005622]; phosphorelay signal transduction system [GO:0000160]	phosphorelay signal transduction system [GO:0000160]
Traes_5DL_DCD57A320	5D:141003605-141007853	NRCPB-233	NRCPB-343	GO:0005886; GO:0006457; GO:0034976; GO:0009408; GO:0009644; GO:0042542; GO:0006810	plasma membrane [GO:0005886]; protein folding [GO:0006457]; response to endoplasmic reticulum stress [GO:0034976]; response to heat [GO:0009408]; response to high light intensity [GO:0009644]; response to hydrogen peroxide [GO:0042542]; transport [GO:0006810]	protein folding [GO:0006457]; response to endoplasmic reticulum stress [GO:0034976]; response to heat [GO:0009408]; response to high light intensity [GO:0009644]; response to hydrogen peroxide [GO:0042542]; transport [GO:0006810]
Traes_5DL_4F387192E	IWGSC_CSS_5DL_scaff_4572971:2-3199	NRCPB-233	NRCPB-343	GO:0016021; GO:0016192	integral component of membrane [GO:0016021]; vesicle-mediated transport [GO:0016192]	vesicle-mediated transport [GO:0016192]
Traes_6DS_43BCD40B9	6D:20523219-20534073	NRCPB-233	NRCPB-343	GO:0003677; GO:0003899; GO:0006351	DNA binding [GO:0003677]; DNA-directed RNA polymerase activity [GO:0003899]; transcription, DNA-templated [GO:0006351]	transcription, DNA-templated [GO:0006351]
Traes_6DL_A2EEFE47E	IWGSC_CSS_6DL_scaff_1001990:0-3022	NRCPB-233	NRCPB-343	GO:0016021; GO:0005743; GO:0055085; GO:0005215	integral component of membrane [GO:0016021]; mitochondrial inner membrane [GO:0005743]; transporter activity [GO:0005215]; transmembrane transport [GO:0055085]	transmembrane transport [GO:0055085]
Traes_4DS_A5BF2203B	4D:50895494-50898155	NRCPB-233	NRCPB-343	GO:0005840; GO:0003735; GO:0006412	ribosome [GO:0005840]; structural constituent of ribosome [GO:0003735]; translation [GO:0006412]	translation [GO:0006412]
Traes_1DL_DA9B5CFC6	1D:123221737-123224473	NRCPB-233	NRCPB-343	GO:0005524; GO:0015991; GO:0015986; GO:0046933; GO:0045261	proton-transporting ATP synthase complex, catalytic core F(1) [GO:0045261]; ATP binding [GO:0005524]; proton-transporting ATP synthase activity, rotational mechanism [GO:0046933]; ATP hydrolysis coupled proton transport [GO:0015991]; ATP synthesis coupled proton transport [GO:0015986]	ATP hydrolysis coupled proton transport [GO:0015991]; ATP synthesis coupled proton transport [GO:0015986]
Traes_3DL_082C9DD8D	3D:36988613-36989634	NRCPB-233	NRCPB-343	GO:0004450; GO:0006102	isocitrate dehydrogenase (NADP+) activity [GO:0004450]; isocitrate metabolic process [GO:0006102]	isocitrate metabolic process [GO:0006102]
Traes_1DL_AB0ACF01C	1D:44689355-44699074	NRCPB-233	NRCPB-343	GO:0005524; GO:0005737; GO:0000287; GO:0004826; GO:0006432; GO:0000049	cytoplasm [GO:0005737]; ATP binding [GO:0005524]; magnesium ion binding [GO:0000287]; phenylalanine-tRNA ligase activity [GO:0004826]; tRNA binding [GO:0000049]; phenylalanyl-tRNA aminoacylation [GO:0006432]	phenylalanyl-tRNA aminoacylation [GO:0006432]
Traes_3DS_B886F28ED	3D:8021174-8022156	NRCPB-233	NRCPB-343	GO:0006412	translation [GO:0006412]	translation [GO:0006412]
Traes_5DL_85C8862E8	5D:80353974-80368062	NRCPB-233	NRCPB-343	GO:0051539; GO:0003677; GO:0006284; GO:0003824	4 iron, 4 sulfur cluster binding [GO:0051539]; catalytic activity [GO:0003824]; DNA binding [GO:0003677]; base-excision repair [GO:0006284]	base-excision repair [GO:0006284]
Traes_6DS_53B15C3C4	6D:13294660-13298539	NRCPB-233	NRCPB-343	GO:0005509; GO:0005783; GO:0016021; GO:0006457	endoplasmic reticulum [GO:0005783]; integral component of membrane [GO:0016021]; calcium ion binding [GO:0005509]; protein folding [GO:0006457]	protein folding [GO:0006457]
Traes_5DL_AA55FBE2C	5D:147005784-147011158	NRCPB-233	NRCPB-343	GO:0006555; GO:0004489; GO:0035999	methylenetetrahydrofolate reductase (NAD(P)H) activity [GO:0004489]; methionine metabolic process [GO:0006555]; tetrahydrofolate interconversion [GO:0035999]	methionine metabolic process [GO:0006555]; tetrahydrofolate interconversion [GO:0035999]
Traes_2DS_3E4E3BEFC	2D:119976679-119984986	NRCPB-233	NRCPB-343	GO:0003677; GO:0048366; GO:0005634; GO:0006355; GO:0006351; GO:0008270	nucleus [GO:0005634]; DNA binding [GO:0003677]; zinc ion binding [GO:0008270]; leaf development [GO:0048366]; regulation of transcription, DNA-templated [GO:0006355]; transcription, DNA-templated [GO:0006351]	leaf development [GO:0048366]; regulation of transcription, DNA-templated [GO:0006355]; transcription, DNA-templated [GO:0006351]
Traes_2DS_B97E601E0	IWGSC_CSS_2DS_scaff_5388639:4353-9917	NRCPB-233	NRCPB-343	GO:0005524; GO:0004674; GO:0007165	ATP binding [GO:0005524]; protein serine/threonine kinase activity [GO:0004674]; signal transduction [GO:0007165]	signal transduction [GO:0007165]
Traes_2DL_9F3EE4D7A	2D:147678272-147682796	NRCPB-233	NRCPB-343	GO:0016021; GO:0004576; GO:0006486	integral component of membrane [GO:0016021]; oligosaccharyl transferase activity [GO:0004576]; protein glycosylation [GO:0006486]	protein glycosylation [GO:0006486]
Traes_7DS_971969F5A	7D:1398437-1401737	NRCPB-233	NRCPB-343	GO:0005975; GO:0004553	hydrolase activity, hydrolyzing O-glycosyl compounds [GO:0004553]; carbohydrate metabolic process [GO:0005975]	carbohydrate metabolic process [GO:0005975]
Traes_2DS_C0B1BCD8A	2D:49482340-49486122	NRCPB-233	NRCPB-343	GO:0030131; GO:0006886; GO:0016192	clathrin adaptor complex [GO:0030131]; intracellular protein transport [GO:0006886]; vesicle-mediated transport [GO:0016192]	intracellular protein transport [GO:0006886]; vesicle-mediated transport [GO:0016192]
Traes_6DL_342E40B9A	6D:118752255-118758053	NRCPB-233	NRCPB-343	GO:0006334; GO:0005634	nucleus [GO:0005634]; nucleosome assembly [GO:0006334]	nucleosome assembly [GO:0006334]
Traes_1DL_77A0F46E8	IWGSC_CSS_1DL_scaff_2250675:0-1243	NRCPB-233	NRCPB-343	GO:0016168; GO:0009507; GO:0016021; GO:0009765; GO:0009523; GO:0018298	chloroplast [GO:0009507]; integral component of membrane [GO:0016021]; photosystem II [GO:0009523]; chlorophyll binding [GO:0016168]; photosynthesis, light harvesting [GO:0009765]; protein-chromophore linkage [GO:0018298]	photosynthesis, light harvesting [GO:0009765]; protein-chromophore linkage [GO:0018298]
Traes_4DL_32D6B3BA6	IWGSC_CSS_4DL_scaff_14401985:2071-8259	NRCPB-233	NRCPB-343	GO:0006505; GO:0016788; GO:0005622; GO:0006886	intracellular [GO:0005622]; hydrolase activity, acting on ester bonds [GO:0016788]; GPI anchor metabolic process [GO:0006505]; intracellular protein transport [GO:0006886]	GPI anchor metabolic process [GO:0006505]; intracellular protein transport [GO:0006886]
Traes_5DL_6A497D966	5D:120847075-120851217	NRCPB-233	NRCPB-343	GO:0005524; GO:0005737; GO:0006457	cytoplasm [GO:0005737]; ATP binding [GO:0005524]; protein folding [GO:0006457]	protein folding [GO:0006457]
Traes_1DL_844FE40E6	1D:127231628-127236045	NRCPB-233	NRCPB-343	GO:0005524; GO:0009501; GO:0009507; GO:0008878; GO:0005978; GO:0019252	amyloplast [GO:0009501]; chloroplast [GO:0009507]; ATP binding [GO:0005524]; glucose-1-phosphate adenylyltransferase activity [GO:0008878]; glycogen biosynthetic process [GO:0005978]; starch biosynthetic process [GO:0019252]	glycogen biosynthetic process [GO:0005978]; starch biosynthetic process [GO:0019252]
Traes_7DS_3432E98CE	7D:10237905-10239961	NRCPB-233	NRCPB-343	GO:0009058; GO:0003824; GO:0030170	catalytic activity [GO:0003824]; pyridoxal phosphate binding [GO:0030170]; biosynthetic process [GO:0009058]	biosynthetic process [GO:0009058]
Traes_3DL_1C32EC971	3D:86805253-86808467	NRCPB-233	NRCPB-343	GO:0005737; GO:0006007; GO:0030145; GO:0004619	cytoplasm [GO:0005737]; manganese ion binding [GO:0030145]; phosphoglycerate mutase activity [GO:0004619]; glucose catabolic process [GO:0006007]	glucose catabolic process [GO:0006007]
Traes_1DL_9E700497C	IWGSC_CSS_1DL_scaff_2246177:0-1833	NRCPB-233	NRCPB-343	GO:0005840; GO:0003735; GO:0006412	ribosome [GO:0005840]; structural constituent of ribosome [GO:0003735]; translation [GO:0006412]	translation [GO:0006412]
Traes_5DS_DECAA37DD	5D:2758957-2765497	NRCPB-233	NRCPB-343	GO:0005524; GO:0006754; GO:0008553; GO:0016021; GO:0046872	integral component of membrane [GO:0016021]; ATP binding [GO:0005524]; hydrogen-exporting ATPase activity, phosphorylative mechanism [GO:0008553]; metal ion binding [GO:0046872]; ATP biosynthetic process [GO:0006754]	ATP biosynthetic process [GO:0006754]
Traes_6DL_D4715B586	6D:60166716-60170367	NRCPB-233	NRCPB-343	GO:0015986; GO:0016020; GO:0046933	membrane [GO:0016020]; proton-transporting ATP synthase activity, rotational mechanism [GO:0046933]; ATP synthesis coupled proton transport [GO:0015986]	ATP synthesis coupled proton transport [GO:0015986]
Traes_6DL_FF2824756	6D:171558063-171563696	NRCPB-233	NRCPB-343	GO:0050661; GO:0005623; GO:0045454; GO:0050660; GO:0006749; GO:0004362	cell [GO:0005623]; flavin adenine dinucleotide binding [GO:0050660]; glutathione-disulfide reductase activity [GO:0004362]; NADP binding [GO:0050661]; cell redox homeostasis [GO:0045454]; glutathione metabolic process [GO:0006749]	cell redox homeostasis [GO:0045454]; glutathione metabolic process [GO:0006749]
Traes_7DL_EDE77652A	7D:198663401-198666324	NRCPB-233	NRCPB-343	GO:0003755; GO:0006457	peptidyl-prolyl cis-trans isomerase activity [GO:0003755]; protein folding [GO:0006457]	protein folding [GO:0006457]
Traes_7DL_31950AE3F	IWGSC_CSS_7DL_scaff_2569743:520-11865	NRCPB-233	NRCPB-343	GO:0004402; GO:0005634; GO:0006355; GO:0003712; GO:0008270	nucleus [GO:0005634]; histone acetyltransferase activity [GO:0004402]; transcription cofactor activity [GO:0003712]; zinc ion binding [GO:0008270]; regulation of transcription, DNA-templated [GO:0006355]	regulation of transcription, DNA-templated [GO:0006355]
Traes_4DS_AED0FD434	4D:52528803-52530953	NRCPB-233	NRCPB-343	GO:0015991; GO:0015078; GO:0016021; GO:0033179	integral component of membrane [GO:0016021]; proton-transporting V-type ATPase, V0 domain [GO:0033179]; hydrogen ion transmembrane transporter activity [GO:0015078]; ATP hydrolysis coupled proton transport [GO:0015991]	ATP hydrolysis coupled proton transport [GO:0015991]
Traes_1DL_69D4A3E8B	1D:91966174-91969968	NRCPB-233	NRCPB-343	GO:0007049; GO:0008283; GO:0003700	transcription factor activity, sequence-specific DNA binding [GO:0003700]; cell cycle [GO:0007049]; cell proliferation [GO:0008283]	cell cycle [GO:0007049]; cell proliferation [GO:0008283]
Traes_4DS_EC288617E	4D:60962577-60965563	NRCPB-233	NRCPB-343	GO:0005840; GO:0003735; GO:0006412	ribosome [GO:0005840]; structural constituent of ribosome [GO:0003735]; translation [GO:0006412]	translation [GO:0006412]
Traes_2DS_6553FB0E2	2D:47689694-47692090	NRCPB-233	NRCPB-343	GO:0003723; GO:0015935; GO:0003735; GO:0006412	small ribosomal subunit [GO:0015935]; RNA binding [GO:0003723]; structural constituent of ribosome [GO:0003735]; translation [GO:0006412]	translation [GO:0006412]
Traes_3DL_703CAFA23	3D:102134107-102141578	NRCPB-233	NRCPB-343	GO:0005524; GO:0005737; GO:0004827; GO:0006433	cytoplasm [GO:0005737]; ATP binding [GO:0005524]; proline-tRNA ligase activity [GO:0004827]; prolyl-tRNA aminoacylation [GO:0006433]	prolyl-tRNA aminoacylation [GO:0006433]
EPlTAEG00000010044	Pt:90-1152	NRCPB-233	NRCPB-343	GO:0016168; GO:0009535; GO:0045156; GO:0016021; GO:0046872; GO:0016491; GO:0009772; GO:0009523; GO:0018298; GO:0009635	chloroplast thylakoid membrane [GO:0009535]; integral component of membrane [GO:0016021]; photosystem II [GO:0009523]; chlorophyll binding [GO:0016168]; electron transporter, transferring electrons within the cyclic electron transport pathway of photosynthesis activity [GO:0045156]; metal ion binding [GO:0046872]; oxidoreductase activity [GO:0016491]; photosynthetic electron transport in photosys…	photosynthetic electron transport in photosystem II [GO:0009772]; protein-chromophore linkage [GO:0018298]; response to herbicide [GO:0009635]
Traes_3DL_794B10D16	3D:106465311-106465929	NRCPB-233	NRCPB-343	GO:0050832; GO:0031640	defense response to fungus [GO:0050832]; killing of cells of other organism [GO:0031640]	defense response to fungus [GO:0050832]; killing of cells of other organism [GO:0031640]
Traes_4DS_3A7960FAC	4D:1132470-1134908	NRCPB-233	NRCPB-343	GO:0005525; GO:0003924; GO:0005737; GO:0005874; GO:0007017; GO:0051258; GO:0005200	cytoplasm [GO:0005737]; microtubule [GO:0005874]; GTP binding [GO:0005525]; GTPase activity [GO:0003924]; structural constituent of cytoskeleton [GO:0005200]; microtubule-based process [GO:0007017]; protein polymerization [GO:0051258]	microtubule-based process [GO:0007017]; protein polymerization [GO:0051258]
Traes_7DS_CB5F58F92	7D:15998987-16002904	NRCPB-233	NRCPB-343	GO:0006633; GO:0016790	thiolester hydrolase activity [GO:0016790]; fatty acid biosynthetic process [GO:0006633]	fatty acid biosynthetic process [GO:0006633]
Traes_4DL_7BB4E451B1	IWGSC_CSS_4DL_scaff_14429928:133-5827	NRCPB-233	NRCPB-343	GO:0005524; GO:0016021; GO:0004674; GO:0007165	integral component of membrane [GO:0016021]; ATP binding [GO:0005524]; protein serine/threonine kinase activity [GO:0004674]; signal transduction [GO:0007165]	signal transduction [GO:0007165]
Traes_2DS_B4F13A7BE	2D:17624576-17629535	NRCPB-233	NRCPB-343	GO:0000398; GO:0051604	mRNA splicing, via spliceosome [GO:0000398]; protein maturation [GO:0051604]	mRNA splicing, via spliceosome [GO:0000398]; protein maturation [GO:0051604]
Traes_5DL_6AF673654	5D:68911745-68914093	NRCPB-233	NRCPB-343	GO:0005992; GO:0004805	trehalose-phosphatase activity [GO:0004805]; trehalose biosynthetic process [GO:0005992]	trehalose biosynthetic process [GO:0005992]
Traes_5DL_46F94DAAA1	IWGSC_CSS_5DL_scaff_4466527:2852-6320	NRCPB-233	NRCPB-343	GO:0003676; GO:0005634; GO:0032784; GO:0006357; GO:0006351; GO:0008270	nucleus [GO:0005634]; nucleic acid binding [GO:0003676]; zinc ion binding [GO:0008270]; regulation of DNA-templated transcription, elongation [GO:0032784]; regulation of transcription from RNA polymerase II promoter [GO:0006357]; transcription, DNA-templated [GO:0006351]	regulation of DNA-templated transcription, elongation [GO:0032784]; regulation of transcription from RNA polymerase II promoter [GO:0006357]; transcription, DNA-templated [GO:0006351]
Traes_1DL_F410CF9FD	1D:71267841-71271532	NRCPB-233	NRCPB-343	GO:0003677; GO:0005634; GO:0006355; GO:0006351	nucleus [GO:0005634]; DNA binding [GO:0003677]; regulation of transcription, DNA-templated [GO:0006355]; transcription, DNA-templated [GO:0006351]	regulation of transcription, DNA-templated [GO:0006355]; transcription, DNA-templated [GO:0006351]
Traes_4DL_2F1E74F2E	IWGSC_CSS_4DL_scaff_14468736:2693-8649	NRCPB-233	NRCPB-343	GO:0005525; GO:0003924; GO:0006614; GO:0005047; GO:0005785	signal recognition particle receptor complex [GO:0005785]; GTP binding [GO:0005525]; GTPase activity [GO:0003924]; signal recognition particle binding [GO:0005047]; SRP-dependent cotranslational protein targeting to membrane [GO:0006614]	SRP-dependent cotranslational protein targeting to membrane [GO:0006614]
Traes_1DL_4365F7CA3	IWGSC_CSS_1DL_scaff_2228058:575-5102	NRCPB-233	NRCPB-343	GO:0009864; GO:0080123; GO:0009694; GO:0009611	jasmonate-amino synthetase activity [GO:0080123]; induced systemic resistance, jasmonic acid mediated signaling pathway [GO:0009864]; jasmonic acid metabolic process [GO:0009694]; response to wounding [GO:0009611]	induced systemic resistance, jasmonic acid mediated signaling pathway [GO:0009864]; jasmonic acid metabolic process [GO:0009694]; response to wounding [GO:0009611]
Traes_1AL_C42DE440F	IWGSC_CSS_1AL_scaff_3932547:596-1401	NRCPB-233	NRCPB-343	GO:0015979; GO:0009538	photosystem I reaction center [GO:0009538]; photosynthesis [GO:0015979]	photosynthesis [GO:0015979]
Traes_7DS_D3151D34C	IWGSC_CSS_7DS_scaff_3951129:40-6859	NRCPB-233	NRCPB-343	GO:0005975; GO:0051060	pullulanase activity [GO:0051060]; carbohydrate metabolic process [GO:0005975]	carbohydrate metabolic process [GO:0005975]
Traes_6AS_7FB8F9A66	6A:6813679-6816077	NRCPB-233	NRCPB-343	GO:0004096; GO:0020037; GO:0042744; GO:0046872; GO:0006979	catalase activity [GO:0004096]; heme binding [GO:0020037]; metal ion binding [GO:0046872]; hydrogen peroxide catabolic process [GO:0042744]; response to oxidative stress [GO:0006979]	hydrogen peroxide catabolic process [GO:0042744]; response to oxidative stress [GO:0006979]
Traes_2DL_30F23E577	2D:36096876-36100696	NRCPB-233	NRCPB-343	GO:0004109; GO:0006779	coproporphyrinogen oxidase activity [GO:0004109]; porphyrin-containing compound biosynthetic process [GO:0006779]	porphyrin-containing compound biosynthetic process [GO:0006779]
Traes_6DL_565B3D7EC	6D:140852355-140855715	NRCPB-233	NRCPB-343	GO:0003755; GO:0006457	peptidyl-prolyl cis-trans isomerase activity [GO:0003755]; protein folding [GO:0006457]	protein folding [GO:0006457]
Traes_5DL_A83547043	IWGSC_CSS_5DL_scaff_4603808:0-3256	NRCPB-233	NRCPB-343	GO:0015936; GO:0050662; GO:0004420	coenzyme binding [GO:0050662]; hydroxymethylglutaryl-CoA reductase (NADPH) activity [GO:0004420]; coenzyme A metabolic process [GO:0015936]	coenzyme A metabolic process [GO:0015936]
Traes_5DL_C5D9E96D4	5D:77336679-77338081	NRCPB-233	NRCPB-343	GO:0003677; GO:0006355	DNA binding [GO:0003677]; regulation of transcription, DNA-templated [GO:0006355]	regulation of transcription, DNA-templated [GO:0006355]
Traes_5DL_343F3EE59	5D:123821286-123822659	NRCPB-233	NRCPB-343	GO:0016168; GO:0009507; GO:0016021; GO:0046872; GO:0009765; GO:0009522; GO:0009523; GO:0018298	chloroplast [GO:0009507]; integral component of membrane [GO:0016021]; photosystem I [GO:0009522]; photosystem II [GO:0009523]; chlorophyll binding [GO:0016168]; metal ion binding [GO:0046872]; photosynthesis, light harvesting [GO:0009765]; protein-chromophore linkage [GO:0018298]	photosynthesis, light harvesting [GO:0009765]; protein-chromophore linkage [GO:0018298]
Traes_1DS_3F816B920	1D:31713-43211	NRCPB-233	NRCPB-343	GO:0006355	regulation of transcription, DNA-templated [GO:0006355]	regulation of transcription, DNA-templated [GO:0006355]
Traes_4DS_A38BC1B10	IWGSC_CSS_4DS_scaff_2291327:2410-4459	NRCPB-233	NRCPB-343	GO:0005622; GO:0006886	intracellular [GO:0005622]; intracellular protein transport [GO:0006886]	intracellular protein transport [GO:0006886]
Traes_4DS_B8602CA5C	4D:4793716-4802799	NRCPB-233	NRCPB-343	GO:0005524; GO:0006071; GO:0004371	ATP binding [GO:0005524]; glycerone kinase activity [GO:0004371]; glycerol metabolic process [GO:0006071]	glycerol metabolic process [GO:0006071]
Traes_6DL_961B6AFC5	6D:166362119-166366041	NRCPB-233	NRCPB-343	GO:0004069; GO:0080130; GO:0009058; GO:0006520; GO:0030170	L-aspartate:2-oxoglutarate aminotransferase activity [GO:0004069]; L-phenylalanine:2-oxoglutarate aminotransferase activity [GO:0080130]; pyridoxal phosphate binding [GO:0030170]; biosynthetic process [GO:0009058]; cellular amino acid metabolic process [GO:0006520]	biosynthetic process [GO:0009058]; cellular amino acid metabolic process [GO:0006520]
Traes_5DL_7C5517ADE	IWGSC_CSS_5DL_scaff_4604500:58-4777	NRCPB-233	NRCPB-343	GO:0016597; GO:0004072; GO:0009089	amino acid binding [GO:0016597]; aspartate kinase activity [GO:0004072]; lysine biosynthetic process via diaminopimelate [GO:0009089]	lysine biosynthetic process via diaminopimelate [GO:0009089]
Traes_2DS_178B18A13	2D:100162955-100163797	NRCPB-233	NRCPB-343	GO:0005840; GO:0003735; GO:0006412	ribosome [GO:0005840]; structural constituent of ribosome [GO:0003735]; translation [GO:0006412]	translation [GO:0006412]
Traes_5DS_8E1A958DB	5D:87769012-87772139	NRCPB-233	NRCPB-343	GO:0005525; GO:0005622; GO:0006886	intracellular [GO:0005622]; GTP binding [GO:0005525]; intracellular protein transport [GO:0006886]	intracellular protein transport [GO:0006886]
Traes_6DS_AA2D87617	6D:7474998-7482274	NRCPB-233	NRCPB-343	GO:0006397; GO:0005634	nucleus [GO:0005634]; mRNA processing [GO:0006397]	mRNA processing [GO:0006397]
Traes_4DS_26272902A	4D:10625922-10629556	NRCPB-233	NRCPB-343	GO:0045454; GO:0005783; GO:0003756	endoplasmic reticulum [GO:0005783]; protein disulfide isomerase activity [GO:0003756]; cell redox homeostasis [GO:0045454]	cell redox homeostasis [GO:0045454]
Traes_4DL_453E3B607	4D:29574343-29577938	NRCPB-233	NRCPB-343	GO:0003677; GO:0006310; GO:0006281; GO:0006260; GO:0005634	nucleus [GO:0005634]; DNA binding [GO:0003677]; DNA recombination [GO:0006310]; DNA repair [GO:0006281]; DNA replication [GO:0006260]	DNA recombination [GO:0006310]; DNA repair [GO:0006281]; DNA replication [GO:0006260]
Traes_4DL_42EA23191	4D:28914898-28916730	NRCPB-233	NRCPB-343	GO:0003723; GO:0005730; GO:0030529; GO:0042254	nucleolus [GO:0005730]; ribonucleoprotein complex [GO:0030529]; RNA binding [GO:0003723]; ribosome biogenesis [GO:0042254]	ribosome biogenesis [GO:0042254]
Traes_7DS_1EC20E600	7D:3965741-3974976	NRCPB-233	NRCPB-343	GO:0006075; GO:0003843; GO:0000148; GO:0016021	1,3-beta-D-glucan synthase complex [GO:0000148]; integral component of membrane [GO:0016021]; 1,3-beta-D-glucan synthase activity [GO:0003843]; (1->3)-beta-D-glucan biosynthetic process [GO:0006075]	(1->3)-beta-D-glucan biosynthetic process [GO:0006075]
Traes_6DL_AE18D6399	6D:162120423-162137999	NRCPB-233	NRCPB-343	GO:0005524; GO:0051645; GO:0030048; GO:0051646; GO:0003774; GO:0016459; GO:0060151; GO:0006606	myosin complex [GO:0016459]; ATP binding [GO:0005524]; motor activity [GO:0003774]; actin filament-based movement [GO:0030048]; Golgi localization [GO:0051645]; mitochondrion localization [GO:0051646]; peroxisome localization [GO:0060151]; protein import into nucleus [GO:0006606]	actin filament-based movement [GO:0030048]; Golgi localization [GO:0051645]; mitochondrion localization [GO:0051646]; peroxisome localization [GO:0060151]; protein import into nucleus [GO:0006606]
Traes_5DS_81917280C	IWGSC_CSS_5DS_scaff_2768592:2967-7688	NRCPB-233	NRCPB-343	GO:0005524; GO:0019538	ATP binding [GO:0005524]; protein metabolic process [GO:0019538]	protein metabolic process [GO:0019538]
Traes_4DS_15DCA0AD9	IWGSC_CSS_4DS_scaff_2279319:3654-9997	NRCPB-233	NRCPB-343	GO:0008380; GO:0005634	nucleus [GO:0005634]; RNA splicing [GO:0008380]	RNA splicing [GO:0008380]
Traes_2DL_4848013A6	IWGSC_CSS_2DL_scaff_9835141:1204-2274	NRCPB-233	NRCPB-343	GO:0031225; GO:0016049; GO:0010215	anchored component of membrane [GO:0031225]; cell growth [GO:0016049]; cellulose microfibril organization [GO:0010215]	cell growth [GO:0016049]; cellulose microfibril organization [GO:0010215]
Traes_5DL_24E161E8F	5D:136855544-136858972	NRCPB-233	NRCPB-343	GO:0005525; GO:0003924; GO:0005737; GO:0005874; GO:0007017; GO:0051258; GO:0005200	cytoplasm [GO:0005737]; microtubule [GO:0005874]; GTP binding [GO:0005525]; GTPase activity [GO:0003924]; structural constituent of cytoskeleton [GO:0005200]; microtubule-based process [GO:0007017]; protein polymerization [GO:0051258]	microtubule-based process [GO:0007017]; protein polymerization [GO:0051258]
Traes_2DL_6F03F05FA	2D:96354329-96356372	NRCPB-233	NRCPB-343	GO:0000398; GO:0000166; GO:0045131; GO:0008270	nucleotide binding [GO:0000166]; pre-mRNA branch point binding [GO:0045131]; zinc ion binding [GO:0008270]; mRNA splicing, via spliceosome [GO:0000398]	mRNA splicing, via spliceosome [GO:0000398]
Traes_2DL_071CC70F4	2D:74659357-74663461	NRCPB-233	NRCPB-343	GO:0047632; GO:0004668; GO:0009446	agmatine deiminase activity [GO:0047632]; protein-arginine deiminase activity [GO:0004668]; putrescine biosynthetic process [GO:0009446]	putrescine biosynthetic process [GO:0009446]
Traes_3DL_3D1319ECF	IWGSC_CSS_3DL_scaff_6866365:0-1778	NRCPB-233	NRCPB-343	GO:0045300; GO:0006631	acyl-[acyl-carrier-protein] desaturase activity [GO:0045300]; fatty acid metabolic process [GO:0006631]	fatty acid metabolic process [GO:0006631]
Traes_1DL_D7CD5D71A	IWGSC_CSS_1DL_scaff_518428:5831-11598	NRCPB-233	NRCPB-343	GO:0016579; GO:0036459	ubiquitinyl hydrolase activity [GO:0036459]; protein deubiquitination [GO:0016579]	protein deubiquitination [GO:0016579]
Traes_4DL_2D64E25EE	IWGSC_CSS_4DL_scaff_14353586:85-4979	NRCPB-233	NRCPB-343	GO:0016021; GO:0005634; GO:0051726; GO:0006357	integral component of membrane [GO:0016021]; nucleus [GO:0005634]; regulation of cell cycle [GO:0051726]; regulation of transcription from RNA polymerase II promoter [GO:0006357]	regulation of cell cycle [GO:0051726]; regulation of transcription from RNA polymerase II promoter [GO:0006357]
Traes_3DL_DFE5BD85A	3D:58826586-58829131	NRCPB-233	NRCPB-343	GO:0016579; GO:0006511; GO:0036459	ubiquitinyl hydrolase activity [GO:0036459]; protein deubiquitination [GO:0016579]; ubiquitin-dependent protein catabolic process [GO:0006511]	protein deubiquitination [GO:0016579]; ubiquitin-dependent protein catabolic process [GO:0006511]
Traes_1DL_003A549A4	1D:74336371-74341979	NRCPB-233	NRCPB-343	GO:0005524; GO:0005737; GO:0042026	cytoplasm [GO:0005737]; ATP binding [GO:0005524]; protein refolding [GO:0042026]	protein refolding [GO:0042026]
Traes_5DL_64F27292C	IWGSC_CSS_5DL_scaff_297369:457-7414	NRCPB-233	NRCPB-343	GO:0005975; GO:0008184; GO:0030170	glycogen phosphorylase activity [GO:0008184]; pyridoxal phosphate binding [GO:0030170]; carbohydrate metabolic process [GO:0005975]	carbohydrate metabolic process [GO:0005975]
Traes_5DL_B8E1BC03B	5D:120451933-120455483	NRCPB-233	NRCPB-343	GO:0030234; GO:0000502; GO:0042176	proteasome complex [GO:0000502]; enzyme regulator activity [GO:0030234]; regulation of protein catabolic process [GO:0042176]	regulation of protein catabolic process [GO:0042176]
Traes_4DL_5D0DAB6B7	4D:10508727-10513229	NRCPB-233	NRCPB-343	GO:0016579; GO:0036459	ubiquitinyl hydrolase activity [GO:0036459]; protein deubiquitination [GO:0016579]	protein deubiquitination [GO:0016579]
Traes_4DS_A7188EE64	IWGSC_CSS_4DS_scaff_2283662:1023-5213	NRCPB-233	NRCPB-343	GO:0004030; GO:0006081	aldehyde dehydrogenase [NAD(P)+] activity [GO:0004030]; cellular aldehyde metabolic process [GO:0006081]	cellular aldehyde metabolic process [GO:0006081]
Traes_6DS_CBB6D49F6	6D:39590965-39594227	NRCPB-233	NRCPB-343	GO:0005737; GO:0005634; GO:0005839; GO:0051603; GO:0004298	cytoplasm [GO:0005737]; nucleus [GO:0005634]; proteasome core complex [GO:0005839]; threonine-type endopeptidase activity [GO:0004298]; proteolysis involved in cellular protein catabolic process [GO:0051603]	proteolysis involved in cellular protein catabolic process [GO:0051603]
Traes_1DL_ED54F5B27	1D:126404158-126406484	NRCPB-233	NRCPB-343	GO:0005840; GO:0003735; GO:0006412	ribosome [GO:0005840]; structural constituent of ribosome [GO:0003735]; translation [GO:0006412]	translation [GO:0006412]
Traes_1DL_1F96A4D49	IWGSC_CSS_1DL_scaff_1895876:0-4803	NRCPB-233	NRCPB-343	GO:0003824; GO:0005992	catalytic activity [GO:0003824]; trehalose biosynthetic process [GO:0005992]	trehalose biosynthetic process [GO:0005992]
Traes_5DL_CA09C31F9	IWGSC_CSS_5DL_scaff_4498796:2-5090	NRCPB-233	NRCPB-343	GO:0015976; GO:0004089; GO:0008270	carbonate dehydratase activity [GO:0004089]; zinc ion binding [GO:0008270]; carbon utilization [GO:0015976]	carbon utilization [GO:0015976]
Traes_5DS_E411CD493	IWGSC_CSS_5DS_scaff_2770252:8104-10138	NRCPB-233	NRCPB-343	GO:0006096; GO:0000287; GO:0004634; GO:0000015	phosphopyruvate hydratase complex [GO:0000015]; magnesium ion binding [GO:0000287]; phosphopyruvate hydratase activity [GO:0004634]; glycolytic process [GO:0006096]	glycolytic process [GO:0006096]
Traes_4DL_8D4FAEDD9	4D:96945521-96952018	NRCPB-233	NRCPB-343	GO:0005524; GO:0005737; GO:0006457	cytoplasm [GO:0005737]; ATP binding [GO:0005524]; protein folding [GO:0006457]	protein folding [GO:0006457]
Traes_7DS_02C6AD24D	7D:10856968-10863776	NRCPB-233	NRCPB-343	GO:0016021; GO:0055085	integral component of membrane [GO:0016021]; transmembrane transport [GO:0055085]	transmembrane transport [GO:0055085]
Traes_3DL_22DEDE7AA	IWGSC_CSS_3DL_scaff_6920765:213-4859	NRCPB-233	NRCPB-343	GO:0016021; GO:0015031	integral component of membrane [GO:0016021]; protein transport [GO:0015031]	protein transport [GO:0015031]
Traes_2DS_1966D084E	2D:1629660-1633360	NRCPB-233	NRCPB-343	GO:0006086; GO:0006096; GO:0043231; GO:0004739	intracellular membrane-bounded organelle [GO:0043231]; pyruvate dehydrogenase (acetyl-transferring) activity [GO:0004739]; acetyl-CoA biosynthetic process from pyruvate [GO:0006086]; glycolytic process [GO:0006096]	acetyl-CoA biosynthetic process from pyruvate [GO:0006086]; glycolytic process [GO:0006096]
Traes_3DL_32D8BC0CE	3D:106253104-106255233	NRCPB-233	NRCPB-343	GO:0009060; GO:0009570; GO:0006096; GO:0009809; GO:0005739; GO:0006098; GO:0004801; GO:0033587	chloroplast stroma [GO:0009570]; mitochondrion [GO:0005739]; sedoheptulose-7-phosphate:D-glyceraldehyde-3-phosphate glyceronetransferase activity [GO:0004801]; aerobic respiration [GO:0009060]; glycolytic process [GO:0006096]; lignin biosynthetic process [GO:0009809]; pentose-phosphate shunt [GO:0006098]; shikimate biosynthetic process [GO:0033587]	aerobic respiration [GO:0009060]; glycolytic process [GO:0006096]; lignin biosynthetic process [GO:0009809]; pentose-phosphate shunt [GO:0006098]; shikimate biosynthetic process [GO:0033587]
Traes_6DL_DD82BD107	6D:161017697-161021265	NRCPB-233	NRCPB-343	GO:0003677; GO:0005634; GO:0003700; GO:0006351	nucleus [GO:0005634]; DNA binding [GO:0003677]; transcription factor activity, sequence-specific DNA binding [GO:0003700]; transcription, DNA-templated [GO:0006351]	transcription, DNA-templated [GO:0006351]
Traes_1DL_26B94BE9A	1D:129524682-129526856	NRCPB-233	NRCPB-343	GO:0005525; GO:0003924; GO:0005622; GO:0006886; GO:0006913; GO:0007264	intracellular [GO:0005622]; GTP binding [GO:0005525]; GTPase activity [GO:0003924]; intracellular protein transport [GO:0006886]; nucleocytoplasmic transport [GO:0006913]; small GTPase mediated signal transduction [GO:0007264]	intracellular protein transport [GO:0006886]; nucleocytoplasmic transport [GO:0006913]; small GTPase mediated signal transduction [GO:0007264]
Traes_2DL_F4A8BA527	2D:130048412-130052651	NRCPB-233	NRCPB-343	GO:0016021; GO:0015031	integral component of membrane [GO:0016021]; protein transport [GO:0015031]	protein transport [GO:0015031]
Traes_4DL_B75BA7E6C	4D:78882985-78886173	NRCPB-233	NRCPB-343	GO:0016021; GO:0006629	integral component of membrane [GO:0016021]; lipid metabolic process [GO:0006629]	lipid metabolic process [GO:0006629]
TRAES3BF091400280CFD_g	3B:29111549-29114041	NRCPB-233	NRCPB-343	GO:0008152	metabolic process [GO:0008152]	metabolic process [GO:0008152]
Traes_1AL_F2722AEAA	1A:233995769-233995956	NRCPB-233	NRCPB-343	GO:0003677; GO:0000786; GO:0006334; GO:0005634	nucleosome [GO:0000786]; nucleus [GO:0005634]; DNA binding [GO:0003677]; nucleosome assembly [GO:0006334]	nucleosome assembly [GO:0006334]
Traes_1DL_5B9357E70	IWGSC_CSS_1DL_scaff_808199:5-208	NRCPB-233	NRCPB-343	GO:0005840; GO:0003735; GO:0006412	ribosome [GO:0005840]; structural constituent of ribosome [GO:0003735]; translation [GO:0006412]	translation [GO:0006412]
Traes_1DL_77310E2B1	1D:111861171-111863246	NRCPB-233	NRCPB-343	GO:0043189; GO:0006355	H4/H2A histone acetyltransferase complex [GO:0043189]; regulation of transcription, DNA-templated [GO:0006355]	regulation of transcription, DNA-templated [GO:0006355]
Traes_2DL_B8BD6DEE3	IWGSC_CSS_2DL_scaff_9881261:2164-2567	NRCPB-233	NRCPB-343	GO:0009058	biosynthetic process [GO:0009058]	biosynthetic process [GO:0009058]
Traes_3DS_E4A9739E0	IWGSC_CSS_3DS_scaff_2570466:380-1972	NRCPB-233	NRCPB-343	GO:0005622; GO:0007034	intracellular [GO:0005622]; vacuolar transport [GO:0007034]	vacuolar transport [GO:0007034]
Traes_5DL_8B087C259	IWGSC_CSS_5DL_scaff_4489789:12-5689	NRCPB-233	NRCPB-343	GO:0005525; GO:0003924; GO:0005509; GO:0016021; GO:0005622; GO:0007264	integral component of membrane [GO:0016021]; intracellular [GO:0005622]; calcium ion binding [GO:0005509]; GTP binding [GO:0005525]; GTPase activity [GO:0003924]; small GTPase mediated signal transduction [GO:0007264]	small GTPase mediated signal transduction [GO:0007264]
Traes_6BS_E53EC8EFA	IWGSC_CSS_6BS_scaff_288952:186-658	NRCPB-233	NRCPB-343	GO:0003923; GO:0042765; GO:0016255; GO:0008233	GPI-anchor transamidase complex [GO:0042765]; GPI-anchor transamidase activity [GO:0003923]; peptidase activity [GO:0008233]; attachment of GPI anchor to protein [GO:0016255]	attachment of GPI anchor to protein [GO:0016255]
Traes_7DS_05F19516D	IWGSC_CSS_7DS_scaff_3963138:1966-4534	NRCPB-233	NRCPB-343	GO:0016021; GO:0055085	integral component of membrane [GO:0016021]; transmembrane transport [GO:0055085]	transmembrane transport [GO:0055085]
Traes_4DL_EE2E1CF13	4D:12752011-12755102	NRCPB-233	NRCPB-343	GO:0019509; GO:0010309; GO:0005737; GO:0005634	cytoplasm [GO:0005737]; nucleus [GO:0005634]; acireductone dioxygenase [iron(II)-requiring] activity [GO:0010309]; L-methionine biosynthetic process from methylthioadenosine [GO:0019509]	L-methionine biosynthetic process from methylthioadenosine [GO:0019509]
Traes_2DL_B05695CA6	2D:110247726-110256493	NRCPB-233	NRCPB-343	GO:0006397; GO:0003676; GO:0000166	nucleic acid binding [GO:0003676]; nucleotide binding [GO:0000166]; mRNA processing [GO:0006397]	mRNA processing [GO:0006397]
Traes_6DL_BB765EFFC	IWGSC_CSS_6DL_scaff_3251604:1952-13609	NRCPB-233	NRCPB-343	GO:0005524; GO:0005871; GO:0005874; GO:0003777; GO:0007018	kinesin complex [GO:0005871]; microtubule [GO:0005874]; ATP binding [GO:0005524]; microtubule motor activity [GO:0003777]; microtubule-based movement [GO:0007018]	microtubule-based movement [GO:0007018]
Traes_5DL_4E4FCBA11	IWGSC_CSS_5DL_scaff_4546911:1-2807	NRCPB-233	NRCPB-343	GO:0015629; GO:0030042	actin cytoskeleton [GO:0015629]; actin filament depolymerization [GO:0030042]	actin filament depolymerization [GO:0030042]
Traes_5DS_0B17FFD55	5D:2876317-2882581	NRCPB-233	NRCPB-343	GO:0000287; GO:0005986; GO:0050307	magnesium ion binding [GO:0000287]; sucrose-phosphate phosphatase activity [GO:0050307]; sucrose biosynthetic process [GO:0005986]	sucrose biosynthetic process [GO:0005986]
Traes_3DL_1E9A9A2CD	3D:44036670-44040538	NRCPB-233	NRCPB-343	GO:0005524; GO:0005951; GO:0003824; GO:0009570; GO:0006342; GO:0007010; GO:0006094; GO:0051567; GO:0016020; GO:0046872; GO:0006807; GO:0010498	carbamoyl-phosphate synthase complex [GO:0005951]; chloroplast stroma [GO:0009570]; membrane [GO:0016020]; ATP binding [GO:0005524]; catalytic activity [GO:0003824]; metal ion binding [GO:0046872]; chromatin silencing [GO:0006342]; cytoskeleton organization [GO:0007010]; gluconeogenesis [GO:0006094]; histone H3-K9 methylation [GO:0051567]; nitrogen compound metabolic process [GO:0006807]; proteas…	chromatin silencing [GO:0006342]; cytoskeleton organization [GO:0007010]; gluconeogenesis [GO:0006094]; histone H3-K9 methylation [GO:0051567]; nitrogen compound metabolic process [GO:0006807]; proteasomal protein catabolic process [GO:0010498]
Traes_3DL_86B0D75D9	IWGSC_CSS_3DL_scaff_6896747:1118-6938	NRCPB-233	NRCPB-343	GO:0010388; GO:0005829; GO:0034968; GO:0009640; GO:0009506; GO:0009220; GO:0009909; GO:0000049	cytosol [GO:0005829]; plasmodesma [GO:0009506]; tRNA binding [GO:0000049]; cullin deneddylation [GO:0010388]; histone lysine methylation [GO:0034968]; photomorphogenesis [GO:0009640]; pyrimidine ribonucleotide biosynthetic process [GO:0009220]; regulation of flower development [GO:0009909]	cullin deneddylation [GO:0010388]; histone lysine methylation [GO:0034968]; photomorphogenesis [GO:0009640]; pyrimidine ribonucleotide biosynthetic process [GO:0009220]; regulation of flower development [GO:0009909]
Traes_1DL_93B8EB7D2	1D:92372135-92374695	NRCPB-233	NRCPB-343	GO:0005524; GO:0006526; GO:0004055	argininosuccinate synthase activity [GO:0004055]; ATP binding [GO:0005524]; arginine biosynthetic process [GO:0006526]	arginine biosynthetic process [GO:0006526]
Traes_1DL_E1AE8833E	1D:103825348-103830618	NRCPB-233	NRCPB-343	GO:0005634; GO:0006355	nucleus [GO:0005634]; regulation of transcription, DNA-templated [GO:0006355]	regulation of transcription, DNA-templated [GO:0006355]
Traes_5DL_BA2A5C060	IWGSC_CSS_5DL_scaff_4533682:0-4109	NRCPB-233	NRCPB-343	GO:0005840; GO:0003735; GO:0006412	ribosome [GO:0005840]; structural constituent of ribosome [GO:0003735]; translation [GO:0006412]	translation [GO:0006412]
Traes_2DS_7D99552C2	2D:17199623-17204642	NRCPB-233	NRCPB-343	GO:0006950	response to stress [GO:0006950]	response to stress [GO:0006950]
Traes_2DL_43248712A	2D:133021613-133022299	NRCPB-233	NRCPB-343	GO:0005524; GO:0005871; GO:0003777; GO:0007018	kinesin complex [GO:0005871]; ATP binding [GO:0005524]; microtubule motor activity [GO:0003777]; microtubule-based movement [GO:0007018]	microtubule-based movement [GO:0007018]
Traes_2DL_599602395	2D:41454733-41455683	NRCPB-233	NRCPB-343	GO:0003677; GO:0003899; GO:0005634; GO:0006351	nucleus [GO:0005634]; DNA binding [GO:0003677]; DNA-directed RNA polymerase activity [GO:0003899]; transcription, DNA-templated [GO:0006351]	transcription, DNA-templated [GO:0006351]
Traes_3AL_BCFD5F303	3A:175405764-175406684	NRCPB-233	NRCPB-343	GO:0005975; GO:0004553	hydrolase activity, hydrolyzing O-glycosyl compounds [GO:0004553]; carbohydrate metabolic process [GO:0005975]	carbohydrate metabolic process [GO:0005975]
Traes_3DL_07178E28A	IWGSC_CSS_3DL_scaff_6914142:1708-2555	NRCPB-233	NRCPB-343	GO:0005623; GO:0045454; GO:0006662; GO:0015035	cell [GO:0005623]; protein disulfide oxidoreductase activity [GO:0015035]; cell redox homeostasis [GO:0045454]; glycerol ether metabolic process [GO:0006662]	cell redox homeostasis [GO:0045454]; glycerol ether metabolic process [GO:0006662]
Traes_3DL_D88CAD32B	IWGSC_CSS_3DL_scaff_5860376:0-205	NRCPB-233	NRCPB-343	GO:0005975; GO:0004553	hydrolase activity, hydrolyzing O-glycosyl compounds [GO:0004553]; carbohydrate metabolic process [GO:0005975]	carbohydrate metabolic process [GO:0005975]
Traes_4DS_6AB5F1216	IWGSC_CSS_4DS_scaff_2300477:3995-6459	NRCPB-233	NRCPB-343	GO:0005840; GO:0003735; GO:0006412	ribosome [GO:0005840]; structural constituent of ribosome [GO:0003735]; translation [GO:0006412]	translation [GO:0006412]
Traes_5BL_A2F507F1E	IWGSC_CSS_5BL_scaff_8701365:0-268	NRCPB-233	NRCPB-343	GO:0016021; GO:0055085	integral component of membrane [GO:0016021]; transmembrane transport [GO:0055085]	transmembrane transport [GO:0055085]
Traes_1DL_F17BA285B	IWGSC_CSS_1DL_scaff_1014083:243-4510	NRCPB-233	NRCPB-343	GO:0052656; GO:0052654; GO:0052655; GO:0009081	L-isoleucine transaminase activity [GO:0052656]; L-leucine transaminase activity [GO:0052654]; L-valine transaminase activity [GO:0052655]; branched-chain amino acid metabolic process [GO:0009081]	branched-chain amino acid metabolic process [GO:0009081]
TRAES3BF055900010CFD_g	3B:416680563-416682074	NRCPB-233	NRCPB-343	GO:0009793; GO:0048868	embryo development ending in seed dormancy [GO:0009793]; pollen tube development [GO:0048868]	embryo development ending in seed dormancy [GO:0009793]; pollen tube development [GO:0048868]
Traes_1AL_4E24D87DB	1A:234847991-234848165	NRCPB-233	NRCPB-343	GO:0003824; GO:0019295	catalytic activity [GO:0003824]; coenzyme M biosynthetic process [GO:0019295]	coenzyme M biosynthetic process [GO:0019295]
Traes_2DL_DF7B995C9	2D:95568699-95569626	NRCPB-233	NRCPB-343	GO:0003677; GO:0005634; GO:0006355; GO:0006351	nucleus [GO:0005634]; DNA binding [GO:0003677]; regulation of transcription, DNA-templated [GO:0006355]; transcription, DNA-templated [GO:0006351]	regulation of transcription, DNA-templated [GO:0006355]; transcription, DNA-templated [GO:0006351]
Traes_3DL_2BA236A11	3D:85410743-85412057	NRCPB-233	NRCPB-343	GO:0006260; GO:0003697	single-stranded DNA binding [GO:0003697]; DNA replication [GO:0006260]	DNA replication [GO:0006260]
Traes_3DL_A2127ABF7	IWGSC_CSS_3DL_scaff_6811704:454-1015	NRCPB-233	NRCPB-343	GO:0030244; GO:0016866	intramolecular transferase activity [GO:0016866]; cellulose biosynthetic process [GO:0030244]	cellulose biosynthetic process [GO:0030244]
Traes_3DL_B4E0CE46B	IWGSC_CSS_3DL_scaff_6821989:0-390	NRCPB-233	NRCPB-343	GO:0000145; GO:0006904	exocyst [GO:0000145]; vesicle docking involved in exocytosis [GO:0006904]	vesicle docking involved in exocytosis [GO:0006904]
Traes_7DS_1E77A4A3C	IWGSC_CSS_7DS_scaff_3965985:1279-2520	NRCPB-233	NRCPB-343	GO:0005623; GO:0045454; GO:0006662; GO:0015035	cell [GO:0005623]; protein disulfide oxidoreductase activity [GO:0015035]; cell redox homeostasis [GO:0045454]; glycerol ether metabolic process [GO:0006662]	cell redox homeostasis [GO:0045454]; glycerol ether metabolic process [GO:0006662]
Traes_4DL_970985A0F	4D:117177132-117183266	NRCPB-233	NRCPB-343	GO:0008168; GO:0006694	methyltransferase activity [GO:0008168]; steroid biosynthetic process [GO:0006694]	steroid biosynthetic process [GO:0006694]
Traes_7DS_529BAB150	IWGSC_CSS_7DS_scaff_3893149:244-5379	NRCPB-233	NRCPB-343	GO:0005985; GO:0016157	sucrose synthase activity [GO:0016157]; sucrose metabolic process [GO:0005985]	sucrose metabolic process [GO:0005985]
Traes_2DS_A441EECD9	2D:10361476-10364166	NRCPB-233	NRCPB-343	GO:0005840; GO:0003735; GO:0006412	ribosome [GO:0005840]; structural constituent of ribosome [GO:0003735]; translation [GO:0006412]	translation [GO:0006412]
Traes_1DL_A0E21D8B9	1D:118885179-118886683	NRCPB-233	NRCPB-343	GO:0005525; GO:0003924; GO:0005737; GO:0005874; GO:0007017; GO:0051258; GO:0005200	cytoplasm [GO:0005737]; microtubule [GO:0005874]; GTP binding [GO:0005525]; GTPase activity [GO:0003924]; structural constituent of cytoskeleton [GO:0005200]; microtubule-based process [GO:0007017]; protein polymerization [GO:0051258]	microtubule-based process [GO:0007017]; protein polymerization [GO:0051258]
Traes_2BL_DADAA7CC0	IWGSC_CSS_2BL_scaff_8045145:424-3507	NRCPB-233	NRCPB-343	GO:0005975	carbohydrate metabolic process [GO:0005975]	carbohydrate metabolic process [GO:0005975]
Traes_2DL_81B173B33	2D:138698131-138699056	NRCPB-233	NRCPB-343	GO:0008299	isoprenoid biosynthetic process [GO:0008299]	isoprenoid biosynthetic process [GO:0008299]
Traes_2DL_A336122501	IWGSC_CSS_2DL_scaff_4544451:0-239	NRCPB-233	NRCPB-343	GO:0003677; GO:0005634; GO:0003700; GO:0006351	nucleus [GO:0005634]; DNA binding [GO:0003677]; transcription factor activity, sequence-specific DNA binding [GO:0003700]; transcription, DNA-templated [GO:0006351]	transcription, DNA-templated [GO:0006351]
Traes_3DL_75E0C2C13	IWGSC_CSS_3DL_scaff_6942749:0-662	NRCPB-233	NRCPB-343	GO:0030246; GO:0005975; GO:0004553	carbohydrate binding [GO:0030246]; hydrolase activity, hydrolyzing O-glycosyl compounds [GO:0004553]; carbohydrate metabolic process [GO:0005975]	carbohydrate metabolic process [GO:0005975]
Traes_3DS_7A9DCFCEE	IWGSC_CSS_3DS_scaff_2567382:147-526	NRCPB-233	NRCPB-343	GO:0005778; GO:0016560	peroxisomal membrane [GO:0005778]; protein import into peroxisome matrix, docking [GO:0016560]	protein import into peroxisome matrix, docking [GO:0016560]
Traes_6DL_42DF4F0A4	6D:158128493-158129340	NRCPB-233	NRCPB-343	GO:0006950; GO:0009415	response to stress [GO:0006950]; response to water [GO:0009415]	response to stress [GO:0006950]; response to water [GO:0009415]
Traes_7DS_86EE450CE	7D:88338142-88338677	NRCPB-233	NRCPB-343	GO:0005737; GO:0005634; GO:0019773; GO:0004298; GO:0006511	cytoplasm [GO:0005737]; nucleus [GO:0005634]; proteasome core complex, alpha-subunit complex [GO:0019773]; threonine-type endopeptidase activity [GO:0004298]; ubiquitin-dependent protein catabolic process [GO:0006511]	ubiquitin-dependent protein catabolic process [GO:0006511]
Traes_2DS_02F9CE709	2D:52636858-52641299	NRCPB-233	NRCPB-343	GO:0005975; GO:0016773	phosphotransferase activity, alcohol group as acceptor [GO:0016773]; carbohydrate metabolic process [GO:0005975]	carbohydrate metabolic process [GO:0005975]
Traes_4DS_2E5D3C896	4D:48461493-48465453	NRCPB-233	NRCPB-343	GO:0030127; GO:0006888; GO:0006886; GO:0008270	COPII vesicle coat [GO:0030127]; zinc ion binding [GO:0008270]; ER to Golgi vesicle-mediated transport [GO:0006888]; intracellular protein transport [GO:0006886]	ER to Golgi vesicle-mediated transport [GO:0006888]; intracellular protein transport [GO:0006886]
Traes_4DS_0171D0E15	IWGSC_CSS_4DS_scaff_412835:1041-7408	NRCPB-233	NRCPB-343	GO:0016884; GO:0031359; GO:0009165	integral component of chloroplast outer membrane [GO:0031359]; carbon-nitrogen ligase activity, with glutamine as amido-N-donor [GO:0016884]; nucleotide biosynthetic process [GO:0009165]	nucleotide biosynthetic process [GO:0009165]
Traes_5DL_834E4B05E	5D:106534337-106537581	NRCPB-233	NRCPB-343	GO:0005524; GO:0006457	ATP binding [GO:0005524]; protein folding [GO:0006457]	protein folding [GO:0006457]
Traes_2BL_502B891C9	IWGSC_CSS_2BL_scaff_8037180:1-466	NRCPB-233	NRCPB-343	GO:0005975; GO:0004553	hydrolase activity, hydrolyzing O-glycosyl compounds [GO:0004553]; carbohydrate metabolic process [GO:0005975]	carbohydrate metabolic process [GO:0005975]
Traes_2DS_BB50DEEF8	IWGSC_CSS_2DS_scaff_4832181:5-479	NRCPB-233	NRCPB-343	GO:0009058	biosynthetic process [GO:0009058]	biosynthetic process [GO:0009058]
Traes_3DS_EB7054ACE	IWGSC_CSS_3DS_scaff_2112543:1-244	NRCPB-233	NRCPB-343	GO:0005840; GO:0003735; GO:0006412	ribosome [GO:0005840]; structural constituent of ribosome [GO:0003735]; translation [GO:0006412]	translation [GO:0006412]
Traes_4AL_73F118146	IWGSC_CSS_4AL_scaff_6224146:6155-6706	NRCPB-233	NRCPB-343	GO:0009638; GO:0004871	signal transducer activity [GO:0004871]; phototropism [GO:0009638]	phototropism [GO:0009638]
Traes_1DS_BA6EE3AED	1D:35791294-35793279	NRCPB-233	NRCPB-343	GO:0005840; GO:0003735; GO:0006412	ribosome [GO:0005840]; structural constituent of ribosome [GO:0003735]; translation [GO:0006412]	translation [GO:0006412]
Traes_2DL_4CA9878D2	2D:23136482-23137825	NRCPB-233	NRCPB-343	GO:0005840; GO:0003735; GO:0006412	ribosome [GO:0005840]; structural constituent of ribosome [GO:0003735]; translation [GO:0006412]	translation [GO:0006412]
Traes_3DS_9C173AB38	3D:6777496-6780728	NRCPB-233	NRCPB-343	GO:0006096; GO:0004807	triose-phosphate isomerase activity [GO:0004807]; glycolytic process [GO:0006096]	glycolytic process [GO:0006096]
Traes_5DL_D8AE9432A	5D:80056573-80059393	NRCPB-233	NRCPB-343	GO:0005525; GO:0005622; GO:0015031; GO:0007264	intracellular [GO:0005622]; GTP binding [GO:0005525]; protein transport [GO:0015031]; small GTPase mediated signal transduction [GO:0007264]	protein transport [GO:0015031]; small GTPase mediated signal transduction [GO:0007264]
Traes_6DL_33F8A5EF4	IWGSC_CSS_6DL_scaff_3238502:2758-6370	NRCPB-233	NRCPB-343	GO:0003824; GO:0005829; GO:0005739; GO:0005992	cytosol [GO:0005829]; mitochondrion [GO:0005739]; catalytic activity [GO:0003824]; trehalose biosynthetic process [GO:0005992]	trehalose biosynthetic process [GO:0005992]
Traes_3DS_28FF4501D	3D:12571388-12574015	NRCPB-233	NRCPB-343	GO:0005623; GO:0045454; GO:0009055; GO:0015035	cell [GO:0005623]; electron carrier activity [GO:0009055]; protein disulfide oxidoreductase activity [GO:0015035]; cell redox homeostasis [GO:0045454]	cell redox homeostasis [GO:0045454]
Traes_2DL_F5ACFE33D	2D:141191540-141196453	NRCPB-233	NRCPB-343	GO:0006511	ubiquitin-dependent protein catabolic process [GO:0006511]	ubiquitin-dependent protein catabolic process [GO:0006511]
Traes_4DS_2EEB4E70B	IWGSC_CSS_4DS_scaff_2304216:49465-55795	NRCPB-233	NRCPB-343	GO:0005524; GO:0006754; GO:0008553; GO:0016021; GO:0046872	integral component of membrane [GO:0016021]; ATP binding [GO:0005524]; hydrogen-exporting ATPase activity, phosphorylative mechanism [GO:0008553]; metal ion binding [GO:0046872]; ATP biosynthetic process [GO:0006754]	ATP biosynthetic process [GO:0006754]
Traes_3DL_6207B0CD3	3D:42229827-42232796	NRCPB-233	NRCPB-343	GO:0051287; GO:0004450; GO:0006102; GO:0000287	isocitrate dehydrogenase (NADP+) activity [GO:0004450]; magnesium ion binding [GO:0000287]; NAD binding [GO:0051287]; isocitrate metabolic process [GO:0006102]	isocitrate metabolic process [GO:0006102]
Traes_4DL_9D525390D	4D:106813536-106815561	NRCPB-233	NRCPB-343	GO:0005576; GO:0020037; GO:0042744; GO:0046872; GO:0004601; GO:0006979	extracellular region [GO:0005576]; heme binding [GO:0020037]; metal ion binding [GO:0046872]; peroxidase activity [GO:0004601]; hydrogen peroxide catabolic process [GO:0042744]; response to oxidative stress [GO:0006979]	hydrogen peroxide catabolic process [GO:0042744]; response to oxidative stress [GO:0006979]
Traes_4DS_ADBA6E30A	IWGSC_CSS_4DS_scaff_2324373:0-1922	NRCPB-233	NRCPB-343	GO:0006355; GO:0006351	regulation of transcription, DNA-templated [GO:0006355]; transcription, DNA-templated [GO:0006351]	regulation of transcription, DNA-templated [GO:0006355]; transcription, DNA-templated [GO:0006351]
Traes_3AL_945AEAD5B	3A:162938685-162942660	NRCPB-233	NRCPB-343	GO:0005509; GO:0005783; GO:0006457	endoplasmic reticulum [GO:0005783]; calcium ion binding [GO:0005509]; protein folding [GO:0006457]	protein folding [GO:0006457]
Traes_7BS_8943D279C	7B:53968736-53977125	NRCPB-233	NRCPB-343	GO:0003678; GO:0006281; GO:0000723	DNA helicase activity [GO:0003678]; DNA repair [GO:0006281]; telomere maintenance [GO:0000723]	DNA repair [GO:0006281]; telomere maintenance [GO:0000723]
Traes_4DS_993693839	4D:1804651-1806534	NRCPB-233	NRCPB-343	GO:0006950; GO:0009415	response to stress [GO:0006950]; response to water [GO:0009415]	response to stress [GO:0006950]; response to water [GO:0009415]
Traes_6DS_093473483	6D:4877173-4883285	NRCPB-233	NRCPB-343	GO:0048208; GO:0000139	Golgi membrane [GO:0000139]; COPII vesicle coating [GO:0048208]	COPII vesicle coating [GO:0048208]
Traes_6DS_C972C6A71	6D:21922036-21930660	NRCPB-233	NRCPB-343	GO:0003857; GO:0006631	3-hydroxyacyl-CoA dehydrogenase activity [GO:0003857]; fatty acid metabolic process [GO:0006631]	fatty acid metabolic process [GO:0006631]
Traes_2DS_68B68A00D	2D:14583748-14585190	NRCPB-233	NRCPB-343	GO:0005840; GO:0003735; GO:0006412	ribosome [GO:0005840]; structural constituent of ribosome [GO:0003735]; translation [GO:0006412]	translation [GO:0006412]
Traes_5DL_E8C2FC9D3	5D:91405812-91408301	NRCPB-233	NRCPB-343	GO:0016021; GO:0015031	integral component of membrane [GO:0016021]; protein transport [GO:0015031]	protein transport [GO:0015031]
Traes_4DL_5293D05C31	IWGSC_CSS_4DL_scaff_14358225:5665-6852	NRCPB-233	NRCPB-343	GO:0005975; GO:0004553	hydrolase activity, hydrolyzing O-glycosyl compounds [GO:0004553]; carbohydrate metabolic process [GO:0005975]	carbohydrate metabolic process [GO:0005975]
Traes_4DL_34DDA70AD	4D:87758980-87765400	NRCPB-233	NRCPB-343	GO:0008234; GO:0016579; GO:0006511; GO:0036459	cysteine-type peptidase activity [GO:0008234]; ubiquitinyl hydrolase activity [GO:0036459]; protein deubiquitination [GO:0016579]; ubiquitin-dependent protein catabolic process [GO:0006511]	protein deubiquitination [GO:0016579]; ubiquitin-dependent protein catabolic process [GO:0006511]
Traes_4DS_20734641C	IWGSC_CSS_4DS_scaff_2312263:2665-4510	NRCPB-233	NRCPB-343	GO:0003676; GO:0005634; GO:0051604; GO:0008270	nucleus [GO:0005634]; nucleic acid binding [GO:0003676]; zinc ion binding [GO:0008270]; protein maturation [GO:0051604]	protein maturation [GO:0051604]
Traes_1DS_E21950AD6	IWGSC_CSS_1DS_scaff_1876669:1873-3787	NRCPB-233	NRCPB-343	GO:0005840; GO:0003735; GO:0006412	ribosome [GO:0005840]; structural constituent of ribosome [GO:0003735]; translation [GO:0006412]	translation [GO:0006412]
Traes_6DL_6D8C330BB	6D:173692661-173702534	NRCPB-233	NRCPB-343	GO:0003677; GO:0009851; GO:0048825; GO:0010229; GO:0005634; GO:0016491; GO:0006351	nucleus [GO:0005634]; DNA binding [GO:0003677]; oxidoreductase activity [GO:0016491]; auxin biosynthetic process [GO:0009851]; cotyledon development [GO:0048825]; inflorescence development [GO:0010229]; transcription, DNA-templated [GO:0006351]	auxin biosynthetic process [GO:0009851]; cotyledon development [GO:0048825]; inflorescence development [GO:0010229]; transcription, DNA-templated [GO:0006351]
Traes_3DS_5533A0E68	IWGSC_CSS_3DS_scaff_2569063:482-1273	NRCPB-233	NRCPB-343	GO:0005840; GO:0003735; GO:0006412	ribosome [GO:0005840]; structural constituent of ribosome [GO:0003735]; translation [GO:0006412]	translation [GO:0006412]
Traes_5DL_3730426E9	IWGSC_CSS_5DL_scaff_4488159:13027-15734	NRCPB-233	NRCPB-343	GO:0016282; GO:0033290; GO:0005852; GO:0001731; GO:0006446; GO:0003743	eukaryotic 43S preinitiation complex [GO:0016282]; eukaryotic 48S preinitiation complex [GO:0033290]; eukaryotic translation initiation factor 3 complex [GO:0005852]; translation initiation factor activity [GO:0003743]; formation of translation preinitiation complex [GO:0001731]; regulation of translational initiation [GO:0006446]	formation of translation preinitiation complex [GO:0001731]; regulation of translational initiation [GO:0006446]
Traes_1DL_674796210	IWGSC_CSS_1DL_scaff_2251676:0-1656	NRCPB-233	NRCPB-343	GO:0005840; GO:0003735; GO:0006412	ribosome [GO:0005840]; structural constituent of ribosome [GO:0003735]; translation [GO:0006412]	translation [GO:0006412]
Traes_4DL_FFD4866F3	IWGSC_CSS_4DL_scaff_14470543:0-2787	NRCPB-233	NRCPB-343	GO:0005524; GO:0005794; GO:0048046; GO:0005618; GO:0005829; GO:0005739; GO:0005886; GO:0006457; GO:0016567; GO:0034976; GO:0005774	apoplast [GO:0048046]; cell wall [GO:0005618]; cytosol [GO:0005829]; Golgi apparatus [GO:0005794]; mitochondrion [GO:0005739]; plasma membrane [GO:0005886]; vacuolar membrane [GO:0005774]; ATP binding [GO:0005524]; protein folding [GO:0006457]; protein ubiquitination [GO:0016567]; response to endoplasmic reticulum stress [GO:0034976]	protein folding [GO:0006457]; protein ubiquitination [GO:0016567]; response to endoplasmic reticulum stress [GO:0034976]
Traes_5DS_581AB88F8	5D:11133050-11136442	NRCPB-233	NRCPB-343	GO:0006535; GO:0004124; GO:0016740	cysteine synthase activity [GO:0004124]; transferase activity [GO:0016740]; cysteine biosynthetic process from serine [GO:0006535]	cysteine biosynthetic process from serine [GO:0006535]
Traes_1DS_87CA06255	1D:54817813-54827665	NRCPB-233	NRCPB-343	GO:0003873; GO:0005524; GO:0042732; GO:0005829; GO:0006003; GO:0006002; GO:0006000; GO:0043609; GO:2001070	cytosol [GO:0005829]; 6-phosphofructo-2-kinase activity [GO:0003873]; ATP binding [GO:0005524]; starch binding [GO:2001070]; D-xylose metabolic process [GO:0042732]; fructose 2,6-bisphosphate metabolic process [GO:0006003]; fructose 6-phosphate metabolic process [GO:0006002]; fructose metabolic process [GO:0006000]; regulation of carbon utilization [GO:0043609]	D-xylose metabolic process [GO:0042732]; fructose 2,6-bisphosphate metabolic process [GO:0006003]; fructose 6-phosphate metabolic process [GO:0006002]; fructose metabolic process [GO:0006000]; regulation of carbon utilization [GO:0043609]
Traes_7DS_E373FDD65	7D:681714-683555	NRCPB-233	NRCPB-343	GO:0005975; GO:0004553	hydrolase activity, hydrolyzing O-glycosyl compounds [GO:0004553]; carbohydrate metabolic process [GO:0005975]	carbohydrate metabolic process [GO:0005975]
Traes_7DS_0DA047A5F	IWGSC_CSS_7DS_scaff_621665:1069-10278	NRCPB-233	NRCPB-343	GO:0009507; GO:0005829; GO:0005739; GO:0007067; GO:0005634	chloroplast [GO:0009507]; cytosol [GO:0005829]; mitochondrion [GO:0005739]; nucleus [GO:0005634]; mitotic nuclear division [GO:0007067]	mitotic nuclear division [GO:0007067]
Traes_2DS_2D338655D	2D:11178414-11189655	NRCPB-233	NRCPB-343	GO:0005622; GO:0006886	intracellular [GO:0005622]; intracellular protein transport [GO:0006886]	intracellular protein transport [GO:0006886]
TRAES3BF039600040CFD_g	3B:740400542-740401271	NRCPB-233	NRCPB-343	GO:0005623; GO:0045454; GO:0006662; GO:0015035	cell [GO:0005623]; protein disulfide oxidoreductase activity [GO:0015035]; cell redox homeostasis [GO:0045454]; glycerol ether metabolic process [GO:0006662]	cell redox homeostasis [GO:0045454]; glycerol ether metabolic process [GO:0006662]
Traes_2DL_652675A4A	IWGSC_CSS_2DL_scaff_4728291:0-234	NRCPB-233	NRCPB-343	GO:0016021; GO:0055085	integral component of membrane [GO:0016021]; transmembrane transport [GO:0055085]	transmembrane transport [GO:0055085]
Traes_2DS_9825B7EB1	IWGSC_CSS_2DS_scaff_5047857:718-1149	NRCPB-233	NRCPB-343	GO:0016998; GO:0006032; GO:0004568	chitinase activity [GO:0004568]; cell wall macromolecule catabolic process [GO:0016998]; chitin catabolic process [GO:0006032]	cell wall macromolecule catabolic process [GO:0016998]; chitin catabolic process [GO:0006032]
Traes_3DL_9C56C1BBF	IWGSC_CSS_3DL_scaff_6864511:2311-2796	NRCPB-233	NRCPB-343	GO:0006511	ubiquitin-dependent protein catabolic process [GO:0006511]	ubiquitin-dependent protein catabolic process [GO:0006511]
Traes_3DS_516DD3A0C	IWGSC_CSS_3DS_scaff_2353187:0-266	NRCPB-233	NRCPB-343	GO:0005524; GO:0006556; GO:0004478	ATP binding [GO:0005524]; methionine adenosyltransferase activity [GO:0004478]; S-adenosylmethionine biosynthetic process [GO:0006556]	S-adenosylmethionine biosynthetic process [GO:0006556]
Traes_4BS_8267A084C	4B:294634918-294635088	NRCPB-233	NRCPB-343	GO:0003678; GO:0006281; GO:0000723	DNA helicase activity [GO:0003678]; DNA repair [GO:0006281]; telomere maintenance [GO:0000723]	DNA repair [GO:0006281]; telomere maintenance [GO:0000723]
Traes_4DL_5633C0561	4D:119984048-119984531	NRCPB-233	NRCPB-343	GO:0003677; GO:0005634; GO:0006355; GO:0006351	nucleus [GO:0005634]; DNA binding [GO:0003677]; regulation of transcription, DNA-templated [GO:0006355]; transcription, DNA-templated [GO:0006351]	regulation of transcription, DNA-templated [GO:0006355]; transcription, DNA-templated [GO:0006351]
Traes_4DL_B398682E1	IWGSC_CSS_4DL_scaff_14376178:117-1263	NRCPB-233	NRCPB-343	GO:0005085; GO:0005622; GO:0007264	intracellular [GO:0005622]; guanyl-nucleotide exchange factor activity [GO:0005085]; small GTPase mediated signal transduction [GO:0007264]	small GTPase mediated signal transduction [GO:0007264]
Traes_6DS_75148C7DB	IWGSC_CSS_6DS_scaff_2084546:750-1248	NRCPB-233	NRCPB-343	GO:0003690; GO:0005739; GO:0006355	mitochondrion [GO:0005739]; double-stranded DNA binding [GO:0003690]; regulation of transcription, DNA-templated [GO:0006355]	regulation of transcription, DNA-templated [GO:0006355]
Traes_7AL_7B77032B6	7A:167581622-167581842	NRCPB-233	NRCPB-343	GO:0006355; GO:0008270	zinc ion binding [GO:0008270]; regulation of transcription, DNA-templated [GO:0006355]	regulation of transcription, DNA-templated [GO:0006355]
Traes_7BL_B473BE1A5	IWGSC_CSS_7BL_scaff_6085510:0-250	NRCPB-233	NRCPB-343	GO:0004332; GO:0006096	fructose-bisphosphate aldolase activity [GO:0004332]; glycolytic process [GO:0006096]	glycolytic process [GO:0006096]
Traes_5DL_5E1EF029C	5D:107204617-107208181	NRCPB-233	NRCPB-343	GO:0016597; GO:0008152	amino acid binding [GO:0016597]; metabolic process [GO:0008152]	metabolic process [GO:0008152]
Traes_3DS_5378DD164	3D:1638450-1645015	NRCPB-233	NRCPB-343	GO:0005829; GO:0006301	cytosol [GO:0005829]; postreplication repair [GO:0006301]	postreplication repair [GO:0006301]
Traes_7DL_344883728	7D:170593251-170601850	NRCPB-233	NRCPB-343	GO:0005086; GO:0032012	ARF guanyl-nucleotide exchange factor activity [GO:0005086]; regulation of ARF protein signal transduction [GO:0032012]	regulation of ARF protein signal transduction [GO:0032012]
Traes_6DL_59D92543A	6D:142933100-142938480	NRCPB-233	NRCPB-343	GO:0003723; GO:0008757; GO:0006364	RNA binding [GO:0003723]; S-adenosylmethionine-dependent methyltransferase activity [GO:0008757]; rRNA processing [GO:0006364]	rRNA processing [GO:0006364]
Traes_1DS_AD8E7646F	1D:3895975-3896415	NRCPB-233	NRCPB-343	GO:0005672; GO:0006367	transcription factor TFIIA complex [GO:0005672]; transcription initiation from RNA polymerase II promoter [GO:0006367]	transcription initiation from RNA polymerase II promoter [GO:0006367]
Traes_3DS_6873B48F6	IWGSC_CSS_3DS_scaff_2546103:1042-1556	NRCPB-233	NRCPB-343	GO:0008289; GO:0006869	lipid binding [GO:0008289]; lipid transport [GO:0006869]	lipid transport [GO:0006869]
Traes_4AS_1CE1562FA	4A:28081156-28083637	NRCPB-233	NRCPB-343	GO:0007010	cytoskeleton organization [GO:0007010]	cytoskeleton organization [GO:0007010]
Traes_7DS_7375BED72	7D:33334813-33340939	NRCPB-233	NRCPB-343	GO:0003677; GO:0009734; GO:0005634; GO:0006355; GO:0006351	nucleus [GO:0005634]; DNA binding [GO:0003677]; auxin-activated signaling pathway [GO:0009734]; regulation of transcription, DNA-templated [GO:0006355]; transcription, DNA-templated [GO:0006351]	auxin-activated signaling pathway [GO:0009734]; regulation of transcription, DNA-templated [GO:0006355]; transcription, DNA-templated [GO:0006351]
Traes_5DL_1AB3E339C	IWGSC_CSS_5DL_scaff_3399492:0-4134	NRCPB-233	NRCPB-343	GO:0003854; GO:0016021; GO:0006694	integral component of membrane [GO:0016021]; 3-beta-hydroxy-delta5-steroid dehydrogenase activity [GO:0003854]; steroid biosynthetic process [GO:0006694]	steroid biosynthetic process [GO:0006694]
Traes_1DS_847CB932B	IWGSC_CSS_1DS_scaff_1884159:2982-10147	NRCPB-233	NRCPB-343	GO:0005524; GO:0005829; GO:0004821; GO:0006427; GO:0048481	cytosol [GO:0005829]; ATP binding [GO:0005524]; histidine-tRNA ligase activity [GO:0004821]; histidyl-tRNA aminoacylation [GO:0006427]; ovule development [GO:0048481]	histidyl-tRNA aminoacylation [GO:0006427]; ovule development [GO:0048481]
Traes_3DS_7A3D8A3ED1	IWGSC_CSS_3DS_scaff_1753736:0-254	NRCPB-233	NRCPB-343	GO:0015934; GO:0003735; GO:0006412	large ribosomal subunit [GO:0015934]; structural constituent of ribosome [GO:0003735]; translation [GO:0006412]	translation [GO:0006412]
Traes_5DL_09DA22A8D	5D:109280599-109285097	NRCPB-233	NRCPB-343	GO:0008234; GO:0016579; GO:0006511; GO:0036459; GO:0008270	cysteine-type peptidase activity [GO:0008234]; ubiquitinyl hydrolase activity [GO:0036459]; zinc ion binding [GO:0008270]; protein deubiquitination [GO:0016579]; ubiquitin-dependent protein catabolic process [GO:0006511]	protein deubiquitination [GO:0016579]; ubiquitin-dependent protein catabolic process [GO:0006511]
Traes_5AL_676D49521	5A:7042256-7044943	NRCPB-233	NRCPB-343	GO:0030246; GO:0005975; GO:0016853	carbohydrate binding [GO:0030246]; isomerase activity [GO:0016853]; carbohydrate metabolic process [GO:0005975]	carbohydrate metabolic process [GO:0005975]
Traes_1AS_89B870788	IWGSC_CSS_1AS_scaff_3236009:42-305	NRCPB-233	NRCPB-343	GO:0005524; GO:0005737; GO:0004830; GO:0006436	cytoplasm [GO:0005737]; ATP binding [GO:0005524]; tryptophan-tRNA ligase activity [GO:0004830]; tryptophanyl-tRNA aminoacylation [GO:0006436]	tryptophanyl-tRNA aminoacylation [GO:0006436]
Traes_1AS_944BE15E2	IWGSC_CSS_1AS_scaff_3251470:452-999	NRCPB-233	NRCPB-343	GO:0009611; GO:0004867	serine-type endopeptidase inhibitor activity [GO:0004867]; response to wounding [GO:0009611]	response to wounding [GO:0009611]
Traes_1DL_8B761D07B	1D:129804033-129805196	NRCPB-233	NRCPB-343	GO:0005506; GO:0016226; GO:0051536	iron ion binding [GO:0005506]; iron-sulfur cluster binding [GO:0051536]; iron-sulfur cluster assembly [GO:0016226]	iron-sulfur cluster assembly [GO:0016226]
Traes_1DL_C734DD45D	1D:83579489-83585785	NRCPB-233	NRCPB-343	GO:0005622; GO:0006886	intracellular [GO:0005622]; intracellular protein transport [GO:0006886]	intracellular protein transport [GO:0006886]
Traes_2DL_D5F2272A9	IWGSC_CSS_2DL_scaff_8884858:0-406	NRCPB-233	NRCPB-343	GO:0046872; GO:0030001	metal ion binding [GO:0046872]; metal ion transport [GO:0030001]	metal ion transport [GO:0030001]
Traes_2DS_239C01C02	IWGSC_CSS_2DS_scaff_4763033:0-228	NRCPB-233	NRCPB-343	GO:0016998; GO:0006032; GO:0004568	chitinase activity [GO:0004568]; cell wall macromolecule catabolic process [GO:0016998]; chitin catabolic process [GO:0006032]	cell wall macromolecule catabolic process [GO:0016998]; chitin catabolic process [GO:0006032]
Traes_2DS_F6B4C05C5	IWGSC_CSS_2DS_scaff_5339156:0-767	NRCPB-233	NRCPB-343	GO:0015977; GO:0009507; GO:0004497; GO:0009853; GO:0015979; GO:0016984	chloroplast [GO:0009507]; monooxygenase activity [GO:0004497]; ribulose-bisphosphate carboxylase activity [GO:0016984]; carbon fixation [GO:0015977]; photorespiration [GO:0009853]; photosynthesis [GO:0015979]	carbon fixation [GO:0015977]; photorespiration [GO:0009853]; photosynthesis [GO:0015979]
Traes_3DL_5A99ADB9E	3D:89443246-89443670	NRCPB-233	NRCPB-343	GO:0005975; GO:0042132	fructose 1,6-bisphosphate 1-phosphatase activity [GO:0042132]; carbohydrate metabolic process [GO:0005975]	carbohydrate metabolic process [GO:0005975]
Traes_4DL_B0C5E69F7	IWGSC_CSS_4DL_scaff_14424661:5590-6864	NRCPB-233	NRCPB-343	GO:0000266	mitochondrial fission [GO:0000266]	mitochondrial fission [GO:0000266]
Traes_7DS_8C28BEC12	IWGSC_CSS_7DS_scaff_1248944:1-384	NRCPB-233	NRCPB-343	GO:0005975; GO:0004553	hydrolase activity, hydrolyzing O-glycosyl compounds [GO:0004553]; carbohydrate metabolic process [GO:0005975]	carbohydrate metabolic process [GO:0005975]
Traes_2DL_7BD6D9C1D	2D:114581684-114586863	NRCPB-233	NRCPB-343	GO:0006950	response to stress [GO:0006950]	response to stress [GO:0006950]
Traes_2DS_863452C0F	2D:18723976-18730773	NRCPB-233	NRCPB-343	GO:0003995; GO:0050660; GO:0009610; GO:0048767	acyl-CoA dehydrogenase activity [GO:0003995]; flavin adenine dinucleotide binding [GO:0050660]; response to symbiotic fungus [GO:0009610]; root hair elongation [GO:0048767]	response to symbiotic fungus [GO:0009610]; root hair elongation [GO:0048767]
Traes_6DL_6BBA963FA	6D:168370048-168370641	NRCPB-233	NRCPB-343	GO:0005840; GO:0003735; GO:0006412	ribosome [GO:0005840]; structural constituent of ribosome [GO:0003735]; translation [GO:0006412]	translation [GO:0006412]
Traes_3DL_A2FFA8AF1	3D:102741368-102747548	NRCPB-233	NRCPB-343	GO:0048826; GO:0005829; GO:0009908; GO:0005634; GO:0051781; GO:0006355; GO:0010091	cytosol [GO:0005829]; nucleus [GO:0005634]; cotyledon morphogenesis [GO:0048826]; flower development [GO:0009908]; positive regulation of cell division [GO:0051781]; regulation of transcription, DNA-templated [GO:0006355]; trichome branching [GO:0010091]	cotyledon morphogenesis [GO:0048826]; flower development [GO:0009908]; positive regulation of cell division [GO:0051781]; regulation of transcription, DNA-templated [GO:0006355]; trichome branching [GO:0010091]
Traes_5DL_24C27A986	IWGSC_CSS_5DL_scaff_4520466:2409-7936	NRCPB-233	NRCPB-343	GO:0005685; GO:0003729; GO:0006376	U1 snRNP [GO:0005685]; mRNA binding [GO:0003729]; mRNA splice site selection [GO:0006376]	mRNA splice site selection [GO:0006376]
Traes_3DL_8BCDFA100	3D:28510889-28514202	NRCPB-233	NRCPB-343	GO:0003824; GO:0005992	catalytic activity [GO:0003824]; trehalose biosynthetic process [GO:0005992]	trehalose biosynthetic process [GO:0005992]
Traes_4DS_ADDF0A700	IWGSC_CSS_4DS_scaff_709952:144-3397	NRCPB-233	NRCPB-343	GO:0004794; GO:0009097	L-threonine ammonia-lyase activity [GO:0004794]; isoleucine biosynthetic process [GO:0009097]	isoleucine biosynthetic process [GO:0009097]
Traes_6DS_69570DBE2	6D:3397770-3402976	NRCPB-233	NRCPB-343	GO:0020037; GO:0030151; GO:0042128; GO:0016491	heme binding [GO:0020037]; molybdenum ion binding [GO:0030151]; oxidoreductase activity [GO:0016491]; nitrate assimilation [GO:0042128]	nitrate assimilation [GO:0042128]
Traes_1DS_7B4AD551F	1D:56542948-56548263	NRCPB-233	NRCPB-343	GO:0000398; GO:0000166; GO:0017069	nucleotide binding [GO:0000166]; snRNA binding [GO:0017069]; mRNA splicing, via spliceosome [GO:0000398]	mRNA splicing, via spliceosome [GO:0000398]
Traes_1DL_95685CC61	IWGSC_CSS_1DL_scaff_560488:953-1424	NRCPB-233	NRCPB-343	GO:0015986; GO:0015078; GO:0000276	mitochondrial proton-transporting ATP synthase complex, coupling factor F(o) [GO:0000276]; hydrogen ion transmembrane transporter activity [GO:0015078]; ATP synthesis coupled proton transport [GO:0015986]	ATP synthesis coupled proton transport [GO:0015986]
Traes_2DL_E37E05BBD	IWGSC_CSS_2DL_scaff_1770282:4-576	NRCPB-233	NRCPB-343	GO:0006520; GO:0016829	lyase activity [GO:0016829]; cellular amino acid metabolic process [GO:0006520]	cellular amino acid metabolic process [GO:0006520]
Traes_3DL_81206B1AD	IWGSC_CSS_3DL_scaff_1987381:0-260	NRCPB-233	NRCPB-343	GO:0008152	metabolic process [GO:0008152]	metabolic process [GO:0008152]
Traes_3DS_7551C6386	3D:51833918-51834188	NRCPB-233	NRCPB-343	GO:0015074; GO:0003676	nucleic acid binding [GO:0003676]; DNA integration [GO:0015074]	DNA integration [GO:0015074]
Traes_3DS_BA5B9A06A	IWGSC_CSS_3DS_scaff_1300831:174-1988	NRCPB-233	NRCPB-343	GO:0009734; GO:0005634; GO:0006355; GO:0006351	nucleus [GO:0005634]; auxin-activated signaling pathway [GO:0009734]; regulation of transcription, DNA-templated [GO:0006355]; transcription, DNA-templated [GO:0006351]	auxin-activated signaling pathway [GO:0009734]; regulation of transcription, DNA-templated [GO:0006355]; transcription, DNA-templated [GO:0006351]
Traes_4BL_9A5A51DCB	IWGSC_CSS_4BL_scaff_2338599:1-223	NRCPB-233	NRCPB-343	GO:0016161; GO:0000272	beta-amylase activity [GO:0016161]; polysaccharide catabolic process [GO:0000272]	polysaccharide catabolic process [GO:0000272]
Traes_7DL_18F2A8567	7D:115848180-115856826	NRCPB-233	NRCPB-343	GO:0003677; GO:0005665; GO:0003899; GO:0006366	DNA-directed RNA polymerase II, core complex [GO:0005665]; DNA binding [GO:0003677]; DNA-directed RNA polymerase activity [GO:0003899]; transcription from RNA polymerase II promoter [GO:0006366]	transcription from RNA polymerase II promoter [GO:0006366]
Traes_7DS_71E4FC22E	IWGSC_CSS_7DS_scaff_3921931:1978-2273	NRCPB-233	NRCPB-343	GO:0030246; GO:0005975; GO:0016853	carbohydrate binding [GO:0030246]; isomerase activity [GO:0016853]; carbohydrate metabolic process [GO:0005975]	carbohydrate metabolic process [GO:0005975]
Traes_7DS_AA83D9A79	IWGSC_CSS_7DS_scaff_3856243:1-1971	NRCPB-233	NRCPB-343	GO:0047750; GO:0016021; GO:0016125	integral component of membrane [GO:0016021]; cholestenol delta-isomerase activity [GO:0047750]; sterol metabolic process [GO:0016125]	sterol metabolic process [GO:0016125]
Traes_2DL_9F76E1275	IWGSC_CSS_2DL_scaff_9861697:504-2365	NRCPB-233	NRCPB-343	GO:0000166; GO:0005840; GO:0003735; GO:0006412	ribosome [GO:0005840]; nucleotide binding [GO:0000166]; structural constituent of ribosome [GO:0003735]; translation [GO:0006412]	translation [GO:0006412]
Traes_4DL_A8E45AC21	4D:93162159-93170000	NRCPB-233	NRCPB-343	GO:0004333; GO:0006106; GO:0006099; GO:0045239	tricarboxylic acid cycle enzyme complex [GO:0045239]; fumarate hydratase activity [GO:0004333]; fumarate metabolic process [GO:0006106]; tricarboxylic acid cycle [GO:0006099]	fumarate metabolic process [GO:0006106]; tricarboxylic acid cycle [GO:0006099]
Traes_5DL_2C6BEA648	5D:156524382-156534137	NRCPB-233	NRCPB-343	GO:0005622; GO:0006886	intracellular [GO:0005622]; intracellular protein transport [GO:0006886]	intracellular protein transport [GO:0006886]
Traes_2DL_7C4B5032E	2D:127999399-128002362	NRCPB-233	NRCPB-343	GO:0008312; GO:0006614; GO:0030942; GO:0005786	signal recognition particle, endoplasmic reticulum targeting [GO:0005786]; 7S RNA binding [GO:0008312]; endoplasmic reticulum signal peptide binding [GO:0030942]; SRP-dependent cotranslational protein targeting to membrane [GO:0006614]	SRP-dependent cotranslational protein targeting to membrane [GO:0006614]
Traes_2BL_4B8B77E73	2B:223450974-223452603	NRCPB-233	NRCPB-343	GO:0005509; GO:0019898; GO:0016021; GO:0015979; GO:0009654; GO:0042549	extrinsic component of membrane [GO:0019898]; integral component of membrane [GO:0016021]; photosystem II oxygen evolving complex [GO:0009654]; calcium ion binding [GO:0005509]; photosynthesis [GO:0015979]; photosystem II stabilization [GO:0042549]	photosynthesis [GO:0015979]; photosystem II stabilization [GO:0042549]
EPlTAEG00000010048	Pt:36896-39101	NRCPB-233	NRCPB-343	GO:0051539; GO:0016168; GO:0009535; GO:0009055; GO:0016021; GO:0000287; GO:0016491; GO:0015979; GO:0009522; GO:0018298	chloroplast thylakoid membrane [GO:0009535]; integral component of membrane [GO:0016021]; photosystem I [GO:0009522]; 4 iron, 4 sulfur cluster binding [GO:0051539]; chlorophyll binding [GO:0016168]; electron carrier activity [GO:0009055]; magnesium ion binding [GO:0000287]; oxidoreductase activity [GO:0016491]; photosynthesis [GO:0015979]; protein-chromophore linkage [GO:0018298]	photosynthesis [GO:0015979]; protein-chromophore linkage [GO:0018298]
Traes_2DS_82ADEF407	2D:43641865-43645153	NRCPB-233	NRCPB-343	GO:0005524; GO:0002161; GO:0005737; GO:0004823; GO:0006429	cytoplasm [GO:0005737]; aminoacyl-tRNA editing activity [GO:0002161]; ATP binding [GO:0005524]; leucine-tRNA ligase activity [GO:0004823]; leucyl-tRNA aminoacylation [GO:0006429]	leucyl-tRNA aminoacylation [GO:0006429]
Traes_4DL_A43826645	4D:35553865-35557974	NRCPB-233	NRCPB-343	GO:0009073; GO:0009423; GO:0004107	chorismate synthase activity [GO:0004107]; aromatic amino acid family biosynthetic process [GO:0009073]; chorismate biosynthetic process [GO:0009423]	aromatic amino acid family biosynthetic process [GO:0009073]; chorismate biosynthetic process [GO:0009423]
Traes_6DS_8D90F8B10	6D:15305201-15308494	NRCPB-233	NRCPB-343	GO:0005737; GO:0005634; GO:0019773; GO:0004298; GO:0006511	cytoplasm [GO:0005737]; nucleus [GO:0005634]; proteasome core complex, alpha-subunit complex [GO:0019773]; threonine-type endopeptidase activity [GO:0004298]; ubiquitin-dependent protein catabolic process [GO:0006511]	ubiquitin-dependent protein catabolic process [GO:0006511]
Traes_2AL_264BF03F4	2A:34903059-34904758	NRCPB-233	NRCPB-343	GO:0005509; GO:0019898; GO:0016021; GO:0015979; GO:0009654; GO:0042549	extrinsic component of membrane [GO:0019898]; integral component of membrane [GO:0016021]; photosystem II oxygen evolving complex [GO:0009654]; calcium ion binding [GO:0005509]; photosynthesis [GO:0015979]; photosystem II stabilization [GO:0042549]	photosynthesis [GO:0015979]; photosystem II stabilization [GO:0042549]
Traes_3DL_03BC8562C	3D:118358373-118365899	NRCPB-233	NRCPB-343	GO:0005509; GO:0004609; GO:0008654	calcium ion binding [GO:0005509]; phosphatidylserine decarboxylase activity [GO:0004609]; phospholipid biosynthetic process [GO:0008654]	phospholipid biosynthetic process [GO:0008654]
Traes_5DL_264309F34	5D:59326268-59330579	NRCPB-233	NRCPB-343	GO:0005524; GO:0005737; GO:0006457	cytoplasm [GO:0005737]; ATP binding [GO:0005524]; protein folding [GO:0006457]	protein folding [GO:0006457]
Traes_5DL_8D04037AC	IWGSC_CSS_5DL_scaff_4540404:312-5184	NRCPB-233	NRCPB-343	GO:0016282; GO:0033290; GO:0005852; GO:0001731; GO:0006446; GO:0003743	eukaryotic 43S preinitiation complex [GO:0016282]; eukaryotic 48S preinitiation complex [GO:0033290]; eukaryotic translation initiation factor 3 complex [GO:0005852]; translation initiation factor activity [GO:0003743]; formation of translation preinitiation complex [GO:0001731]; regulation of translational initiation [GO:0006446]	formation of translation preinitiation complex [GO:0001731]; regulation of translational initiation [GO:0006446]
Traes_7DS_A1673EBA1	7D:86838146-86839376	NRCPB-233	NRCPB-343	GO:0005634; GO:0006355; GO:0043565	nucleus [GO:0005634]; sequence-specific DNA binding [GO:0043565]; regulation of transcription, DNA-templated [GO:0006355]	regulation of transcription, DNA-templated [GO:0006355]
Traes_5DL_00A28F6FE	5D:127457431-127467624	NRCPB-233	NRCPB-343	GO:0005622; GO:0006886; GO:0016192; GO:0008270	intracellular [GO:0005622]; zinc ion binding [GO:0008270]; intracellular protein transport [GO:0006886]; vesicle-mediated transport [GO:0016192]	intracellular protein transport [GO:0006886]; vesicle-mediated transport [GO:0016192]
Traes_1DL_0BB66CF71	1D:102901132-102908940	NRCPB-233	NRCPB-343	GO:0005737; GO:0004349; GO:0004350; GO:0006561	cytoplasm [GO:0005737]; glutamate 5-kinase activity [GO:0004349]; glutamate-5-semialdehyde dehydrogenase activity [GO:0004350]; proline biosynthetic process [GO:0006561]	proline biosynthetic process [GO:0006561]
Traes_5DL_584FFBACE	IWGSC_CSS_5DL_scaff_4539559:1818-10722	NRCPB-233	NRCPB-343	GO:0005524; GO:0006298; GO:0032300; GO:0030983; GO:0007131	mismatch repair complex [GO:0032300]; ATP binding [GO:0005524]; mismatched DNA binding [GO:0030983]; mismatch repair [GO:0006298]; reciprocal meiotic recombination [GO:0007131]	mismatch repair [GO:0006298]; reciprocal meiotic recombination [GO:0007131]
Traes_2DS_F3CB9CB73	2D:44740273-44742563	NRCPB-233	NRCPB-343	GO:0009058; GO:0016021; GO:0016844	integral component of membrane [GO:0016021]; strictosidine synthase activity [GO:0016844]; biosynthetic process [GO:0009058]	biosynthetic process [GO:0009058]
Traes_1DL_5DC4E9455	1D:26988036-26990473	NRCPB-233	NRCPB-343	GO:0008113; GO:0030091; GO:0006979	peptide-methionine (S)-S-oxide reductase activity [GO:0008113]; protein repair [GO:0030091]; response to oxidative stress [GO:0006979]	protein repair [GO:0030091]; response to oxidative stress [GO:0006979]
Traes_2DL_7A302A688	2D:81092949-81097856	NRCPB-233	NRCPB-343	GO:0007010	cytoskeleton organization [GO:0007010]	cytoskeleton organization [GO:0007010]
Traes_2DL_8C4BFA3CB	IWGSC_CSS_2DL_scaff_9872362:2632-6900	NRCPB-233	NRCPB-343	GO:0016021; GO:0055085	integral component of membrane [GO:0016021]; transmembrane transport [GO:0055085]	transmembrane transport [GO:0055085]
Traes_1DL_48CC7D8E0	1D:112378696-112383468	NRCPB-233	NRCPB-343	GO:0003824; GO:0005992	catalytic activity [GO:0003824]; trehalose biosynthetic process [GO:0005992]	trehalose biosynthetic process [GO:0005992]

## Sheet: Gene_ontology (cell_componenet)
gene_id	locus	sample_1	sample_2	sample_1_FPKM_Value	sample_2_FPKM_Value	Gene_ontology_IDs	Gene_ontology(GO)	Gene_ontology(cellular_component)
TRAES3BF080600010CFD_g	3B:196679435-196684249	NRCPB-233	NRCPB-343	0	3.42087	GO:0016021; GO:0016192	integral component of membrane [GO:0016021]; vesicle-mediated transport [GO:0016192]	integral component of membrane [GO:0016021]
Traes_1AL_EAE37DF16	1A:242930930-242935313	NRCPB-233	NRCPB-343	0	1.66667	GO:0005576	extracellular region [GO:0005576]	extracellular region [GO:0005576]
Traes_1AS_49B9E658F	IWGSC_CSS_1AS_scaff_3311228:1045-3964	NRCPB-233	NRCPB-343	0	1.43249	GO:0005524; GO:0016021; GO:0004672	integral component of membrane [GO:0016021]; ATP binding [GO:0005524]; protein kinase activity [GO:0004672]	integral component of membrane [GO:0016021]
Traes_1BL_E595222FC	1B:284350977-284354741	NRCPB-233	NRCPB-343	0	4.82121	GO:0016021; GO:0022891	integral component of membrane [GO:0016021]; substrate-specific transmembrane transporter activity [GO:0022891]	integral component of membrane [GO:0016021]
Traes_1DL_260008870	IWGSC_CSS_1DL_scaff_2230610:5437-6284	NRCPB-233	NRCPB-343	0	8.06998	GO:0005576; GO:0004867	extracellular region [GO:0005576]; serine-type endopeptidase inhibitor activity [GO:0004867]	extracellular region [GO:0005576]
Traes_1DL_761EC8AFA	1D:29232851-29234303	NRCPB-233	NRCPB-343	0	1.40245	GO:0016021	integral component of membrane [GO:0016021]	integral component of membrane [GO:0016021]
Traes_1DS_27349324C	1D:343734-346499	NRCPB-233	NRCPB-343	0	1.17974	GO:0003885; GO:0050660; GO:0016020	membrane [GO:0016020]; D-arabinono-1,4-lactone oxidase activity [GO:0003885]; flavin adenine dinucleotide binding [GO:0050660]	membrane [GO:0016020]
Traes_1DS_8B0FC9013	IWGSC_CSS_1DS_scaff_1900000:861-3642	NRCPB-233	NRCPB-343	0	1.71679	GO:0005524; GO:0005509; GO:0016021; GO:0030247; GO:0004674	integral component of membrane [GO:0016021]; ATP binding [GO:0005524]; calcium ion binding [GO:0005509]; polysaccharide binding [GO:0030247]; protein serine/threonine kinase activity [GO:0004674]	integral component of membrane [GO:0016021]
Traes_1DS_9C041C718	1D:71685520-71691217	NRCPB-233	NRCPB-343	0	3.30052	GO:0005524; GO:0042626; GO:0016021	integral component of membrane [GO:0016021]; ATP binding [GO:0005524]; ATPase activity, coupled to transmembrane movement of substances [GO:0042626]	integral component of membrane [GO:0016021]
Traes_1DS_FB0573101	1D:4004222-4006189	NRCPB-233	NRCPB-343	0	26.7253	GO:0005576; GO:0004867	extracellular region [GO:0005576]; serine-type endopeptidase inhibitor activity [GO:0004867]	extracellular region [GO:0005576]
Traes_2AL_37DC69E9B	2A:97664845-97667541	NRCPB-233	NRCPB-343	0	2.29759	GO:0005622; GO:0000155	intracellular [GO:0005622]; phosphorelay sensor kinase activity [GO:0000155]	intracellular [GO:0005622]
Traes_2DL_08ED30064	2D:26544158-26546180	NRCPB-233	NRCPB-343	0	9.81234	GO:0016021; GO:0005215	integral component of membrane [GO:0016021]; transporter activity [GO:0005215]	integral component of membrane [GO:0016021]
Traes_2DL_0F9239600	IWGSC_CSS_2DL_scaff_9762094:0-1066	NRCPB-233	NRCPB-343	0	5.25558	GO:0016021	integral component of membrane [GO:0016021]	integral component of membrane [GO:0016021]
Traes_2DL_2BBBA8AF9	2D:23990004-23993009	NRCPB-233	NRCPB-343	0	3.45013	GO:0016021; GO:0022857	integral component of membrane [GO:0016021]; transmembrane transporter activity [GO:0022857]	integral component of membrane [GO:0016021]
Traes_2DL_9532E066D	2D:144239171-144240579	NRCPB-233	NRCPB-343	0	2.21081	GO:0016021	integral component of membrane [GO:0016021]	integral component of membrane [GO:0016021]
Traes_2DL_9AD287243	2D:26274598-26275744	NRCPB-233	NRCPB-343	0	14.4035	GO:0016021	integral component of membrane [GO:0016021]	integral component of membrane [GO:0016021]
Traes_2DL_9C21F2843	2D:132397106-132399201	NRCPB-233	NRCPB-343	0	2.00018	GO:0016021	integral component of membrane [GO:0016021]	integral component of membrane [GO:0016021]
Traes_2DL_D2ABF15B2	2D:31707806-31716140	NRCPB-233	NRCPB-343	0	2.45753	GO:0016021; GO:0008237	integral component of membrane [GO:0016021]; metallopeptidase activity [GO:0008237]	integral component of membrane [GO:0016021]
Traes_2DL_EEB703072	IWGSC_CSS_2DL_scaff_9908486:306-4880	NRCPB-233	NRCPB-343	0	1.41181	GO:0016021	integral component of membrane [GO:0016021]	integral component of membrane [GO:0016021]
Traes_2DS_1D89E0C7E	IWGSC_CSS_2DS_scaff_4189586:1-262	NRCPB-233	NRCPB-343	0	24.2401	GO:0016021; GO:0005215	integral component of membrane [GO:0016021]; transporter activity [GO:0005215]	integral component of membrane [GO:0016021]
Traes_2DS_3CC5F156F	2D:10197746-10199137	NRCPB-233	NRCPB-343	0	3.56728	GO:0015977; GO:0009507; GO:0004497; GO:0009853; GO:0015979; GO:0016984	chloroplast [GO:0009507]; monooxygenase activity [GO:0004497]; ribulose-bisphosphate carboxylase activity [GO:0016984]; carbon fixation [GO:0015977]; photorespiration [GO:0009853]; photosynthesis [GO:0015979]	chloroplast [GO:0009507]
Traes_2DS_47C677592	IWGSC_CSS_2DS_scaff_5329412:734-7259	NRCPB-233	NRCPB-343	0	1.30092	GO:0016021	integral component of membrane [GO:0016021]	integral component of membrane [GO:0016021]
Traes_2DS_81BDC3C01	2D:48255316-48256867	NRCPB-233	NRCPB-343	0	10.4399	GO:0016021	integral component of membrane [GO:0016021]	integral component of membrane [GO:0016021]
Traes_2DS_D1BD339B9	2D:56770525-56773192	NRCPB-233	NRCPB-343	0	1.98046	GO:0005737; GO:0016149	cytoplasm [GO:0005737]; translation release factor activity, codon specific [GO:0016149]	cytoplasm [GO:0005737]
Traes_2DS_F7D244C5A	2D:55917233-55917866	NRCPB-233	NRCPB-343	0	16.8075	GO:0016168; GO:0009507; GO:0016021; GO:0009765; GO:0009523; GO:0018298	chloroplast [GO:0009507]; integral component of membrane [GO:0016021]; photosystem II [GO:0009523]; chlorophyll binding [GO:0016168]; photosynthesis, light harvesting [GO:0009765]; protein-chromophore linkage [GO:0018298]	chloroplast [GO:0009507]; integral component of membrane [GO:0016021]; photosystem II [GO:0009523]
Traes_3DL_87DCDC123	IWGSC_CSS_3DL_scaff_6811886:70-480	NRCPB-233	NRCPB-343	0	8.74943	GO:0006546; GO:0004375; GO:0016021	integral component of membrane [GO:0016021]; glycine dehydrogenase (decarboxylating) activity [GO:0004375]; glycine catabolic process [GO:0006546]	integral component of membrane [GO:0016021]
Traes_3DL_C89A9BB09	3D:64278579-64281427	NRCPB-233	NRCPB-343	0	2.12834	GO:0000796; GO:0007076	condensin complex [GO:0000796]; mitotic chromosome condensation [GO:0007076]	condensin complex [GO:0000796]
Traes_3DS_B975F070D	IWGSC_CSS_3DS_scaff_2590484:132-2167	NRCPB-233	NRCPB-343	0	4.99144	GO:0016021	integral component of membrane [GO:0016021]	integral component of membrane [GO:0016021]
Traes_4DL_2DBB03D7E	IWGSC_CSS_4DL_scaff_14434602:69-3791	NRCPB-233	NRCPB-343	0	1.65267	GO:0006075; GO:0003843; GO:0000148; GO:0016021	1,3-beta-D-glucan synthase complex [GO:0000148]; integral component of membrane [GO:0016021]; 1,3-beta-D-glucan synthase activity [GO:0003843]; (1->3)-beta-D-glucan biosynthetic process [GO:0006075]	1,3-beta-D-glucan synthase complex [GO:0000148]; integral component of membrane [GO:0016021]
Traes_4DL_CA9D24688	4D:26138249-26144363	NRCPB-233	NRCPB-343	0	1.98597	GO:0005524; GO:0005388; GO:0016021; GO:0046872	integral component of membrane [GO:0016021]; ATP binding [GO:0005524]; calcium-transporting ATPase activity [GO:0005388]; metal ion binding [GO:0046872]	integral component of membrane [GO:0016021]
Traes_4DS_0856C9F23	IWGSC_CSS_4DS_scaff_2315421:24480-29159	NRCPB-233	NRCPB-343	0	2.52976	GO:0016021	integral component of membrane [GO:0016021]	integral component of membrane [GO:0016021]
Traes_4DS_20B446B15	4D:63007269-63011864	NRCPB-233	NRCPB-343	0	1.66381	GO:0016021; GO:0015095; GO:0015693	integral component of membrane [GO:0016021]; magnesium ion transmembrane transporter activity [GO:0015095]; magnesium ion transport [GO:0015693]	integral component of membrane [GO:0016021]
Traes_4DS_5E52DD1CF	IWGSC_CSS_4DS_scaff_1800970:2-3751	NRCPB-233	NRCPB-343	0	1.1996	GO:0005524; GO:0005871; GO:0005874; GO:0003777; GO:0007018	kinesin complex [GO:0005871]; microtubule [GO:0005874]; ATP binding [GO:0005524]; microtubule motor activity [GO:0003777]; microtubule-based movement [GO:0007018]	kinesin complex [GO:0005871]; microtubule [GO:0005874]
Traes_4DS_AD829B4BA	4D:49583903-49585342	NRCPB-233	NRCPB-343	0	3.00273	GO:0016021	integral component of membrane [GO:0016021]	integral component of membrane [GO:0016021]
Traes_4DS_AEEF6FF24	IWGSC_CSS_4DS_scaff_2323550:3252-6808	NRCPB-233	NRCPB-343	0	2.28005	GO:0008810; GO:0030245; GO:0016021	integral component of membrane [GO:0016021]; cellulase activity [GO:0008810]; cellulose catabolic process [GO:0030245]	integral component of membrane [GO:0016021]
Traes_4DS_F33F58A71	4D:81634177-81635655	NRCPB-233	NRCPB-343	0	29.7491	GO:0005975; GO:0006952; GO:0005576; GO:0004553	extracellular region [GO:0005576]; hydrolase activity, hydrolyzing O-glycosyl compounds [GO:0004553]; carbohydrate metabolic process [GO:0005975]; defense response [GO:0006952]	extracellular region [GO:0005576]
Traes_4DS_F4D15D939	4D:52170565-52174509	NRCPB-233	NRCPB-343	0	2.64794	GO:0006520; GO:0016021; GO:0016491	integral component of membrane [GO:0016021]; oxidoreductase activity [GO:0016491]; cellular amino acid metabolic process [GO:0006520]	integral component of membrane [GO:0016021]
Traes_5DL_024D77406	5D:155035927-155044843	NRCPB-233	NRCPB-343	0	1.05874	GO:0005524; GO:0016021; GO:0004674	integral component of membrane [GO:0016021]; ATP binding [GO:0005524]; protein serine/threonine kinase activity [GO:0004674]	integral component of membrane [GO:0016021]
Traes_5DL_0F8668BC6	5D:67965244-67971474	NRCPB-233	NRCPB-343	0	3.76877	GO:0009507	chloroplast [GO:0009507]	chloroplast [GO:0009507]
Traes_5DL_51E9FC7F9	5D:95308321-95311021	NRCPB-233	NRCPB-343	0	7.47137	GO:0016021; GO:0016491	integral component of membrane [GO:0016021]; oxidoreductase activity [GO:0016491]	integral component of membrane [GO:0016021]
Traes_5DL_56AA11E4E	5D:138524582-138530419	NRCPB-233	NRCPB-343	0	1.58913	GO:0003723; GO:0046872; GO:0000166; GO:0005634	nucleus [GO:0005634]; metal ion binding [GO:0046872]; nucleotide binding [GO:0000166]; RNA binding [GO:0003723]	nucleus [GO:0005634]
Traes_5DL_8BBB72707	5D:65903996-65905224	NRCPB-233	NRCPB-343	0	7.18363	GO:0015977; GO:0009507; GO:0004497; GO:0009853; GO:0015979; GO:0016984	chloroplast [GO:0009507]; monooxygenase activity [GO:0004497]; ribulose-bisphosphate carboxylase activity [GO:0016984]; carbon fixation [GO:0015977]; photorespiration [GO:0009853]; photosynthesis [GO:0015979]	chloroplast [GO:0009507]
Traes_5DL_B23815690	5D:59966019-59969797	NRCPB-233	NRCPB-343	1.44123	40.1718	GO:0005783; GO:0016021; GO:0005886; GO:0010155	endoplasmic reticulum [GO:0005783]; integral component of membrane [GO:0016021]; plasma membrane [GO:0005886]; regulation of proton transport [GO:0010155]	endoplasmic reticulum [GO:0005783]; integral component of membrane [GO:0016021]; plasma membrane [GO:0005886]
Traes_5DL_FAD14F008	5D:95395048-95398110	NRCPB-233	NRCPB-343	0	4.75359	GO:0048046; GO:0030246; GO:0005975; GO:0009570; GO:0016853	apoplast [GO:0048046]; chloroplast stroma [GO:0009570]; carbohydrate binding [GO:0030246]; isomerase activity [GO:0016853]; carbohydrate metabolic process [GO:0005975]	apoplast [GO:0048046]; chloroplast stroma [GO:0009570]
Traes_6AL_48202E971	6A:198904889-198906311	NRCPB-233	NRCPB-343	0	6.99775	GO:0016021; GO:0015979; GO:0009654	integral component of membrane [GO:0016021]; photosystem II oxygen evolving complex [GO:0009654]; photosynthesis [GO:0015979]	integral component of membrane [GO:0016021]; photosystem II oxygen evolving complex [GO:0009654]
Traes_6AL_64BAE3CE7	6A:201876567-201878611	NRCPB-233	NRCPB-343	0	4.40648	GO:0008643; GO:0016021; GO:0005886	integral component of membrane [GO:0016021]; plasma membrane [GO:0005886]; carbohydrate transport [GO:0008643]	integral component of membrane [GO:0016021]; plasma membrane [GO:0005886]
Traes_6AS_7C0E7D3D7	IWGSC_CSS_6AS_scaff_4194476:5-5634	NRCPB-233	NRCPB-343	0	1.5132	GO:0005509; GO:0016021; GO:0030247	integral component of membrane [GO:0016021]; calcium ion binding [GO:0005509]; polysaccharide binding [GO:0030247]	integral component of membrane [GO:0016021]
Traes_6BL_3F25C5D41	IWGSC_CSS_6BL_scaff_4395060:97-1246	NRCPB-233	NRCPB-343	0	13.4275	GO:0008643; GO:0016021	integral component of membrane [GO:0016021]; carbohydrate transport [GO:0008643]	integral component of membrane [GO:0016021]
Traes_6DL_0EF6FCB35	IWGSC_CSS_6DL_scaff_2819605:857-4869	NRCPB-233	NRCPB-343	0	3.33303	GO:0005524; GO:0016021; GO:0004674	integral component of membrane [GO:0016021]; ATP binding [GO:0005524]; protein serine/threonine kinase activity [GO:0004674]	integral component of membrane [GO:0016021]
Traes_6DL_22C536081	6D:126331851-126334230	NRCPB-233	NRCPB-343	0	2.43719	GO:0005524; GO:0009507; GO:0008974; GO:0019253	chloroplast [GO:0009507]; ATP binding [GO:0005524]; phosphoribulokinase activity [GO:0008974]; reductive pentose-phosphate cycle [GO:0019253]	chloroplast [GO:0009507]
Traes_6DL_502CF6461	6D:170900983-170902993	NRCPB-233	NRCPB-343	0	8.21116	GO:0008643; GO:0016021; GO:0005886	integral component of membrane [GO:0016021]; plasma membrane [GO:0005886]; carbohydrate transport [GO:0008643]	integral component of membrane [GO:0016021]; plasma membrane [GO:0005886]
Traes_6DL_5336D3942	6D:171059634-171060967	NRCPB-233	NRCPB-343	0	3.75992	GO:0008643; GO:0016021	integral component of membrane [GO:0016021]; carbohydrate transport [GO:0008643]	integral component of membrane [GO:0016021]
Traes_6DS_204661A07	6D:4619329-4622257	NRCPB-233	NRCPB-343	0	2.23774	GO:0005975; GO:0016021; GO:0004575	integral component of membrane [GO:0016021]; sucrose alpha-glucosidase activity [GO:0004575]; carbohydrate metabolic process [GO:0005975]	integral component of membrane [GO:0016021]
Traes_6DS_E0F641998	IWGSC_CSS_6DS_scaff_2125475:7408-9752	NRCPB-233	NRCPB-343	0	2.61349	GO:0009734; GO:0005634; GO:0006355; GO:0006351	nucleus [GO:0005634]; auxin-activated signaling pathway [GO:0009734]; regulation of transcription, DNA-templated [GO:0006355]; transcription, DNA-templated [GO:0006351]	nucleus [GO:0005634]
Traes_7BS_721120525	7B:34650606-34654401	NRCPB-233	NRCPB-343	0	5.14131	GO:0016021; GO:0005215	integral component of membrane [GO:0016021]; transporter activity [GO:0005215]	integral component of membrane [GO:0016021]
Traes_7DL_175492122	7D:76460245-76462905	NRCPB-233	NRCPB-343	0	2.23162	GO:0016021	integral component of membrane [GO:0016021]	integral component of membrane [GO:0016021]
Traes_7DL_2DE6C6D33	7D:231141740-231143668	NRCPB-233	NRCPB-343	0	23.4304	GO:0003677; GO:0005634; GO:0006355; GO:0006351	nucleus [GO:0005634]; DNA binding [GO:0003677]; regulation of transcription, DNA-templated [GO:0006355]; transcription, DNA-templated [GO:0006351]	nucleus [GO:0005634]
Traes_7DL_6D84217D0	7D:218083989-218085388	NRCPB-233	NRCPB-343	0	9.93893	GO:0005623; GO:0045454; GO:0009055; GO:0015035	cell [GO:0005623]; electron carrier activity [GO:0009055]; protein disulfide oxidoreductase activity [GO:0015035]; cell redox homeostasis [GO:0045454]	cell [GO:0005623]
Traes_7DL_6F6E91869	7D:212246424-212251099	NRCPB-233	NRCPB-343	0	2.47983	GO:0016021; GO:0008270	integral component of membrane [GO:0016021]; zinc ion binding [GO:0008270]	integral component of membrane [GO:0016021]
Traes_7DL_C02DC21EF	7D:50167475-50173957	NRCPB-233	NRCPB-343	0	1.02067	GO:0016021; GO:0055085	integral component of membrane [GO:0016021]; transmembrane transport [GO:0055085]	integral component of membrane [GO:0016021]
Traes_7DL_D24C5A8D7	7D:76220191-76224963	NRCPB-233	NRCPB-343	0	1.64186	GO:0005524; GO:0005871; GO:0005874; GO:0003777; GO:0007018	kinesin complex [GO:0005871]; microtubule [GO:0005874]; ATP binding [GO:0005524]; microtubule motor activity [GO:0003777]; microtubule-based movement [GO:0007018]	kinesin complex [GO:0005871]; microtubule [GO:0005874]
Traes_7DL_DB979A72F	7D:184280178-184284353	NRCPB-233	NRCPB-343	0	1.8909	GO:0016021	integral component of membrane [GO:0016021]	integral component of membrane [GO:0016021]
Traes_7DL_DD253C3D7	7D:145628733-145631854	NRCPB-233	NRCPB-343	0	4.39644	GO:0005783; GO:0016021; GO:0006886	endoplasmic reticulum [GO:0005783]; integral component of membrane [GO:0016021]; intracellular protein transport [GO:0006886]	endoplasmic reticulum [GO:0005783]; integral component of membrane [GO:0016021]
Traes_7DL_EADD30B1F	IWGSC_CSS_7DL_scaff_3356501:11572-15761	NRCPB-233	NRCPB-343	0	4.03614	GO:0016021	integral component of membrane [GO:0016021]	integral component of membrane [GO:0016021]
Traes_7DS_695861FED	IWGSC_CSS_7DS_scaff_3964835:2643-5889	NRCPB-233	NRCPB-343	0	6.04704	GO:0016021; GO:0005215	integral component of membrane [GO:0016021]; transporter activity [GO:0005215]	integral component of membrane [GO:0016021]
Traes_7DS_A498CCC7D	7D:137436208-137437348	NRCPB-233	NRCPB-343	0	16.9667	GO:0016021	integral component of membrane [GO:0016021]	integral component of membrane [GO:0016021]
Traes_7DS_C8938031B	7D:97292733-97295065	NRCPB-233	NRCPB-343	0	8.45543	GO:0005634; GO:0003700	nucleus [GO:0005634]; transcription factor activity, sequence-specific DNA binding [GO:0003700]	nucleus [GO:0005634]
Traes_1DL_60AD3A630	IWGSC_CSS_1DL_scaff_2259927:0-8266	NRCPB-233	NRCPB-343	0	1.05927	GO:0005829; GO:0004356; GO:0006542; GO:0016787; GO:0009684; GO:0010311; GO:0002679; GO:0009737; GO:0010200; GO:0048829; GO:0006569	cytosol [GO:0005829]; glutamate-ammonia ligase activity [GO:0004356]; hydrolase activity [GO:0016787]; glutamine biosynthetic process [GO:0006542]; indoleacetic acid biosynthetic process [GO:0009684]; lateral root formation [GO:0010311]; respiratory burst involved in defense response [GO:0002679]; response to abscisic acid [GO:0009737]; response to chitin [GO:0010200]; root cap development [GO:00…	cytosol [GO:0005829]
Traes_2AL_E6C429BE0	IWGSC_CSS_2AL_scaff_6399922:519-3104	NRCPB-233	NRCPB-343	0	1.45733	GO:0030244; GO:0016760; GO:0016021	integral component of membrane [GO:0016021]; cellulose synthase (UDP-forming) activity [GO:0016760]; cellulose biosynthetic process [GO:0030244]	integral component of membrane [GO:0016021]
Traes_2DL_256EA81C0	2D:78572202-78573883	NRCPB-233	NRCPB-343	0	2.21152	GO:0005524; GO:0042626; GO:0016021	integral component of membrane [GO:0016021]; ATP binding [GO:0005524]; ATPase activity, coupled to transmembrane movement of substances [GO:0042626]	integral component of membrane [GO:0016021]
Traes_2DL_74E015594	2D:72389778-72392319	NRCPB-233	NRCPB-343	0	1.79288	GO:0016021; GO:0015079	integral component of membrane [GO:0016021]; potassium ion transmembrane transporter activity [GO:0015079]	integral component of membrane [GO:0016021]
Traes_2DL_AB324879E	2D:91639801-91643870	NRCPB-233	NRCPB-343	0	1.354	GO:0016021; GO:0016491	integral component of membrane [GO:0016021]; oxidoreductase activity [GO:0016491]	integral component of membrane [GO:0016021]
Traes_4DS_B8D8E1233	IWGSC_CSS_4DS_scaff_2227892:110-2077	NRCPB-233	NRCPB-343	0	1.90265	GO:0004430; GO:0005622; GO:0006661; GO:0048015	intracellular [GO:0005622]; 1-phosphatidylinositol 4-kinase activity [GO:0004430]; phosphatidylinositol biosynthetic process [GO:0006661]; phosphatidylinositol-mediated signaling [GO:0048015]	intracellular [GO:0005622]
Traes_4DS_F484B1A35	4D:9893178-9901885	NRCPB-233	NRCPB-343	0	1.85169	GO:0003677; GO:0005634	nucleus [GO:0005634]; DNA binding [GO:0003677]	nucleus [GO:0005634]
Traes_5BL_E0E3EC75D	IWGSC_CSS_5BL_scaff_10814320:4695-5533	NRCPB-233	NRCPB-343	0	3.73488	GO:0005576	extracellular region [GO:0005576]	extracellular region [GO:0005576]
Traes_5DL_52EC7112A	IWGSC_CSS_5DL_scaff_4604886:601-2197	NRCPB-233	NRCPB-343	0	2.58124	GO:0000159; GO:0008601; GO:0007165	protein phosphatase type 2A complex [GO:0000159]; protein phosphatase type 2A regulator activity [GO:0008601]; signal transduction [GO:0007165]	protein phosphatase type 2A complex [GO:0000159]
Traes_5DL_831BD5039	5D:144023747-144027752	NRCPB-233	NRCPB-343	0	1.27567	GO:0003824; GO:0016021	integral component of membrane [GO:0016021]; catalytic activity [GO:0003824]	integral component of membrane [GO:0016021]
Traes_5DS_FB851A705	5D:72232827-72236431	NRCPB-233	NRCPB-343	0	2.18181	GO:0016021; GO:0005622; GO:0006886; GO:0061025; GO:0016192	integral component of membrane [GO:0016021]; intracellular [GO:0005622]; intracellular protein transport [GO:0006886]; membrane fusion [GO:0061025]; vesicle-mediated transport [GO:0016192]	integral component of membrane [GO:0016021]; intracellular [GO:0005622]
Traes_7DS_D7710AC8D	7D:24502790-24504692	NRCPB-233	NRCPB-343	0	3.20575	GO:0005622; GO:0006886	intracellular [GO:0005622]; intracellular protein transport [GO:0006886]	intracellular [GO:0005622]
TRAES3BF270500070CFD_g	3B:12144741-12146925	NRCPB-233	NRCPB-343	0	1.32363	GO:0005524; GO:0016021; GO:0004672	integral component of membrane [GO:0016021]; ATP binding [GO:0005524]; protein kinase activity [GO:0004672]	integral component of membrane [GO:0016021]
Traes_1DL_EFDDF3BAA	1D:111173327-111176888	NRCPB-233	NRCPB-343	0	3.35885	GO:0003824; GO:0005674; GO:0006367	transcription factor TFIIF complex [GO:0005674]; catalytic activity [GO:0003824]; transcription initiation from RNA polymerase II promoter [GO:0006367]	transcription factor TFIIF complex [GO:0005674]
Traes_1DS_03043A8E4	IWGSC_CSS_1DS_scaff_1915654:3121-5939	NRCPB-233	NRCPB-343	0	1.56163	GO:0016874; GO:0007275; GO:0005634; GO:0006511; GO:0004842; GO:0008270	nucleus [GO:0005634]; ligase activity [GO:0016874]; ubiquitin-protein transferase activity [GO:0004842]; zinc ion binding [GO:0008270]; multicellular organismal development [GO:0007275]; ubiquitin-dependent protein catabolic process [GO:0006511]	nucleus [GO:0005634]
Traes_5DL_3B463825A	5D:138177939-138179186	NRCPB-233	NRCPB-343	0	2.5949	GO:0015979; GO:0009538	photosystem I reaction center [GO:0009538]; photosynthesis [GO:0015979]	photosystem I reaction center [GO:0009538]
Traes_5DL_89CF8AFCE	5D:160132533-160135582	NRCPB-233	NRCPB-343	0	2.00589	GO:0016021	integral component of membrane [GO:0016021]	integral component of membrane [GO:0016021]
Traes_6DS_521329326	6D:22747151-22748984	NRCPB-233	NRCPB-343	0	3.84851	GO:0005789; GO:0016021	endoplasmic reticulum membrane [GO:0005789]; integral component of membrane [GO:0016021]	endoplasmic reticulum membrane [GO:0005789]; integral component of membrane [GO:0016021]
Traes_6DS_965C8FA80	6D:34232068-34236447	NRCPB-233	NRCPB-343	0	2.67163	GO:0003677; GO:0005634; GO:0006355	nucleus [GO:0005634]; DNA binding [GO:0003677]; regulation of transcription, DNA-templated [GO:0006355]	nucleus [GO:0005634]
Traes_1DL_8965ABD03	1D:107852308-107855973	NRCPB-233	NRCPB-343	0	1.55374	GO:0005525; GO:0005622; GO:0016020; GO:0007264	intracellular [GO:0005622]; membrane [GO:0016020]; GTP binding [GO:0005525]; small GTPase mediated signal transduction [GO:0007264]	intracellular [GO:0005622]; membrane [GO:0016020]
Traes_1DS_FF0985BA5	IWGSC_CSS_1DS_scaff_1879213:0-2507	NRCPB-233	NRCPB-343	0	1.14655	GO:0000159; GO:0008601; GO:0007165	protein phosphatase type 2A complex [GO:0000159]; protein phosphatase type 2A regulator activity [GO:0008601]; signal transduction [GO:0007165]	protein phosphatase type 2A complex [GO:0000159]
Traes_2AS_FF57D422C	2A:121990851-121992298	NRCPB-233	NRCPB-343	0	2.272	GO:0009706; GO:0016021	chloroplast inner membrane [GO:0009706]; integral component of membrane [GO:0016021]	chloroplast inner membrane [GO:0009706]; integral component of membrane [GO:0016021]
Traes_2DL_990D3315A	IWGSC_CSS_2DL_scaff_9781090:28-854	NRCPB-233	NRCPB-343	0	4.56254	GO:0016021	integral component of membrane [GO:0016021]	integral component of membrane [GO:0016021]
Traes_2DL_FE9014579	2D:134544772-134547056	NRCPB-233	NRCPB-343	0	1.1565	GO:0016021	integral component of membrane [GO:0016021]	integral component of membrane [GO:0016021]
Traes_3DL_5337BF8B7	3D:43464238-43467097	NRCPB-233	NRCPB-343	0	1.26447	GO:0016021; GO:0055085	integral component of membrane [GO:0016021]; transmembrane transport [GO:0055085]	integral component of membrane [GO:0016021]
Traes_3DS_30A3BE435	3D:52344987-52346591	NRCPB-233	NRCPB-343	0	4.47766	GO:0016021	integral component of membrane [GO:0016021]	integral component of membrane [GO:0016021]
Traes_4DL_328B569C0	IWGSC_CSS_4DL_scaff_14353280:0-4477	NRCPB-233	NRCPB-343	0	1.33829	GO:0005085; GO:0005622; GO:0007264	intracellular [GO:0005622]; guanyl-nucleotide exchange factor activity [GO:0005085]; small GTPase mediated signal transduction [GO:0007264]	intracellular [GO:0005622]
Traes_4DL_A943EB2A5	4D:59992102-59992778	NRCPB-233	NRCPB-343	0	3.89288	GO:0015018; GO:0016020	membrane [GO:0016020]; galactosylgalactosylxylosylprotein 3-beta-glucuronosyltransferase activity [GO:0015018]	membrane [GO:0016020]
Traes_4DL_CFC191A06	4D:46141610-46146394	NRCPB-233	NRCPB-343	0	1.63623	GO:0043090; GO:0005358; GO:0016021; GO:0009506	integral component of membrane [GO:0016021]; plasmodesma [GO:0009506]; high-affinity hydrogen:glucose symporter activity [GO:0005358]; amino acid import [GO:0043090]	integral component of membrane [GO:0016021]; plasmodesma [GO:0009506]
Traes_6DL_7718EC954	IWGSC_CSS_6DL_scaff_3324004:2015-8692	NRCPB-233	NRCPB-343	0	1.48837	GO:0042765; GO:0016255	GPI-anchor transamidase complex [GO:0042765]; attachment of GPI anchor to protein [GO:0016255]	GPI-anchor transamidase complex [GO:0042765]
Traes_7DL_32C281C7C	IWGSC_CSS_7DL_scaff_3350983:9696-11681	NRCPB-233	NRCPB-343	0	3.42751	GO:0030246; GO:0016021	integral component of membrane [GO:0016021]; carbohydrate binding [GO:0030246]	integral component of membrane [GO:0016021]
Traes_7DL_685F546AD	7D:156814775-156816992	NRCPB-233	NRCPB-343	0	2.38646	GO:0005789	endoplasmic reticulum membrane [GO:0005789]	endoplasmic reticulum membrane [GO:0005789]
TRAES3BF096700060CFD_g	3B:130841229-130846171	NRCPB-233	NRCPB-343	0	3.80193	GO:0016020	membrane [GO:0016020]	membrane [GO:0016020]
Traes_1DL_178B14988	IWGSC_CSS_1DL_scaff_2234781:856-1663	NRCPB-233	NRCPB-343	0	4.70342	GO:0016021	integral component of membrane [GO:0016021]	integral component of membrane [GO:0016021]
Traes_7DL_D26D7E5CB	IWGSC_CSS_7DL_scaff_654341:0-1712	NRCPB-233	NRCPB-343	0	2.1948	GO:0016021	integral component of membrane [GO:0016021]	integral component of membrane [GO:0016021]
Traes_2DL_903A29CBA	2D:75878597-75885999	NRCPB-233	NRCPB-343	0	1.31693	GO:0003677; GO:0005634; GO:0003700; GO:0006351	nucleus [GO:0005634]; DNA binding [GO:0003677]; transcription factor activity, sequence-specific DNA binding [GO:0003700]; transcription, DNA-templated [GO:0006351]	nucleus [GO:0005634]
Traes_3DL_DF17036FB	3D:95473025-95473601	NRCPB-233	NRCPB-343	0	4.28618	GO:0003677; GO:0000786; GO:0005634	nucleosome [GO:0000786]; nucleus [GO:0005634]; DNA binding [GO:0003677]	nucleosome [GO:0000786]; nucleus [GO:0005634]
Traes_7DS_29650EE79	IWGSC_CSS_7DS_scaff_3963526:2083-8441	NRCPB-233	NRCPB-343	0	1.34225	GO:0005975; GO:0016798; GO:0016020	membrane [GO:0016020]; hydrolase activity, acting on glycosyl bonds [GO:0016798]; carbohydrate metabolic process [GO:0005975]	membrane [GO:0016020]
Traes_1DL_216053CC3	1D:122458104-122459898	NRCPB-233	NRCPB-343	0	3.60623	GO:0016021	integral component of membrane [GO:0016021]	integral component of membrane [GO:0016021]
Traes_2DS_469621C3E	IWGSC_CSS_2DS_scaff_5320129:3075-8131	NRCPB-233	NRCPB-343	0	1.91987	GO:0005623; GO:0045454; GO:0016021	cell [GO:0005623]; integral component of membrane [GO:0016021]; cell redox homeostasis [GO:0045454]	cell [GO:0005623]; integral component of membrane [GO:0016021]
Traes_3DL_9C248A379	3D:93415095-93420550	NRCPB-233	NRCPB-343	0	1.9929	GO:0015991; GO:0015078; GO:0016021; GO:0033179	integral component of membrane [GO:0016021]; proton-transporting V-type ATPase, V0 domain [GO:0033179]; hydrogen ion transmembrane transporter activity [GO:0015078]; ATP hydrolysis coupled proton transport [GO:0015991]	integral component of membrane [GO:0016021]; proton-transporting V-type ATPase, V0 domain [GO:0033179]
Traes_5AL_13E2DEC48	IWGSC_CSS_5AL_scaff_2805369:7945-10999	NRCPB-233	NRCPB-343	0	3.00031	GO:0005634; GO:0003700	nucleus [GO:0005634]; transcription factor activity, sequence-specific DNA binding [GO:0003700]	nucleus [GO:0005634]
Traes_5DL_2DA7710CE	5D:81395894-81397594	NRCPB-233	NRCPB-343	0	2.04574	GO:0016021	integral component of membrane [GO:0016021]	integral component of membrane [GO:0016021]
Traes_5DS_C13EFC8F7	5D:40666997-40668494	NRCPB-233	NRCPB-343	0	1.74791	GO:0031225; GO:0016049; GO:0010215	anchored component of membrane [GO:0031225]; cell growth [GO:0016049]; cellulose microfibril organization [GO:0010215]	anchored component of membrane [GO:0031225]
Traes_7DL_3B340D60A	IWGSC_CSS_7DL_scaff_3394073:1740-8960	NRCPB-233	NRCPB-343	0	1.75784	GO:0005634	nucleus [GO:0005634]	nucleus [GO:0005634]
Traes_7DS_BAA539E8E	7D:30188604-30190094	NRCPB-233	NRCPB-343	0	2.41966	GO:0015297; GO:0015238; GO:0016021	integral component of membrane [GO:0016021]; antiporter activity [GO:0015297]; drug transmembrane transporter activity [GO:0015238]	integral component of membrane [GO:0016021]
Traes_7DS_DE9B4A1FF1	IWGSC_CSS_7DS_scaff_3964406:257-1574	NRCPB-233	NRCPB-343	0	1.79573	GO:0005886	plasma membrane [GO:0005886]	plasma membrane [GO:0005886]
Traes_4DL_15045954F	4D:75795627-75798766	NRCPB-233	NRCPB-343	0	2.01574	GO:0005524; GO:0004707; GO:0009738; GO:0000169; GO:0010120; GO:0042742; GO:0050832; GO:0009595; GO:0010229; GO:0005622; GO:0009867; GO:0031348; GO:0043069; GO:0048481; GO:0019684; GO:0080136; GO:0006612; GO:0010310; GO:0043900; GO:0010363; GO:0035304; GO:2000038; GO:2000037; GO:0006355; GO:0010224; GO:0009409; GO:0001666; GO:0006970; GO:0009697; GO:0010374; GO:0009862	intracellular [GO:0005622]; ATP binding [GO:0005524]; MAP kinase activity [GO:0004707]; abscisic acid-activated signaling pathway [GO:0009738]; activation of MAPK activity involved in osmosensory signaling pathway [GO:0000169]; camalexin biosynthetic process [GO:0010120]; defense response to bacterium [GO:0042742]; defense response to fungus [GO:0050832]; detection of biotic stimulus [GO:0009595]…	intracellular [GO:0005622]
Traes_6DS_4E0833FB1	6D:84359759-84362569	NRCPB-233	NRCPB-343	0	2.34123	GO:0048440; GO:0016592; GO:0045892; GO:0048441; GO:0048510; GO:0010219; GO:0048442; GO:0048833; GO:0048443	mediator complex [GO:0016592]; carpel development [GO:0048440]; negative regulation of transcription, DNA-templated [GO:0045892]; petal development [GO:0048441]; regulation of timing of transition from vegetative to reproductive phase [GO:0048510]; regulation of vernalization response [GO:0010219]; sepal development [GO:0048442]; specification of floral organ number [GO:0048833]; stamen developme…	mediator complex [GO:0016592]
Traes_1DL_F4590DE82	1D:96973733-96977960	NRCPB-233	NRCPB-343	0	1.05499	GO:0005509; GO:0016021; GO:0050664; GO:0004601	integral component of membrane [GO:0016021]; calcium ion binding [GO:0005509]; oxidoreductase activity, acting on NAD(P)H, oxygen as acceptor [GO:0050664]; peroxidase activity [GO:0004601]	integral component of membrane [GO:0016021]
Traes_3DL_7F2900E33	3D:35989358-35995239	NRCPB-233	NRCPB-343	0	1.34488	GO:0005524; GO:0003774; GO:0016459	myosin complex [GO:0016459]; ATP binding [GO:0005524]; motor activity [GO:0003774]	myosin complex [GO:0016459]
Traes_7DL_2C9925B25	7D:162606918-162610201	NRCPB-233	NRCPB-343	0	1.32608	GO:0016021	integral component of membrane [GO:0016021]	integral component of membrane [GO:0016021]
TRAES3BF072500040CFD_g	3B:759056122-759057341	NRCPB-233	NRCPB-343	0	2.45056	GO:0005576; GO:0020037; GO:0042744; GO:0046872; GO:0004601; GO:0006979	extracellular region [GO:0005576]; heme binding [GO:0020037]; metal ion binding [GO:0046872]; peroxidase activity [GO:0004601]; hydrogen peroxide catabolic process [GO:0042744]; response to oxidative stress [GO:0006979]	extracellular region [GO:0005576]
Traes_2AS_BDB982457	2A:151579374-151581589	NRCPB-233	NRCPB-343	0	1.28161	GO:0016021; GO:0022891	integral component of membrane [GO:0016021]; substrate-specific transmembrane transporter activity [GO:0022891]	integral component of membrane [GO:0016021]
Traes_4DL_CDE30207B	4D:29416242-29418838	NRCPB-233	NRCPB-343	0	1.27583	GO:0016021	integral component of membrane [GO:0016021]	integral component of membrane [GO:0016021]
Traes_5DL_742A005B5	IWGSC_CSS_5DL_scaff_4537915:4960-6725	NRCPB-233	NRCPB-343	0	2.70619	GO:0016021; GO:0005886; GO:0009306; GO:0008565	integral component of membrane [GO:0016021]; plasma membrane [GO:0005886]; protein transporter activity [GO:0008565]; protein secretion [GO:0009306]	integral component of membrane [GO:0016021]; plasma membrane [GO:0005886]
Traes_7DS_68DE33D2A	7D:23634219-23641428	NRCPB-233	NRCPB-343	0	2.51351	GO:0003677; GO:0005634; GO:0003700; GO:0006351	nucleus [GO:0005634]; DNA binding [GO:0003677]; transcription factor activity, sequence-specific DNA binding [GO:0003700]; transcription, DNA-templated [GO:0006351]	nucleus [GO:0005634]
Traes_7DS_DA11E7020	IWGSC_CSS_7DS_scaff_3819792:440-1749	NRCPB-233	NRCPB-343	0	2.89289	GO:0005779; GO:0016559	integral component of peroxisomal membrane [GO:0005779]; peroxisome fission [GO:0016559]	integral component of peroxisomal membrane [GO:0005779]
Traes_2DL_4E2493144	2D:71794077-71796924	NRCPB-233	NRCPB-343	0	4.37773	GO:0016021	integral component of membrane [GO:0016021]	integral component of membrane [GO:0016021]
Traes_2DS_172AFF3F8	2D:50454745-50457634	NRCPB-233	NRCPB-343	0	3.73693	GO:0016021	integral component of membrane [GO:0016021]	integral component of membrane [GO:0016021]
Traes_2DS_835BF6175	2D:20209367-20211204	NRCPB-233	NRCPB-343	0	5.72716	GO:0016021; GO:0015079	integral component of membrane [GO:0016021]; potassium ion transmembrane transporter activity [GO:0015079]	integral component of membrane [GO:0016021]
Traes_5DL_0B769D390	5D:130619766-130623283	NRCPB-233	NRCPB-343	0	1.03151	GO:0009584; GO:0005622; GO:0000155; GO:0009881; GO:0018298; GO:0006355	intracellular [GO:0005622]; phosphorelay sensor kinase activity [GO:0000155]; photoreceptor activity [GO:0009881]; detection of visible light [GO:0009584]; protein-chromophore linkage [GO:0018298]; regulation of transcription, DNA-templated [GO:0006355]	intracellular [GO:0005622]
Traes_1DL_F4EED0722	1D:48019514-48022708	NRCPB-233	NRCPB-343	0	1.24642	GO:0006886; GO:0030117; GO:0016192	membrane coat [GO:0030117]; intracellular protein transport [GO:0006886]; vesicle-mediated transport [GO:0016192]	membrane coat [GO:0030117]
Traes_2AL_20C2D79E1	2A:50358387-50365368	NRCPB-233	NRCPB-343	0	2.17998	GO:0003677; GO:0005634; GO:0003700; GO:0006351	nucleus [GO:0005634]; DNA binding [GO:0003677]; transcription factor activity, sequence-specific DNA binding [GO:0003700]; transcription, DNA-templated [GO:0006351]	nucleus [GO:0005634]
Traes_2DL_D0582A4B1	2D:144288391-144291503	NRCPB-233	NRCPB-343	0	2.11943	GO:0016021; GO:0005385	integral component of membrane [GO:0016021]; zinc ion transmembrane transporter activity [GO:0005385]	integral component of membrane [GO:0016021]
Traes_7DL_FE781AFA5	7D:76216605-76219988	NRCPB-233	NRCPB-343	0	1.51572	GO:0005524; GO:0005871; GO:0003777; GO:0007018	kinesin complex [GO:0005871]; ATP binding [GO:0005524]; microtubule motor activity [GO:0003777]; microtubule-based movement [GO:0007018]	kinesin complex [GO:0005871]
Traes_1DS_C09B774C7	IWGSC_CSS_1DS_scaff_1892709:1137-2303	NRCPB-233	NRCPB-343	0	2.55647	GO:0004857; GO:0005739; GO:0045980	mitochondrion [GO:0005739]; enzyme inhibitor activity [GO:0004857]; negative regulation of nucleotide metabolic process [GO:0045980]	mitochondrion [GO:0005739]
Traes_3DS_75942DED6	IWGSC_CSS_3DS_scaff_13643:421-803	NRCPB-233	NRCPB-343	0	6.84452	GO:0016021	integral component of membrane [GO:0016021]	integral component of membrane [GO:0016021]
TRAES3BF008400020CFD_g	3B:65546481-65548533	NRCPB-233	NRCPB-343	0	1.22004	GO:0020037; GO:0016021; GO:0005506; GO:0004497; GO:0016705	integral component of membrane [GO:0016021]; heme binding [GO:0020037]; iron ion binding [GO:0005506]; monooxygenase activity [GO:0004497]; oxidoreductase activity, acting on paired donors, with incorporation or reduction of molecular oxygen [GO:0016705]	integral component of membrane [GO:0016021]
Traes_1DL_B5E6E273B	IWGSC_CSS_1DL_scaff_1656636:525-1245	NRCPB-233	NRCPB-343	0	3.70993	GO:0016021	integral component of membrane [GO:0016021]	integral component of membrane [GO:0016021]
Traes_2DL_8C5162E91	2D:35379224-35379897	NRCPB-233	NRCPB-343	0	4.23287	GO:0016021; GO:0004252	integral component of membrane [GO:0016021]; serine-type endopeptidase activity [GO:0004252]	integral component of membrane [GO:0016021]
Traes_2DS_FF9614A8B	2D:2453395-2456665	NRCPB-233	NRCPB-343	0	1.73089	GO:0016021	integral component of membrane [GO:0016021]	integral component of membrane [GO:0016021]
Traes_4DL_0F91966E9	IWGSC_CSS_4DL_scaff_14465578:2190-4724	NRCPB-233	NRCPB-343	0	2.30042	GO:0005643; GO:0006810	nuclear pore [GO:0005643]; transport [GO:0006810]	nuclear pore [GO:0005643]
Traes_4DL_448D88FFE	4D:31578299-31581676	NRCPB-233	NRCPB-343	0	1.39166	GO:0005524; GO:0016021; GO:0004674	integral component of membrane [GO:0016021]; ATP binding [GO:0005524]; protein serine/threonine kinase activity [GO:0004674]	integral component of membrane [GO:0016021]
Traes_4DL_AFE97C149	IWGSC_CSS_4DL_scaff_14469042:115-5954	NRCPB-233	NRCPB-343	1.6616	30.571	GO:0005524; GO:0009658; GO:0009570; GO:0016485; GO:0009408	chloroplast stroma [GO:0009570]; ATP binding [GO:0005524]; chloroplast organization [GO:0009658]; protein processing [GO:0016485]; response to heat [GO:0009408]	chloroplast stroma [GO:0009570]
Traes_7DL_30B685267	7D:62006523-62008457	NRCPB-233	NRCPB-343	0	1.58144	GO:0016021	integral component of membrane [GO:0016021]	integral component of membrane [GO:0016021]
TRAES3BF270500080CFD_g	3B:12137799-12141877	NRCPB-233	NRCPB-343	0	1.36561	GO:0005524; GO:0016021; GO:0004672	integral component of membrane [GO:0016021]; ATP binding [GO:0005524]; protein kinase activity [GO:0004672]	integral component of membrane [GO:0016021]
Traes_1DL_298C555B0	IWGSC_CSS_1DL_scaff_2197269:2008-2476	NRCPB-233	NRCPB-343	0	7.8521	GO:0003677; GO:0000786; GO:0005634	nucleosome [GO:0000786]; nucleus [GO:0005634]; DNA binding [GO:0003677]	nucleosome [GO:0000786]; nucleus [GO:0005634]
Traes_2DS_603E302CC	IWGSC_CSS_2DS_scaff_5303829:0-775	NRCPB-233	NRCPB-343	0	2.22572	GO:0016021	integral component of membrane [GO:0016021]	integral component of membrane [GO:0016021]
Traes_3DS_7F7F46D4B	IWGSC_CSS_3DS_scaff_2588104:6-533	NRCPB-233	NRCPB-343	0	3.55174	GO:0020037; GO:0016021; GO:0005506; GO:0016705	integral component of membrane [GO:0016021]; heme binding [GO:0020037]; iron ion binding [GO:0005506]; oxidoreductase activity, acting on paired donors, with incorporation or reduction of molecular oxygen [GO:0016705]	integral component of membrane [GO:0016021]
Traes_7DS_79E9F82AA	IWGSC_CSS_7DS_scaff_3885402:20-416	NRCPB-233	NRCPB-343	0	8.31656	GO:0016020; GO:0005215	membrane [GO:0016020]; transporter activity [GO:0005215]	membrane [GO:0016020]
Traes_2BS_7135D68C5	2B:25229503-25230961	NRCPB-233	NRCPB-343	0	13.9237	GO:0005840; GO:0003735; GO:0006412	ribosome [GO:0005840]; structural constituent of ribosome [GO:0003735]; translation [GO:0006412]	ribosome [GO:0005840]
Traes_2DL_0CAF14B02	2D:110714091-110716249	NRCPB-233	NRCPB-343	0	1.16798	GO:0016021	integral component of membrane [GO:0016021]	integral component of membrane [GO:0016021]
Traes_2DL_6E913E1A4	IWGSC_CSS_2DL_scaff_8806127:6-781	NRCPB-233	NRCPB-343	0	6.18417	GO:0005509; GO:0019898; GO:0015979; GO:0009654	extrinsic component of membrane [GO:0019898]; photosystem II oxygen evolving complex [GO:0009654]; calcium ion binding [GO:0005509]; photosynthesis [GO:0015979]	extrinsic component of membrane [GO:0019898]; photosystem II oxygen evolving complex [GO:0009654]
Traes_2DL_E1E8E26E3	2D:82452883-82454419	NRCPB-233	NRCPB-343	0	1.15726	GO:0016168; GO:0009507; GO:0016021; GO:0009765; GO:0009523; GO:0018298	chloroplast [GO:0009507]; integral component of membrane [GO:0016021]; photosystem II [GO:0009523]; chlorophyll binding [GO:0016168]; photosynthesis, light harvesting [GO:0009765]; protein-chromophore linkage [GO:0018298]	chloroplast [GO:0009507]; integral component of membrane [GO:0016021]; photosystem II [GO:0009523]
Traes_2DS_C33CA6988	2D:43254225-43257632	NRCPB-233	NRCPB-343	3.15988	49.4774	GO:0005853; GO:0003746	eukaryotic translation elongation factor 1 complex [GO:0005853]; translation elongation factor activity [GO:0003746]	eukaryotic translation elongation factor 1 complex [GO:0005853]
Traes_3DL_1C4B05CA0	3D:119232988-119235085	NRCPB-233	NRCPB-343	0	1.01789	GO:0005744; GO:0030150	mitochondrial inner membrane presequence translocase complex [GO:0005744]; protein import into mitochondrial matrix [GO:0030150]	mitochondrial inner membrane presequence translocase complex [GO:0005744]
Traes_3DS_6357CED97	IWGSC_CSS_3DS_scaff_2603634:1308-4535	NRCPB-233	NRCPB-343	0	1.05922	GO:0016021	integral component of membrane [GO:0016021]	integral component of membrane [GO:0016021]
Traes_3DS_CC24E075F	3D:2746084-2746641	NRCPB-233	NRCPB-343	0	4.21327	GO:0006354; GO:0005763; GO:0009220; GO:0003735; GO:0006412	mitochondrial small ribosomal subunit [GO:0005763]; structural constituent of ribosome [GO:0003735]; DNA-templated transcription, elongation [GO:0006354]; pyrimidine ribonucleotide biosynthetic process [GO:0009220]; translation [GO:0006412]	mitochondrial small ribosomal subunit [GO:0005763]
Traes_4DS_FBE061CDD	IWGSC_CSS_4DS_scaff_2326014:774-2826	NRCPB-233	NRCPB-343	0	1.28615	GO:0016021; GO:0008270	integral component of membrane [GO:0016021]; zinc ion binding [GO:0008270]	integral component of membrane [GO:0016021]
Traes_5DL_1C22B645E	5D:67386500-67392430	NRCPB-233	NRCPB-343	0	1.02115	GO:0016020	membrane [GO:0016020]	membrane [GO:0016020]
Traes_3DL_B2FD2FBFA	3D:42830286-42834730	NRCPB-233	NRCPB-343	0	1.29621	GO:0005618; GO:0071555; GO:0030244; GO:0016760; GO:0042742; GO:0050832; GO:0010413; GO:0016021; GO:0009834; GO:0010116; GO:0006970; GO:0009414; GO:0045492	cell wall [GO:0005618]; integral component of membrane [GO:0016021]; cellulose synthase (UDP-forming) activity [GO:0016760]; cell wall organization [GO:0071555]; cellulose biosynthetic process [GO:0030244]; defense response to bacterium [GO:0042742]; defense response to fungus [GO:0050832]; glucuronoxylan metabolic process [GO:0010413]; plant-type secondary cell wall biogenesis [GO:0009834]; posi…	cell wall [GO:0005618]; integral component of membrane [GO:0016021]
Traes_2DL_2F6BEF1D3	2D:143596067-143599375	NRCPB-233	NRCPB-343	0	1.12182	GO:0005622; GO:0005215	intracellular [GO:0005622]; transporter activity [GO:0005215]	intracellular [GO:0005622]
Traes_3DL_7997DB962	IWGSC_CSS_3DL_scaff_6830055:1047-1774	NRCPB-233	NRCPB-343	0	5.52727	GO:0016021	integral component of membrane [GO:0016021]	integral component of membrane [GO:0016021]
TRAES3BF053100250CFD_g	3B:9653993-9656019	NRCPB-233	NRCPB-343	0	1.46213	GO:0016021	integral component of membrane [GO:0016021]	integral component of membrane [GO:0016021]
Traes_2BS_E6B0749F7	2B:42278116-42279814	NRCPB-233	NRCPB-343	0	1.39844	GO:0016021	integral component of membrane [GO:0016021]	integral component of membrane [GO:0016021]
[truncated: 511 more rows]
